# Supplementary material for: Introducing the open biomedical map of science
Source: Front Res Metr Anal. 2023 Oct 4;8:1274793. doi: 10.3389/frma.2023.1274793 (PMC10582702; doi:10.3389/frma.2023.1274793)
Supplement: Supplementary file 1 [file Table_1.xlsx]

## Sheet: jnlm_titles_UCSD11-MATCH
journal_nlmuniqueid	journal_title	in2011-dupCt	inPM_1011	journal_title_l	found	notfound	verified_v2	duplicateTitles
101692519	"Medical Computer Vision: Algorithms for Big Data&quot; : International Workshop, MCV 2015, held in conjunction with MICCAI 2015, Munich, Germany, October 9, 2015 : revised selected papers. MCV (Workshop) (5th : 2015 : Munich, Germany)"	0	0	medical computer vision: algorithms for big data : international workshop, mcv 2015, held in conjunction with miccai 2015, munich, germany, october 9, 2015 : revised selected papers. mcv (workshop) (5th : 2015 : munich, germany)	0	1	0	0
101720671	... Asian Conference on Pattern Recognition. Asian Conference on Pattern Recognition	0	0	asian conference on pattern recognition. asian conference on pattern recognition	0	1	0	0
9918380000000000	... Electronic Components & Technology Conference. Electronic Components & Technology Conference	0	0	electronic components & technology conference. electronic components & technology conference	0	1	0	0
101655310	... Health innovations and point-of-care technologies conference. Health innovations and point-of-care technologies conference	0	0	health innovations and point-of-care technologies conference. health innovations and point-of-care technologies conference	0	1	0	0
101732351	... IEEE Conference on Collaboration and Internet Computing. IEEE Conference on Collaboration and Internet Computing	0	0	ieee conference on collaboration and internet computing. ieee conference on collaboration and internet computing	0	1	0	0
101694488	... IEEE Conference on Communications and Network Security. IEEE Conference on Communications and Network Security	0	0	ieee conference on communications and network security. ieee conference on communications and network security	0	1	0	0
101649351	... IEEE conference on high performance extreme computing. IEEE Conference on High Performance Extreme Computing	0	0	ieee conference on high performance extreme computing. ieee conference on high performance extreme computing	0	1	0	0
9918350000000000	... IEEE Global Communications Conference. IEEE Global Communications Conference	0	0	ieee global communications conference. ieee global communications conference	0	1	0	0
101689577	... IEEE Global Conference on Signal and Information Processing. IEEE Global Conference on Signal and Information Processing	0	0	ieee global conference on signal and information processing. ieee global conference on signal and information processing	0	1	0	0
101764174	... IEEE International Conference on Computer Vision workshops. IEEE International Conference on Computer Vision	0	0	ieee international conference on computer vision workshops. ieee international conference on computer vision	0	1	0	0
101620868	... IEEE International Conference on Multimedia and Expo workshops. IEEE International Conference on Multimedia and Expo	0	0	ieee international conference on multimedia and expo workshops. ieee international conference on multimedia and expo	0	1	0	0
101670992	... IEEE International Conference on Robotics and Biomimetics. IEEE International Conference on Robotics and Biomimetics	0	0	ieee international conference on robotics and biomimetics. ieee international conference on robotics and biomimetics	0	1	0	0
9918330000000000	... IEEE International Instrumentation and Measurement Technology Conference. IEEE International Instrumentation and Measurement Technology Conference	0	0	ieee international instrumentation and measurement technology conference. ieee international instrumentation and measurement technology conference	0	1	0	0
101704506	... IEEE International Inter-Disciplinary Conference on Cognitive Methods in Situation Awareness and Decision Support. IEEE International Multi-Disciplinary Conference on Cognitive Methods in Situation Awareness and Decision Support	0	0	ieee international inter-disciplinary conference on cognitive methods in situation awareness and decision support. ieee international multi-disciplinary conference on cognitive methods in situation awareness and decision support	0	1	0	0
101711141	... IEEE International Symposium on Medical Measurements and Applications : proceedings. IEEE International Symposium on Medical Measurements and Applications	0	0	ieee international symposium on medical measurements and applications : proceedings. ieee international symposium on medical measurements and applications	0	1	0	0
101727197	... IEEE International Symposium on Technologies for Homeland Security (HST). IEEE International Symposium on Technologies for Homeland Security	0	0	ieee international symposium on technologies for homeland security (hst). ieee international symposium on technologies for homeland security	0	1	0	0
101689253	... IEEE point-of-care healthcare technologies. PHT (Conference)	0	0	ieee point-of-care healthcare technologies. pht (conference)	0	1	0	0
101769127	... IEEE Sarnoff Symposium. IEEE Sarnoff Symposium	0	0	ieee sarnoff symposium. ieee sarnoff symposium	0	1	0	0
101682132	... IEEE Signal Processing in Medicine and Biology Symposium (SPMB). IEEE Signal Processing in Medicine and Biology Symposium	0	0	ieee signal processing in medicine and biology symposium (spmb). ieee signal processing in medicine and biology symposium	0	1	0	0
101683138	... IEEE-EMBS International Conference on Biomedical and Health Informatics. IEEE-EMBS International Conference on Biomedical and Health Informatics	0	0	ieee-embs international conference on biomedical and health informatics. ieee-embs international conference on biomedical and health informatics	0	1	0	0
9918230000000000	... International Conference on Big Data and Smart Computing. International Conference on Big Data and Smart Computing	0	0	international conference on big data and smart computing. international conference on big data and smart computing	0	1	0	0
101771575	... International Conference on Distributed Computing in Sensor Systems and workshops. DCOSS (Conference)	0	0	international conference on distributed computing in sensor systems and workshops. dcoss (conference)	0	1	0	0
101669851	... International conference on industrial instrumentation and control. International Conference on Industrial Instrumentation and Control	0	0	international conference on industrial instrumentation and control. international conference on industrial instrumentation and control	0	1	0	0
101732344	... International Conference on Sampling Theory and Applications (SampTA). International Conference on Sampling Theory and Applications	0	0	international conference on sampling theory and applications (sampta). international conference on sampling theory and applications	0	1	0	0
101682780	... International Conference on Virtual Rehabilitation. International Conference on Virtual Rehabilitation	0	0	international conference on virtual rehabilitation. international conference on virtual rehabilitation	0	1	0	0
101700985	... International Conference on Wearable and Implantable Body Sensor Networks. International Conference on Wearable and Implantable Body Sensor Networks	0	0	international conference on wearable and implantable body sensor networks. international conference on wearable and implantable body sensor networks	0	1	0	0
101749341	... International Symposium on Medical Robotics. International Symposium on Medical Robotics	0	0	international symposium on medical robotics. international symposium on medical robotics	0	1	0	0
101744122	... International Workshop on Computational Advances in Multi-Sensor Adaptive Processing. International Workshop on Computational Advances in Multi-Sensor Adaptive Processing	0	0	international workshop on computational advances in multi-sensor adaptive processing. international workshop on computational advances in multi-sensor adaptive processing	0	1	0	0
101652585	... International Workshop on Magnetic Particle Imaging. International Workshop on Magnetic Particle Imaging	0	0	international workshop on magnetic particle imaging. international workshop on magnetic particle imaging	0	1	0	0
101616788	... International Workshop on Pattern Recognition in NeuroImaging. International Workshop on Pattern Recognition in Neuroimaging	1	1	international workshop on pattern recognition in neuroimaging. international workshop on pattern recognition in neuroimaging	0	1	0	0
101617578	... International Workshop on Software Engineering in Health Care. International Workshop on Software Engineering in Health Care	0	0	international workshop on software engineering in health care. international workshop on software engineering in health care	0	1	0	0
101728705	... National Conference on Computer Vision, Pattern Recognition, Image Processing and Graphics. National Conference on Computer Vision, Pattern Recognition, Image Processing and Graphics	0	0	national conference on computer vision, pattern recognition, image processing and graphics. national conference on computer vision, pattern recognition, image processing and graphics	0	1	0	0
101703422	... New York Scientific Data Summit (NYSDS) : proceedings ...	0	0	new york scientific data summit (nysds) : proceedings ...	0	1	0	0
101688361	... Proceedings of the ... IEEE International Conference on Progress in Informatics and Computing. IEEE International Conference on Progress in Informatics and Computing	0	0	proceedings of the ieee international conference on progress in informatics and computing. ieee international conference on progress in informatics and computing	0	1	0	0
101712235	...IEEE...International Conference on Connected Health: Applications, Systems and Engineering Technologies. IEEE International Conference on Connected Health: Applications, Systems and Engineering Technologies	0	0	ieee international conference on connected health: applications, systems and engineering technologies. ieee international conference on connected health: applications, systems and engineering technologies	0	1	0	0
17410290R	[Hokkaido igaku zasshi] The Hokkaido journal of medical science	1	1	hokkaido igaku zasshi the hokkaido journal of medical science	1	0	1	0
19130150R	[Nihon koshu eisei zasshi] Japanese journal of public health	1	1	nihon koshu eisei zasshi japanese journal of public health	0	1	0	0
2984782R	[Rinsho ketsueki] The Japanese journal of clinical hematology	1	1	rinsho ketsueki the japanese journal of clinical hematology	1	0	1	0
16210540R	[Zhonghua yan ke za zhi] Chinese journal of ophthalmology	1	1	zhonghua yan ke za zhi chinese journal of ophthalmology	0	1	0	0
101766624	10th IEEE International Conference on Big Knowledge : proceedings : 10-11 November 2019, Beijing, China. IEEE International Conference on Big Knowledge (10th : 2019 : Beijing, China)	0	0	10th ieee international conference on big knowledge : proceedings : 10-11 november 2019, beijing, china. ieee international conference on big knowledge (10th : 2019 : beijing, china)	0	1	0	0
101625680	19 : interdisciplinary studies in the long nineteenth century	0	0	19 : interdisciplinary studies in the long nineteenth century	0	1	0	0
9015384	20 century British history	1	1	20 century british history	0	1	0	0
101647835	2013 ACM Conference on Bioinformatics, Computational Biology and Biomedical Informatics : ACM - BCB 2013 : Washington, D.C., U.S.A., September 22 - 25, 2013. ACM Conference on Bioinformatics, Computational Biology and Biomedical Informa...	0	0	2013 acm conference on bioinformatics, computational biology and biomedical informatics : acm - bcb 2013 : washington, d.c., u.s.a., september 22 - 25, 2013. acm conference on bioinformatics, computational biology and biomedical informa...	0	1	0	0
101693999	2013 IEEE 26th International Conference on Micro Electro Mechanical Systems (MEMS 2013) : Taipei, Taiwan, 20-24 January 2013. IEEE International Conference on Micro Electro Mechanical Systems (26th : 2013 : Taipei, Taiwan)	0	0	2013 ieee 26th international conference on micro electro mechanical systems (mems 2013) : taipei, taiwan, 20-24 january 2013. ieee international conference on micro electro mechanical systems (26th : 2013 : taipei, taiwan)	0	1	0	0
101715222	2015 IEEE Signal Processing and Signal Processing Education Workshop (SP/SPE)	0	0	2015 ieee signal processing and signal processing education workshop (sp/spe)	0	1	0	0
101723288	2017 Design of Medical Devices Conference : April 10-13, 2017, Minneapolis, Minnesota, USA. Design of Medical Devices Conference (2017 : Minneapolis, Minn.)	0	0	2017 design of medical devices conference : april 10-13, 2017, minneapolis, minnesota, usa. design of medical devices conference (2017 : minneapolis, minn.)	0	1	0	0
101720367	2017 IEEE Sensors Applications Symposium (SAS). IEEE Staff	0	0	2017 ieee sensors applications symposium (sas). ieee staff	0	1	0	0
101740785	2017 IEEE Workshop on Visual Analytics in Healthcare (VAHC) : 1 October 2017. Workshop on Visual Analytics in Healthcare (8th : 2017 : Phoenix, Ariz.)	0	0	2017 ieee workshop on visual analytics in healthcare (vahc) : 1 october 2017. workshop on visual analytics in healthcare (8th : 2017 : phoenix, ariz.)	0	1	0	0
101732378	2018 Design of Medical Devices Conference : April 9-12, 2018, Minneapolis, Minnesota, USA. Design of Medical Devices Conference (2018 : Minneapolis, Minn.)	0	0	2018 design of medical devices conference : april 9-12, 2018, minneapolis, minnesota, usa. design of medical devices conference (2018 : minneapolis, minn.)	0	1	0	0
101740904	2018 IEEE Conference on Cognitive and Computational Aspects of Situation Management (CogSIMA) : proceedings : Boston, MA, USA, 11-14 June 2018. IEEE Conference on Cognitive and Computational Aspects of Situation Management (8th : 2018 :...	0	0	2018 ieee conference on cognitive and computational aspects of situation management (cogsima) : proceedings : boston, ma, usa, 11-14 june 2018. ieee conference on cognitive and computational aspects of situation management (8th : 2018 :...	0	1	0	0
101738285	2018 IEEE International Conference on Healthcare Informatics Workshops : proceedings : 4-7 June 2018, New York, NY. International Conference on Healthcare Informatics (6th : 2018 : New York, N.Y.). Workshops	0	0	2018 ieee international conference on healthcare informatics workshops : proceedings : 4-7 june 2018, new york, ny. international conference on healthcare informatics (6th : 2018 : new york, n.y.). workshops	0	1	0	0
101749931	2018 International Symposium on Big Data Visual and Immersive Analytics (BDVA) : Konstanz, Germany, October 17 -19, 2018. IEEE International Symposium on Big Data Visual and Immersive Analytics (4th : 2018 : Konstanz, Germany)	0	0	2018 international symposium on big data visual and immersive analytics (bdva) : konstanz, germany, october 17 -19, 2018. ieee international symposium on big data visual and immersive analytics (4th : 2018 : konstanz, germany)	0	1	0	0
9918350000000000	2020 Design of Medical Devices Conference (DMD 2020). Design of Medical Devices Conferences (2020 : Minneapolis, Minn.)	0	0	2020 design of medical devices conference (dmd 2020). design of medical devices conferences (2020 : minneapolis, minn.)	0	1	0	0
101778514	2020 IEEE 21st International Conference on Information Reuse and Integration for Data Science : IRI 2020 : proceedings : virtual conference, 11-13 August 2020. IEEE International Conference on Information Reuse and Integration (21st : 2...	0	0	2020 ieee 21st international conference on information reuse and integration for data science : iri 2020 : proceedings : virtual conference, 11-13 august 2020. ieee international conference on information reuse and integration (21st : 2...	0	1	0	0
9918320000000000	2020 IEEE Conference on Virtual Reality and 3D User Interfaces [Workshops] : proceedings : 22-26 March 2020, Atlanta, Georgia. IEEE Conference on Virtual Reality and 3D User Interfaces (27th : 2020 : Online). Workshops	0	0	2020 ieee conference on virtual reality and 3d user interfaces [workshops] : proceedings : 22-26 march 2020, atlanta, georgia. ieee conference on virtual reality and 3d user interfaces (27th : 2020 : online). workshops	0	1	0	0
9918320000000000	2021 IEEE International Conference on Digital Health (ICDH)	0	0	2021 ieee international conference on digital health (icdh)	0	1	0	0
101772181	24th International Conference on 3D Web Technology	0	0	24th international conference on 3d web technology	0	1	0	0
101697361	2d materials	0	0	2d materials	0	1	0	0
101565857	3 Biotech	1	1	3 biotech	0	1	0	0
101649453	3D printing and additive manufacturing	0	0	3d printing and additive manufacturing	0	1	0	0
101721758	3D printing in medicine	0	0	3d printing in medicine	0	1	0	0
101772158	48th AIAA Fluid Dynamics Conference 2018 : held at the AIAA Aviation Forum 2018 : Atlanta, Georgia, USA, 25-29 June 2018. AIAA Fluid Dynamics Conference (48th : 2018 : Atlanta, Ga.)	0	0	48th aiaa fluid dynamics conference 2018 : held at the aiaa aviation forum 2018 : atlanta, georgia, usa, 25-29 june 2018. aiaa fluid dynamics conference (48th : 2018 : atlanta, ga.)	0	1	0	0
9918320000000000	8th International Conference on Social Media & Society : Social Media for Good or Evil : Toronto, Canada, July 28-30, 2017. International Conference on Social Media & Society (8th : 2017 : Toronto, Ont.)	0	0	8th international conference on social media & society : social media for good or evil : toronto, canada, july 28-30, 2017. international conference on social media & society (8th : 2017 : toronto, ont.)	0	1	0	0
101637720	A & A case reports	0	0	a & a case reports	0	1	0	0
101714112	A&A practice	0	0	a&a practice	0	1	0	0
101673515	A/Z : ITU journal of Faculty of Architecture	0	0	a/z : itu journal of faculty of architecture	0	1	0	0
101670593	AACE clinical case reports	0	0	aace clinical case reports	0	1	0	0
101269322	AACN advanced critical care	0	0	aacn advanced critical care	1	0	1	0
101606777	AADE in practice	0	0	aade in practice	0	1	0	0
431420	AANA journal	2	1	aana journal	1	0	1	0
101515566	AAPI nexus : Asian Americans and Pacific Islanders, policy practice and community	1	1	aapi nexus : asian americans and pacific islanders, policy practice and community	0	1	0	0
9308254	AAPM report	0	0	aapm report	0	1	0	0
101742151	AAPS open	0	0	aaps open	0	1	0	0
100960111	AAPS PharmSciTech	1	1	aaps pharmscitech	1	0	1	0
101740247	AAS open research	0	0	aas open research	0	1	0	0
101319833	ABA health eSource	0	0	aba health esource	0	1	0	0
9303672	Abdominal imaging	1	1	abdominal imaging	1	0	1	0
101646294	Abdominal imaging : computation and clinical applications : 5th International Workshop, held in conjunction with MICCAI 2013, Nagoya, Japan, September 22, 2013 : proceedings. Abdominal Imaging (Workshop) (5th : 2013 : Nagoya-shi, Japan)	0	0	abdominal imaging : computation and clinical applications : 5th international workshop, held in conjunction with miccai 2013, nagoya, japan, september 22, 2013 : proceedings. abdominal imaging (workshop) (5th : 2013 : nagoya-shi, japan)	0	1	0	0
101653734	Abdominal imaging : computational and clinical applications : 6th International Workshop, ABDI 2014, held in conjunction with MICCAI 2014, Cambridge, MA, USA, September 14, 2014. ABDI (Workshop) (6th : 2014 : Cambridge, Mass.)	0	0	abdominal imaging : computational and clinical applications : 6th international workshop, abdi 2014, held in conjunction with miccai 2014, cambridge, ma, usa, september 14, 2014. abdi (workshop) (6th : 2014 : cambridge, mass.)	0	1	0	0
101674571	Abdominal radiology (New York)	0	0	abdominal radiology (new york)	0	1	0	0
9918230000000000	aBIOTECH	0	0	abiotech	0	1	0	0
101725745	ab-Original : journal of indigenous studies and first nations&apos;&apos; and first peoples&apos;&apos; culture	0	0	ab-original : journal of indigenous studies and first nations&apos;&apos; and first peoples&apos;&apos; culture	0	1	0	0
9418450	Academic emergency medicine : official journal of the Society for Academic Emergency Medicine	1	1	academic emergency medicine : official journal of the society for academic emergency medicine	0	1	0	0
101596736	Academic forensic pathology	0	0	academic forensic pathology	0	1	0	0
101765608	Academic journal of pediatric and neonatology	0	0	academic journal of pediatric and neonatology	0	1	0	0
8904605	Academic medicine : journal of the Association of American Medical Colleges	1	1	academic medicine : journal of the association of american medical colleges	0	1	0	0
101698648	Academic pathology	0	0	academic pathology	0	1	0	0
101499145	Academic pediatrics	0	0	academic pediatrics	1	0	1	0
8917200	Academic psychiatry : the journal of the American Association of Directors of Psychiatric Residency Training and the Association for Academic Psychiatry	2	1	academic psychiatry : the journal of the american association of directors of psychiatric residency training and the association for academic psychiatry	0	1	0	0
9440159	Academic radiology	1	1	academic radiology	1	0	1	0
101746927	Access microbiology	0	0	access microbiology	0	1	0	0
1254476	Accident; analysis and prevention	1	1	accident; analysis and prevention	1	0	1	0
9100813	Accountability in research	1	1	accountability in research	0	1	0	0
9918400000000000	Accounting history newsletter	0	0	accounting history newsletter	0	1	0	0
157313	Accounts of chemical research	1	1	accounts of chemical research	1	0	1	0
101772849	Accounts of materials research	0	0	accounts of materials research	0	1	0	0
9890004	Accreditation and quality assurance : journal for quality, comparability and reliability in chemical measurement	0	0	accreditation and quality assurance : journal for quality, comparability and reliability in chemical measurement	0	1	0	0
101638398	ACG case reports journal	0	0	acg case reports journal	0	1	0	0
101767014	Achievements and solutions in mechanical engineering II : selected, peer reviewed papers from the 5th International Conference of Mechanical Engineering (ICOME) 2019, October 24-25, 2019, Craiova, Romania. ICOME (Conference) (5th : 2019...	0	0	achievements and solutions in mechanical engineering ii : selected, peer reviewed papers from the 5th international conference of mechanical engineering (icome) 2019, october 24-25, 2019, craiova, romania. icome (conference) (5th : 2019...	0	1	0	0
101703621	ACI materials journal	0	0	aci materials journal	1	0	1	0
101765514	ACI open	0	0	aci open	0	1	0	0
101695492	ACI structural journal	0	0	aci structural journal	1	0	1	0
101732061	ACI2017, improving relations : Fourth International Conference on Animal-Computer Interaction : proceedings : 21-23 November 2017, Milton Keynes, United Kingdom. International Conference on Animal-Computer Interaction (4th : 2017 : Milt...	0	0	aci2017, improving relations : fourth international conference on animal-computer interaction : proceedings : 21-23 november 2017, milton keynes, united kingdom. international conference on animal-computer interaction (4th : 2017 : milt...	0	1	0	0
9918320000000000	ACM CHIL 2021 : proceedings of the 2021 ACM Conference on Health, Inference, and Learning : April 8-9, 2021, Virtual Event. ACM Conference on Health, Inference, and Learning (2021 : Online)	0	0	acm chil 2021 : proceedings of the 2021 acm conference on health, inference, and learning : april 8-9, 2021, virtual event. acm conference on health, inference, and learning (2021 : online)	0	1	0	0
9875115	ACM computing surveys	0	0	acm computing surveys	1	0	1	0
101694212	ACM journal of data and information quality	0	0	acm journal of data and information quality	0	1	0	0
101597642	ACM journal on emerging technologies in computing systems	0	0	acm journal on emerging technologies in computing systems	1	0	1	0
101602799	ACM SIGAPP applied computing review : a publication of the Special Interest Group on Applied Computing	0	0	acm sigapp applied computing review : a publication of the special interest group on applied computing	0	1	0	0
101559830	ACM transactions on accessible computing	1	1	acm transactions on accessible computing	0	1	0	0
101255943	ACM transactions on applied perception	1	1	acm transactions on applied perception	1	0	1	0
9888046	ACM transactions on computer-human interaction : a publication of the Association for Computing Machinery	1	1	acm transactions on computer-human interaction : a publication of the association for computing machinery	0	1	0	0
101768787	ACM transactions on computing for healthcare	0	0	acm transactions on computing for healthcare	0	1	0	0
101755134	ACM transactions on design automation of electronic systems	0	0	acm transactions on design automation of electronic systems	1	0	1	0
101764188	ACM transactions on embedded computing systems : TECS	0	0	acm transactions on embedded computing systems : tecs	0	1	0	0
101152234	ACM transactions on graphics	1	1	acm transactions on graphics	1	0	1	0
101754425	ACM transactions on human-robot interaction	0	0	acm transactions on human-robot interaction	0	1	0	0
101727795	ACM transactions on information systems	0	0	acm transactions on information systems	1	0	1	0
101592728	ACM transactions on intelligent systems and technology	0	0	acm transactions on intelligent systems and technology	0	1	0	0
101680858	ACM transactions on interactive intelligent systems	0	0	acm transactions on interactive intelligent systems	0	1	0	0
101758906	ACM transactions on Internet technology	0	0	acm transactions on internet technology	1	0	1	0
101473241	ACM transactions on knowledge discovery from data	1	1	acm transactions on knowledge discovery from data	1	0	1	0
101638918	ACM transactions on management information systems	0	0	acm transactions on management information systems	0	1	0	0
9881112	ACM transactions on mathematical software. Association for Computing Machinery	1	1	acm transactions on mathematical software. association for computing machinery	0	1	0	0
101613245	ACM transactions on modeling and computer simulation : a publication of the Association for Computing Machinery	1	1	acm transactions on modeling and computer simulation : a publication of the association for computing machinery	0	1	0	0
101610692	ACM transactions on sensor networks	0	0	acm transactions on sensor networks	1	0	1	0
9918320000000000	ACM/IMS transactions on data science	0	0	acm/ims transactions on data science	0	1	0	0
101645372	ACM-BCB ... ... : the ... ACM Conference on Bioinformatics, Computational Biology and Biomedicine. ACM Conference on Bioinformatics, Computational Biology and Biomedicine	1	1	acm-bcb ... ... : the ... acm conference on bioinformatics, computational biology and biomedicine. acm conference on bioinformatics, computational biology and biomedicine	0	1	0	0
9887141	Acoustical physics	1	1	acoustical physics	1	0	1	0
101089134	Acoustical science and technology	1	1	acoustical science and technology	1	0	1	0
101745902	Acoustics (Basel, Switzerland)	0	0	acoustics (basel, switzerland)	0	1	0	0
101302940	Acoustics Australia	1	1	acoustics australia	1	0	1	0
101280973	Acoustics today	1	1	acoustics today	0	1	0	0
101740025	ACR open rheumatology	0	0	acr open rheumatology	0	1	0	0
9918380000000000	ACS agricultural science & technology	0	0	acs agricultural science & technology	0	1	0	0
101729147	ACS applied bio materials	0	0	acs applied bio materials	0	1	0	0
101734996	ACS applied electronic materials	0	0	acs applied electronic materials	0	1	0	0
101718976	ACS applied energy materials	0	0	acs applied energy materials	0	1	0	0
101504991	ACS applied materials & interfaces	1	1	acs applied materials & interfaces	1	0	1	0
101726750	ACS applied nano materials	0	0	acs applied nano materials	0	1	0	0
101734999	ACS applied polymer materials	0	0	acs applied polymer materials	0	1	0	0
9918230000000000	ACS bio & med chem Au	0	0	acs bio & med chem au	0	1	0	0
101654670	ACS biomaterials science & engineering	0	0	acs biomaterials science & engineering	0	1	0	0
101745763	ACS case reviews in surgery	0	0	acs case reviews in surgery	0	1	0	0
101562209	ACS catalysis	1	1	acs catalysis	0	1	0	0
101660035	ACS central science	0	0	acs central science	0	1	0	0
101282906	ACS chemical biology	2	1	acs chemical biology	1	0	1	0
101525337	ACS chemical neuroscience	1	1	acs chemical neuroscience	1	0	1	0
101540531	ACS combinatorial science	1	1	acs combinatorial science	0	1	0	0
101695267	ACS earth & space chemistry	0	0	acs earth & space chemistry	0	1	0	0
101697523	ACS energy letters	0	0	acs energy letters	0	1	0	0
9918300000000000	ACS environmental Au	0	0	acs environmental au	0	1	0	0
9918300000000000	ACS ES&T engineering	0	0	acs es&t engineering	0	1	0	0
101778136	ACS ES&T water	0	0	acs es&t water	0	1	0	0
9918280000000000	ACS food science & technology	0	0	acs food science & technology	0	1	0	0
101654580	ACS infectious diseases	0	0	acs infectious diseases	0	1	0	0
101574672	ACS macro letters	1	1	acs macro letters	0	1	0	0
9918300000000000	ACS Materials Au	0	0	acs materials au	0	1	0	0
101747116	ACS materials letters	0	0	acs materials letters	0	1	0	0
9918230000000000	ACS measurement science Au	0	0	acs measurement science au	0	1	0	0
101521073	ACS medicinal chemistry letters	1	1	acs medicinal chemistry letters	1	0	1	0
101313589	ACS nano	1	1	acs nano	1	0	1	0
9918320000000000	ACS nanoscience Au	0	0	acs nanoscience au	0	1	0	0
101691658	ACS omega	0	0	acs omega	0	1	0	0
9918280000000000	ACS organic & inorganic Au	0	0	acs organic & inorganic au	0	1	0	0
101721411	ACS pharmacology & translational science	0	0	acs pharmacology & translational science	0	1	0	0
101634366	ACS photonics	0	0	acs photonics	0	1	0	0
9918300000000000	ACS Physical Chemistry Au	0	0	acs physical chemistry au	0	1	0	0
9918250000000000	ACS polymers Au	0	0	acs polymers au	0	1	0	0
101669031	ACS sensors	0	0	acs sensors	0	1	0	0
101608852	ACS sustainable chemistry & engineering	0	0	acs sustainable chemistry & engineering	0	1	0	0
100961485	ACS symposium series. American Chemical Society	1	1	acs symposium series. american chemical society	0	1	0	0
101575075	ACS synthetic biology	0	0	acs synthetic biology	0	1	0	0
9705338	ACSM&apos;&apos;s health & fitness journal	0	0	acsm&apos;&apos;s health & fitness journal	0	1	0	0
101122185	Acta acustica united with acustica : the journal of the European Acoustics Association (EEIG)	1	1	acta acustica united with acustica : the journal of the european acoustics association (eeig)	0	1	0	0
421022	Acta anaesthesiologica Belgica	1	1	acta anaesthesiologica belgica	1	0	1	0
370270	Acta anaesthesiologica Scandinavica	1	1	acta anaesthesiologica scandinavica	1	0	1	0
101214918	Acta anaesthesiologica Taiwanica : official journal of the Taiwan Society of Anesthesiologists	1	1	acta anaesthesiologica taiwanica : official journal of the taiwan society of anesthesiologists	0	1	0	0
101769522	Acta analytica : philosophy and psychology	0	0	acta analytica : philosophy and psychology	0	1	0	0
101086664	Acta applicandae mathematicae	0	0	acta applicandae mathematicae	1	0	1	0
9890631	Acta astronautica	1	1	acta astronautica	1	0	1	0
101206716	Acta biochimica et biophysica Sinica	1	1	acta biochimica et biophysica sinica	1	0	1	0
14520300R	Acta biochimica Polonica	1	1	acta biochimica polonica	1	0	1	0
101259128	Acta bioethica	1	1	acta bioethica	1	0	1	0
8404358	Acta biologica Hungarica	1	1	acta biologica hungarica	1	0	1	0
101233144	Acta biomaterialia	1	1	acta biomaterialia	1	0	1	0
101681462	Acta biomaterialia odontologica Scandinavica	0	0	acta biomaterialia odontologica scandinavica	0	1	0	0
101295064	Acta bio-medica : Atenei Parmensis	2	1	acta bio-medica : atenei parmensis	0	1	0	0
421520	Acta biotheoretica	2	1	acta biotheoretica	1	0	1	0
101578095	Acta botanica Croatica	0	0	acta botanica croatica	1	0	1	0
100955707	Acta botanica Gallica : bulletin de la Societe botanique de France	0	0	acta botanica gallica : bulletin de la societe botanique de france	0	1	0	0
370570	Acta cardiologica	2	1	acta cardiologica	1	0	1	0
101687085	Acta Cardiologica Sinica	0	0	acta cardiologica sinica	1	0	1	0
9918230000000000	Acta carsologica = Krasoslovni zbornik	0	0	acta carsologica = krasoslovni zbornik	0	1	0	0
101247110	Acta chimica Slovenica	2	1	acta chimica slovenica	1	0	1	0
407123	Acta chirurgiae orthopaedicae et traumatologiae Cechoslovaca	1	1	acta chirurgiae orthopaedicae et traumatologiae cechoslovaca	1	0	1	0
370301	Acta chirurgiae plasticae	1	1	acta chirurgiae plasticae	1	0	1	0
370571	Acta chirurgica Belgica	2	1	acta chirurgica belgica	1	0	1	0
372631	Acta chirurgica Iugoslavica	1	1	acta chirurgica iugoslavica	1	0	1	0
9816232	Acta chromatographica	0	0	acta chromatographica	1	0	1	0
9103983	Acta cirurgica brasileira	1	1	acta cirurgica brasileira	#N/A	1	0	0
370306	Acta clinica Belgica	2	1	acta clinica belgica	1	0	1	0
9425483	Acta clinica Croatica	2	1	acta clinica croatica	1	0	1	0
101609037	Acta crystallographica Section B, Structural science, crystal engineering and materials	0	0	acta crystallographica section b, structural science, crystal engineering and materials	0	1	0	0
101620182	Acta crystallographica. Section A, Foundations and advances	0	0	acta crystallographica. section a, foundations and advances	0	1	0	0
8305825	Acta crystallographica. Section A, Foundations of crystallography	1	1	acta crystallographica. section a, foundations of crystallography	0	1	0	0
8403252	Acta crystallographica. Section B, Structural science	1	1	acta crystallographica. section b, structural science	0	1	0	0
8305826	Acta crystallographica. Section C, Crystal structure communications	1	1	acta crystallographica. section c, crystal structure communications	0	1	0	0
101620313	Acta crystallographica. Section C, Structural chemistry	0	0	acta crystallographica. section c, structural chemistry	0	1	0	0
9305878	Acta crystallographica. Section D, Biological crystallography	1	1	acta crystallographica. section d, biological crystallography	0	1	0	0
101676043	Acta crystallographica. Section D, Structural biology	0	0	acta crystallographica. section d, structural biology	0	1	0	0
101648987	Acta crystallographica. Section E, Crystallographic communications	0	0	acta crystallographica. section e, crystallographic communications	0	1	0	0
101089178	Acta crystallographica. Section E, Structure reports online	1	1	acta crystallographica. section e, structure reports online	0	1	0	0
101226117	Acta crystallographica. Section F, Structural biology and crystallization communications	1	1	acta crystallographica. section f, structural biology and crystallization communications	0	1	0	0
101620319	Acta crystallographica. Section F, Structural biology communications	0	0	acta crystallographica. section f, structural biology communications	0	1	0	0
370307	Acta cytologica	3	1	acta cytologica	1	0	1	0
101719532	Acta de investigacion psicologica	0	0	acta de investigacion psicologica	0	1	0	0
370310	Acta dermato-venereologica	1	1	acta dermato-venereologica	1	0	1	0
9422563	Acta dermatovenerologica Alpina, Pannonica, et Adriatica	1	1	acta dermatovenerologica alpina, pannonica, et adriatica	0	1	0	0
9433781	Acta dermatovenerologica Croatica : ADC	1	1	acta dermatovenerologica croatica : adc	0	1	0	0
9200299	Acta diabetologica	1	1	acta diabetologica	1	0	1	0
7901041	Acta endoscopica	1	1	acta endoscopica	1	0	1	0
101227779	Acta ethologica	1	1	acta ethologica	1	0	1	0
414075	Acta gastro-enterologica Belgica	1	1	acta gastro-enterologica belgica	1	0	1	0
261505	Acta gastroenterologica Latinoamericana	1	1	acta gastroenterologica latinoamericana	1	0	1	0
101751306	Acta geochimica	0	0	acta geochimica	0	1	0	0
101742636	Acta geographica ac geologica et meteorologica Debrecina. Geologia, geomorfologia, termeszetfoldrajz sorozat	0	0	acta geographica ac geologica et meteorologica debrecina. geologia, geomorfologia, termeszetfoldrajz sorozat	0	1	0	0
101769308	Acta geotechnica	0	0	acta geotechnica	1	0	1	0
141053	Acta haematologica	1	1	acta haematologica	1	0	1	0
262610	Acta haematologica Polonica	0	0	acta haematologica polonica	1	0	1	0
370320	Acta histochemica	1	1	acta histochemica	1	0	1	0
147110	Acta histochemica et cytochemica	2	1	acta histochemica et cytochemica	1	0	1	0
60677	Acta historica Leopoldina	1	1	acta historica leopoldina	0	1	0	0
100955313	Acta horticulturae	1	1	acta horticulturae	1	0	1	0
101739166	Acta IMEKO (2012)	0	0	acta imeko (2012)	0	1	0	0
9889990	Acta informatica	0	0	acta informatica	1	0	1	0
101147064	Acta informatica medica : AIM : journal of the Society for Medical Informatics of Bosnia & Herzegovina : casopis Drustva za medicinsku informatiku BiH	1	1	acta informatica medica : aim : journal of the society for medical informatics of bosnia & herzegovina : casopis drustva za medicinsku informatiku bih	0	1	0	0
101633434	Acta juridica (Cape Town, South Africa)	0	0	acta juridica (cape town, south africa)	0	1	0	0
9918350000000000	Acta materia medica	0	0	acta materia medica	0	1	0	0
101469696	Acta materialia	1	1	acta materialia	1	0	1	0
101765202	Acta mathematica scientia = Shu xue wu li xue bao	0	0	acta mathematica scientia = shu xue wu li xue bao	0	1	0	0
101480341	Acta mathematica Sinica, English series	1	1	acta mathematica sinica, english series	1	0	1	0
101508790	Acta mathematicae applicatae Sinica (English series)	1	1	acta mathematicae applicatae sinica (english series)	0	1	0	0
101540520	Acta mechanica	1	1	acta mechanica	1	0	1	0
101537637	Acta mechanica Sinica = Li xue xue bao	1	1	acta mechanica sinica = li xue xue bao	0	1	0	0
9918320000000000	Acta mechanica solida Sinica	0	0	acta mechanica solida sinica	1	0	1	0
9705947	Acta medica (Hradec Kralove)	2	1	acta medica (hradec kralove)	0	1	0	0
101587903	Acta medica academica	0	0	acta medica academica	0	1	0	0
9208249	Acta medica Croatica : casopis Hravatske akademije medicinskih znanosti	2	1	acta medica croatica : casopis hravatske akademije medicinskih znanosti	0	1	0	0
7901042	Acta medica Indonesiana	1	1	acta medica indonesiana	1	0	1	0
14540050R	Acta medica Iranica	1	1	acta medica iranica	1	0	1	0
7805730	Acta medica Kinki University	0	0	acta medica kinki university	0	1	0	0
9442465	Acta medica Lituanica	0	0	acta medica lituanica	0	1	0	0
101735642	Acta medica marisiensis	0	0	acta medica marisiensis	0	1	0	0
417611	Acta medica Okayama	1	1	acta medica okayama	1	0	1	0
312677	Acta medica Philippina	0	0	acta medica philippina	0	1	0	0
7906803	Acta medica portuguesa	1	1	acta medica portuguesa	1	0	1	0
101144735	Acta medica transilvanica	0	0	acta medica transilvanica	0	1	0	0
101241032	Acta medico-historica adriatica : AMHA	2	1	acta medico-historica adriatica : amha	0	1	0	0
9434021	Acta microbiologica et immunologica Hungarica	2	1	acta microbiologica et immunologica hungarica	1	0	1	0
9811169	Acta myologica : myopathies and cardiomyopathies : official journal of the Mediterranean Society of Myology	2	1	acta myologica : myopathies and cardiomyopathies : official journal of the mediterranean society of myology	0	1	0	0
101525823	Acta naturae	1	1	acta naturae	0	1	0	0
1246675	Acta neurobiologiae experimentalis	1	1	acta neurobiologiae experimentalis	1	0	1	0
151000	Acta neurochirurgica	1	1	acta neurochirurgica	1	0	1	0
100962752	Acta neurochirurgica. Supplement	1	1	acta neurochirurgica. supplement	1	0	1	0
247035	Acta neurologica Belgica	1	1	acta neurologica belgica	1	0	1	0
370336	Acta neurologica Scandinavica	1	1	acta neurologica scandinavica	1	0	1	0
370337	Acta neurologica Scandinavica. Supplementum	1	1	acta neurologica scandinavica. supplementum	0	1	0	0
9815355	Acta neurologica Taiwanica	1	1	acta neurologica taiwanica	1	0	1	0
412041	Acta neuropathologica	1	1	acta neuropathologica	1	0	1	0
101610673	Acta neuropathologica communications	0	0	acta neuropathologica communications	0	1	0	0
9612501	Acta neuropsychiatrica	2	1	acta neuropsychiatrica	1	0	1	0
370343	Acta obstetricia et gynecologica Scandinavica	2	1	acta obstetricia et gynecologica scandinavica	1	0	1	0
101302457	Acta oceanologica Sinica = Hai yang xue bao	0	0	acta oceanologica sinica = hai yang xue bao	0	1	0	0
8610218	Acta odontologica latinoamericana : AOL	2	1	acta odontologica latinoamericana : aol	0	1	0	0
370344	Acta odontologica Scandinavica	1	1	acta odontologica scandinavica	1	0	1	0
101620768	Acta oecologica (Montrouge, France)	0	0	acta oecologica (montrouge, france)	0	1	0	0
101194794	Acta of bioengineering and biomechanics	1	1	acta of bioengineering and biomechanics	1	0	1	0
8709065	Acta oncologica (Stockholm, Sweden)	1	1	acta oncologica (stockholm, sweden)	0	1	0	0
101468102	Acta ophthalmologica	1	1	acta ophthalmologica	1	0	1	0
101485969	Acta ophthalmologica. Supplement	2	1	acta ophthalmologica. supplement	0	1	0	0
101231512	Acta orthopaedica	1	1	acta orthopaedica	1	0	1	0
2985165R	Acta orthopaedica Belgica	1	1	acta orthopaedica belgica	1	0	1	0
9424806	Acta orthopaedica et traumatologica turcica	1	1	acta orthopaedica et traumatologica turcica	1	0	1	0
101244827	Acta orthopaedica. Supplementum	1	1	acta orthopaedica. supplementum	0	1	0	0
9804509	Acta ortopedica brasileira	0	0	acta ortopedica brasileira	1	0	1	0
370354	Acta oto-laryngologica	2	1	acta oto-laryngologica	1	0	1	0
101696515	Acta oto-laryngologica case reports	0	0	acta oto-laryngologica case reports	0	1	0	0
370355	Acta oto-laryngologica. Supplementum	1	1	acta oto-laryngologica. supplementum	0	1	0	0
8213019	Acta otorhinolaryngologica Italica : organo ufficiale della Societa italiana di otorinolaringologia e chirurgia cervico-facciale	1	1	acta otorhinolaryngologica italica : organo ufficiale della societa italiana di otorinolaringologia e chirurgia cervico-facciale	0	1	0	0
101770938	Acta otorrinolaringologica espanola	1	1	acta otorrinolaringologica espanola	1	0	1	1
14540260R	Acta otorrinolaringologica espanola	1	1	acta otorrinolaringologica espanola	0	1	0	1
9205968	Acta paediatrica (Oslo, Norway : 1992)	2	1	acta paediatrica (oslo, norway : 1992)	0	1	0	0
9301947	Acta parasitologica	0	0	acta parasitologica	1	0	1	0
9303678	Acta pharmaceutica (Zagreb, Croatia)	1	1	acta pharmaceutica (zagreb, croatia)	0	1	0	0
414322	Acta pharmaceutica Hungarica	1	1	acta pharmaceutica hungarica	1	0	1	0
101600560	Acta pharmaceutica Sinica. B	0	0	acta pharmaceutica sinica. b	0	1	0	0
100956087	Acta pharmacologica Sinica	1	1	acta pharmacologica sinica	1	0	1	0
101651197	Acta physica Polonica. B, Proceedings supplement	0	0	acta physica polonica. b, proceedings supplement	0	1	0	0
7611449	Acta physica Polonica: A	0	0	acta physica polonica: a	0	1	0	0
101148937	Acta physiologiae plantarum	0	0	acta physiologiae plantarum	1	0	1	0
101262545	Acta physiologica (Oxford, England)	1	1	acta physiologica (oxford, england)	0	1	0	0
8309201	Acta physiologica Hungarica	1	1	acta physiologica hungarica	1	0	1	0
2985167R	Acta poloniae pharmaceutica	1	1	acta poloniae pharmaceutica	1	0	1	0
101720509	Acta Polytechnica CTU proceedings	0	0	acta polytechnica ctu proceedings	0	1	0	0
7501062	Acta protozoologica	1	1	acta protozoologica	1	0	1	0
370364	Acta psychiatrica Scandinavica	1	1	acta psychiatrica scandinavica	1	0	1	0
370365	Acta psychiatrica Scandinavica. Supplementum	1	1	acta psychiatrica scandinavica. supplementum	0	1	0	0
370366	Acta psychologica	1	1	acta psychologica	1	0	1	0
9918250000000000	Acta Psychopathologica	0	0	acta psychopathologica	0	1	0	0
8706123	Acta radiologica (Stockholm, Sweden : 1987)	1	1	acta radiologica (stockholm, sweden : 1987)	0	1	0	0
101651010	Acta radiologica open	0	0	acta radiologica open	0	1	0	0
101586067	Acta radiologica short reports	0	0	acta radiologica short reports	0	1	0	0
431702	Acta reumatologica portuguesa	0	0	acta reumatologica portuguesa	1	0	1	0
101295615	Acta scientiarum polonorum. Technologia alimentaria	0	0	acta scientiarum polonorum. technologia alimentaria	0	1	0	0
101737743	Acta scientific cancer biology	0	0	acta scientific cancer biology	0	1	0	0
9918230000000000	Acta scientific gastrointestinal disorders	0	0	acta scientific gastrointestinal disorders	0	1	0	0
101741658	Acta scientific neurology	0	0	acta scientific neurology	0	1	0	0
42767	Acta sociologica (Copenhagen, Denmark)	0	0	acta sociologica (copenhagen, denmark)	0	1	0	0
253456	Acta stomatologica Croatica	0	0	acta stomatologica croatica	0	1	0	0
314001	Acta theriologica	1	1	acta theriologica	1	0	1	0
370374	Acta tropica	1	1	acta tropica	1	0	1	0
14620020R	Acta veterinaria	0	0	acta veterinaria	1	0	1	0
8406376	Acta veterinaria Hungarica	2	1	acta veterinaria hungarica	1	0	1	0
370400	Acta veterinaria Scandinavica	1	1	acta veterinaria scandinavica	1	0	1	0
370401	Acta virologica	2	1	acta virologica	1	0	1	0
8006200	Acta zoologica (Stockholm, Sweden)	0	0	acta zoologica (stockholm, sweden)	0	1	0	0
373062	Actas dermo-sifiliograficas	1	1	actas dermo-sifiliograficas	1	0	1	1
101777537	Actas dermo-sifiliograficas	1	1	actas dermo-sifiliograficas	0	1	0	1
100886502	Actas espanolas de psiquiatria	1	1	actas espanolas de psiquiatria	1	0	1	0
7704993	Actas urologicas espanolas	1	1	actas urologicas espanolas	1	0	1	1
101771154	Actas urologicas espanolas	1	1	actas urologicas espanolas	0	1	0	1
101168558	Action learning	0	0	action learning	0	1	0	0
101176125	Action research (London)	0	0	action research (london)	0	1	0	0
101539062	Activitas nervosa superior (2007)	0	0	activitas nervosa superior (2007)	0	1	0	0
8102770	Activities, adaptation & aging	1	1	activities, adaptation & aging	0	1	0	0
101652643	Actualidades en psicologia : AP	0	0	actualidades en psicologia : ap	0	1	0	0
43545	Actualites pharmaceutiques	1	1	actualites pharmaceutiques	1	0	1	0
101483225	Actualizaciones en osteologia	1	1	actualizaciones en osteologia	0	1	0	0
101630042	Actualizaciones en SIDA e infectologia	0	0	actualizaciones en sida e infectologia	0	1	0	0
101635973	Actuators	0	0	actuators	0	1	0	0
7610364	Acupuncture & electro-therapeutics research	1	1	acupuncture & electro-therapeutics research	1	0	1	0
9304117	Acupuncture in medicine : journal of the British Medical Acupuncture Society	1	1	acupuncture in medicine : journal of the british medical acupuncture society	0	1	0	0
101726905	Acute and critical care	0	0	acute and critical care	0	1	0	0
101276603	Acute cardiac care	1	1	acute cardiac care	1	0	1	0
101553725	Acute medicine	1	1	acute medicine	1	0	1	0
101635464	Acute medicine & surgery	0	0	acute medicine & surgery	0	1	0	0
101236199	Ad hoc networks	1	1	ad hoc networks	1	0	1	0
8701671	Adapted physical activity quarterly : APAQ	1	1	adapted physical activity quarterly : apaq	0	1	0	0
9438485	Adaptive behavior	1	1	adaptive behavior	1	0	1	0
101643929	Adaptive human behavior and physiology	0	0	adaptive human behavior and physiology	0	1	0	0
101534542	Adaptive medicine	1	1	adaptive medicine	0	1	0	0
101582275	Addiction & health	1	1	addiction & health	0	1	0	0
9304118	Addiction (Abingdon, England)	1	1	addiction (abingdon, england)	0	1	0	0
9604935	Addiction biology	1	1	addiction biology	1	0	1	0
101623254	Addiction genetics	0	0	addiction genetics	0	1	0	0
9918370000000000	Addiction neuroscience	0	0	addiction neuroscience	0	1	0	0
101122095	Addiction research & theory	1	1	addiction research & theory	1	0	1	0
101316917	Addiction science & clinical practice	1	1	addiction science & clinical practice	0	1	0	0
101635410	Addictions newsletter (American Psychological Association. Division 50)	0	0	addictions newsletter (american psychological association. division 50)	0	1	0	0
7603486	Addictive behaviors	1	1	addictive behaviors	1	0	1	0
101656077	Addictive behaviors reports	0	0	addictive behaviors reports	0	1	0	0
101148822	Addictive disorders & their treatment	1	1	addictive disorders & their treatment	0	1	0	0
101690864	Additive manufacturing	0	0	additive manufacturing	0	1	0	0
9605506	Adicciones	1	1	adicciones	1	0	1	0
101567863	Adipocyte	0	0	adipocyte	0	1	0	0
101685972	Adjacent government	0	0	adjacent government	0	1	0	0
101660124	ADMET & DMPK	0	0	admet & dmpk	0	1	0	0
9878831	Administration & society	1	1	administration & society	1	0	1	0
8914574	Administration and policy in mental health	1	1	administration and policy in mental health	1	0	1	0
240207	Administrative science quarterly	0	0	administrative science quarterly	1	0	1	0
101624400	Administrative sciences	0	0	administrative sciences	0	1	0	0
101532940	Adolescencia & saude	0	0	adolescencia & saude	0	1	0	0
101576821	Adolescent health, medicine and therapeutics	1	1	adolescent health, medicine and therapeutics	0	1	0	0
101314248	Adolescent medicine: state of the art reviews	1	1	adolescent medicine: state of the art reviews	0	1	0	0
101574825	Adolescent psychiatry (Hilversum, Netherlands)	0	0	adolescent psychiatry (hilversum, netherlands)	0	1	0	0
101689626	Adolescent research review	0	0	adolescent research review	0	1	0	0
101778039	Adolescents	0	0	adolescents	0	1	0	0
101778039	Adolescents (Basel, Switzerland)	0	0	adolescents (basel, switzerland)	0	1	0	0
101683377	Adoption & fostering	0	0	adoption & fostering	0	1	0	0
9891524	Adoption quarterly	1	1	adoption quarterly	1	0	1	0
9890935	Adsorption : journal of the International Adsorption Society	0	0	adsorption : journal of the international adsorption society	0	1	0	0
9881500	Adsorption science & technology : interface science for advanced materials & technologies	0	0	adsorption science & technology : interface science for advanced materials & technologies	0	1	0	0
9882469	Adult education quarterly (American Association for Adult and Continuing Education)	0	0	adult education quarterly (american association for adult and continuing education)	0	1	0	0
100898077	Advance for administrators of the laboratory	0	0	advance for administrators of the laboratory	0	1	0	0
101549550	Advance for NPs & PAs	1	1	advance for nps & pas	0	1	0	0
9918280000000000	Advance journal (Corvallis, Ore.)	0	0	advance journal (corvallis, ore.)	0	1	0	0
101766202	Advance research on endocrinology & metabolism	0	0	advance research on endocrinology & metabolism	0	1	0	0
101775319	Advanced biology	0	0	advanced biology	0	1	0	0
101586897	Advanced biomedical research	0	0	advanced biomedical research	0	1	0	0
101711718	Advanced biosystems	0	0	advanced biosystems	0	1	0	0
101713679	Advanced composites and hybrid materials	0	0	advanced composites and hybrid materials	0	1	0	0
8710523	Advanced drug delivery reviews	1	1	advanced drug delivery reviews	1	0	1	0
101695454	Advanced electronic materials	0	0	advanced electronic materials	0	1	0	0
101285075	Advanced emergency nursing journal	0	0	advanced emergency nursing journal	1	0	1	0
101557036	Advanced energy materials	0	0	advanced energy materials	0	1	0	0
101537646	Advanced engineering materials	1	1	advanced engineering materials	1	0	1	0
9918370000000000	Advanced fiber materials	0	0	advanced fiber materials	0	1	0	0
101190390	Advanced functional materials	1	1	advanced functional materials	1	0	1	0
101774320	Advanced genetics (Hoboken, N.J.)	0	0	advanced genetics (hoboken, n.j.)	0	1	0	0
101664162	Advanced health care technologies	0	0	advanced health care technologies	0	1	0	0
101581613	Advanced healthcare materials	0	0	advanced healthcare materials	0	1	0	0
101767914	Advanced intelligent systems (Weinheim an der Bergstrasse, Germany)	0	0	advanced intelligent systems (weinheim an der bergstrasse, germany)	0	1	0	0
101745107	Advanced journal of emergency medicine	0	0	advanced journal of emergency medicine	0	1	0	0
9885358	Advanced materials (Deerfield Beach, Fla.)	1	1	advanced materials (deerfield beach, fla.)	0	1	0	0
101633108	Advanced materials interfaces	0	0	advanced materials interfaces	0	1	0	0
101732859	Advanced materials letters	0	0	advanced materials letters	0	1	0	0
101510447	Advanced materials research	1	1	advanced materials research	1	0	1	0
101717732	Advanced materials technologies	0	0	advanced materials technologies	0	1	0	0
101676952	Advanced modeling and simulation in engineering sciences	0	0	advanced modeling and simulation in engineering sciences	0	1	0	0
101773117	Advanced nanobiomed research	0	0	advanced nanobiomed research	0	1	0	0
101661727	Advanced optical materials	0	0	advanced optical materials	0	1	0	0
101578021	Advanced pharmaceutical bulletin	1	1	advanced pharmaceutical bulletin	0	1	0	0
101777530	Advanced photonics	0	0	advanced photonics	0	1	0	0
101772821	Advanced photonics research	0	0	advanced photonics research	0	1	0	0
101535104	Advanced powder technology : the international journal of the Society of Powder Technology, Japan	1	1	advanced powder technology : the international journal of the society of powder technology, japan	0	1	0	0
101763732	Advanced research in gastroenterology & hepatology	0	0	advanced research in gastroenterology & hepatology	0	1	0	0
101165242	Advanced robotics : the international journal of the Robotics Society of Japan	1	1	advanced robotics : the international journal of the robotics society of japan	0	1	0	0
101664569	Advanced science (Weinheim, Baden-Wurttemberg, Germany)	0	0	advanced science (weinheim, baden-wurttemberg, germany)	0	1	0	0
101598509	Advanced science, engineering and medicine	0	0	advanced science, engineering and medicine	0	1	0	0
101687126	Advanced structural and chemical imaging	0	0	advanced structural and chemical imaging	0	1	0	0
101772516	Advanced sustainable systems	0	0	advanced sustainable systems	0	1	0	0
101095751	Advanced synthesis & catalysis	1	1	advanced synthesis & catalysis	1	0	1	0
101609801	Advanced techniques in biology & medicine	0	0	advanced techniques in biology & medicine	0	1	0	0
101741467	Advanced theory and simulations	0	0	advanced theory and simulations	0	1	0	0
101724632	Advanced therapeutics	0	0	advanced therapeutics	0	1	0	0
101600827	Advancements in genetic engineering	0	0	advancements in genetic engineering	0	1	0	0
101768804	Advancements in journal of urology and nephrology	0	0	advancements in journal of urology and nephrology	0	1	0	0
101550215	Advances and applications in bioinformatics and chemistry : AABC	1	1	advances and applications in bioinformatics and chemistry : aabc	0	1	0	0
101528368	Advances and applications in statistics	1	1	advances and applications in statistics	0	1	0	0
7501064	Advances and technical standards in neurosurgery	1	1	advances and technical standards in neurosurgery	0	1	0	0
101594076	Advances in acoustics and vibration	0	0	advances in acoustics and vibration	0	1	0	0
101617965	Advances in aging research	0	0	advances in aging research	0	1	0	0
101641046	Advances in Alzheimer&apos;&apos;s disease	0	0	advances in alzheimer&apos;&apos;s disease	0	1	0	0
9435676	Advances in anatomic pathology	1	1	advances in anatomic pathology	1	0	1	0
407712	Advances in anatomy, embryology, and cell biology	1	1	advances in anatomy, embryology, and cell biology	0	1	0	0
8409340	Advances in anesthesia	2	1	advances in anesthesia	1	0	1	0
101766411	Advances in applied Clifford algebras	0	0	advances in applied clifford algebras	1	0	1	0
101517488	Advances in applied mathematics	1	1	advances in applied mathematics	1	0	1	0
101612396	Advances in applied mathematics and mechanics	0	0	advances in applied mathematics and mechanics	0	1	0	0
370413	Advances in applied microbiology	1	1	advances in applied microbiology	1	0	1	0
101515457	Advances in applied probability	1	1	advances in applied probability	1	0	1	0
101610769	Advances in applied sociology	0	0	advances in applied sociology	0	1	0	0
101736581	Advances in artificial intelligence. Canadian Society for Computational Studies of Intelligence. Conference	0	0	advances in artificial intelligence. canadian society for computational studies of intelligence. conference	0	1	0	0
101712203	Advances in atmospheric sciences	0	0	advances in atmospheric sciences	1	0	1	0
8307733	Advances in biochemical engineering/biotechnology	2	1	advances in biochemical engineering/biotechnology	1	0	1	0
101618293	Advances in biochemistry	0	0	advances in biochemistry	0	1	0	0
101515444	Advances in bioinformatics	2	1	advances in bioinformatics	0	1	0	0
101577028	Advances in biological chemistry	0	0	advances in biological chemistry	0	1	0	0
101572336	Advances in biological regulation	0	0	advances in biological regulation	0	1	0	0
101774593	Advances in biomarker sciences and technology	0	0	advances in biomarker sciences and technology	0	1	0	0
101595648	Advances in bioresearch	0	0	advances in bioresearch	0	1	0	0
101688595	Advances in bioscience and bioengineering (New York, NY)	0	0	advances in bioscience and bioengineering (new york, ny)	0	1	0	0
101553812	Advances in bioscience and biotechnology (Print)	1	1	advances in bioscience and biotechnology (print)	0	1	0	0
101664405	Advances in bioscience and clinical medicine	0	0	advances in bioscience and clinical medicine	0	1	0	0
101630255	Advances in biosensors and bioelectronics	0	0	advances in biosensors and bioelectronics	0	1	0	0
101720058	Advances in biotechnology & microbiology (Newbury, Calif.)	0	0	advances in biotechnology & microbiology (newbury, calif.)	0	1	0	0
266	Advances in botanical research	1	1	advances in botanical research	1	0	1	0
101622274	Advances in breast cancer research	0	0	advances in breast cancer research	0	1	0	0
101694904	Advances in cancer prevention	0	0	advances in cancer prevention	0	1	0	0
370416	Advances in cancer research	1	1	advances in cancer research	1	0	1	0
101632491	Advances in cancer: research & treatment	0	0	advances in cancer: research & treatment	0	1	0	0
240537	Advances in carbohydrate chemistry and biochemistry	1	1	advances in carbohydrate chemistry and biochemistry	1	0	1	0
270063	Advances in cardiology	1	1	advances in cardiology	1	0	1	0
101731783	Advances in cell and gene therapy	0	0	advances in cell and gene therapy	0	1	0	0
203704	Advances in chemical physics	0	0	advances in chemical physics	1	0	1	0
101773088	Advances in chemistry research	0	0	advances in chemistry research	0	1	0	0
370417	Advances in child development and behavior	1	1	advances in child development and behavior	1	0	1	0
121020	Advances in chromatography	1	1	advances in chromatography	1	0	1	0
101209214	Advances in chronic kidney disease	1	1	advances in chronic kidney disease	1	0	1	0
101727239	Advances in civil engineering materials	0	0	advances in civil engineering materials	0	1	0	0
101138582	Advances in clinical and experimental medicine : official organ Wroclaw Medical University	0	0	advances in clinical and experimental medicine : official organ wroclaw medical university	0	1	0	0
2985173R	Advances in clinical chemistry	2	1	advances in clinical chemistry	1	0	1	0
101766382	Advances in clinical endocrinology and metabolism	0	0	advances in clinical endocrinology and metabolism	0	1	0	0
101121544	Advances in clinical neuroscience & rehabilitation : ACNR	1	1	advances in clinical neuroscience & rehabilitation : acnr	0	1	0	0
101283299	Advances in cognitive psychology	1	1	advances in cognitive psychology	0	1	0	0
8706645	Advances in colloid and interface science	1	1	advances in colloid and interface science	1	0	1	0
9918280000000000	Advances in computational intelligence	0	0	advances in computational intelligence	0	1	0	0
101559836	Advances in computational mathematics	0	0	advances in computational mathematics	1	0	1	0
9918270000000000	Advances in computer vision and computational biology : proceedings from IPCV&apos;&apos;20, HIMS&apos;&apos;20, BIOCOMP&apos;&apos;20 and BIOENG&apos;&apos;20	0	0	advances in computer vision and computational biology : proceedings from ipcv&apos;&apos;20, hims&apos;&apos;20, biocomp&apos;&apos;20 and bioeng&apos;&apos;20	0	1	0	0
9918380000000000	Advances in continuous and discrete models	0	0	advances in continuous and discrete models	0	1	0	0
101562922	Advances in data analysis and classification	1	1	advances in data analysis and classification	1	0	1	0
101688128	Advances in data mining. Industrial Conference on Data Mining	0	0	advances in data mining. industrial conference on data mining	0	1	0	0
101523306	Advances in database technology : proceedings. International Conference on Extending Database Technology	1	1	advances in database technology : proceedings. international conference on extending database technology	0	1	0	0
9918270000000000	Advances in databases and information systems. ADBIS	0	0	advances in databases and information systems. adbis	0	1	0	0
8802131	Advances in dental research	1	1	advances in dental research	1	0	1	0
101670234	Advances in difference equations	0	0	advances in difference equations	1	0	1	0
9918340000000000	Advances in drug and alcohol research	0	0	advances in drug and alcohol research	0	1	0	0
101480351	Advances in dual diagnosis	1	1	advances in dual diagnosis	0	1	0	0
101597231	Advances in eating disorders (Abingdon, England )	0	0	advances in eating disorders (abingdon, england )	0	1	0	0
240210	Advances in ecological research	0	0	advances in ecological research	1	0	1	0
101682675	Advances in economics and business	0	0	advances in economics and business	0	1	0	0
101688598	Advances in engineering education	0	0	advances in engineering education	0	1	0	0
101578276	Advances in engineering software (Barking, London, England : 1992)	0	0	advances in engineering software (barking, london, england : 1992)	0	1	0	0
101641045	Advances in enzyme research	0	0	advances in enzyme research	0	1	0	0
101687188	Advances in epidemiology	0	0	advances in epidemiology	0	1	0	0
121103	Advances in experimental medicine and biology	2	1	advances in experimental medicine and biology	1	0	1	0
64143	Advances in experimental social psychology	1	1	advances in experimental social psychology	1	0	1	0
9001271	Advances in food and nutrition research	1	1	advances in food and nutrition research	1	0	1	0
370421	Advances in genetics	1	1	advances in genetics	1	0	1	0
101586945	Advances in genomics and genetics	0	0	advances in genomics and genetics	0	1	0	0
101748959	Advances in geriatric medicine and research	0	0	advances in geriatric medicine and research	0	1	0	0
100971443	Advances in gerontology = Uspekhi gerontologii	1	1	advances in gerontology = uspekhi gerontologii	0	1	0	0
101608643	Advances in group processes	0	0	advances in group processes	1	0	1	0
101090746	Advances in health care management	1	1	advances in health care management	1	0	1	0
8206631	Advances in health economics and health services research	1	1	advances in health economics and health services research	1	0	1	0
9612021	Advances in health sciences education : theory and practice	1	1	advances in health sciences education : theory and practice	0	1	0	0
101756521	Advances in heat transfer	0	0	advances in heat transfer	0	1	0	0
101504271	Advances in hematology	2	1	advances in hematology	0	1	0	0
101655846	Advances in hepatology	0	0	advances in hepatology	0	1	0	0
101705628	Advances in image and video technology : Pacific Rim Symposium, PSIVT ... proceedings. IEEE Pacific Rim Symposium on Image and Video Technology	1	1	advances in image and video technology : pacific rim symposium, psivt ... proceedings. ieee pacific rim symposium on image and video technology	0	1	0	0
9516985	Advances in imaging and electron physics	0	0	advances in imaging and electron physics	1	0	1	0
370425	Advances in immunology	1	1	advances in immunology	1	0	1	0
101616241	Advances in infectious diseases	0	0	advances in infectious diseases	0	1	0	0
8801244	Advances in inorganic chemistry	1	1	advances in inorganic chemistry	1	0	1	0
14630180R	Advances in insect physiology	1	1	advances in insect physiology	1	0	1	0
101654496	Advances in integrative medicine	0	0	advances in integrative medicine	0	1	0	0
101673483	Advances in intelligent data analysis. International Symposium on Intelligent Data Analysis	0	0	advances in intelligent data analysis. international symposium on intelligent data analysis	0	1	0	0
101710940	Advances in Knowledge Discovery and Data Mining : 21st Pacific-Asia Conference, PAKDD 2017, Jeju, South Korea, May 23-26, 2017, Proceedings. Part I. Pacific-Asia Conference on Knowledge Discovery and Data Mining (21st : 2017 : Cheju Isl...	0	0	advances in knowledge discovery and data mining : 21st pacific-asia conference, pakdd 2017, jeju, south korea, may 23-26, 2017, proceedings. part i. pacific-asia conference on knowledge discovery and data mining (21st : 2017 : cheju isl...	0	1	0	0
9918230000000000	Advances in knowledge discovery and data mining : 25th Pacific-Asia Conference, PAKDD 2021, Virtual event, May 11-14, 2021, Proceedings. Part II. PAKDD (Conference) (25th : 2021 : Online)	0	0	advances in knowledge discovery and data mining : 25th pacific-asia conference, pakdd 2021, virtual event, may 11-14, 2021, proceedings. part ii. pakdd (conference) (25th : 2021 : online)	0	1	0	0
100960029	Advances in life course research	1	1	advances in life course research	0	1	0	0
101695272	Advances in lung cancer (Irvine)	0	0	advances in lung cancer (irvine)	0	1	0	0
101771569	Advances in manufacturing	0	0	advances in manufacturing	0	1	0	0
370431	Advances in marine biology	2	1	advances in marine biology	1	0	1	0
101601640	Advances in materials science and applications	0	0	advances in materials science and applications	0	1	0	0
101559840	Advances in mathematics	1	1	advances in mathematics	1	0	1	0
101562700	Advances in medical education and practice	1	1	advances in medical education and practice	0	1	0	0
101276222	Advances in medical sciences	1	1	advances in medical sciences	1	0	1	0
9200304	Advances in medical sociology	0	0	advances in medical sociology	1	0	1	0
101651448	Advances in medicine	0	0	advances in medicine	0	1	0	0
101591641	Advances in medicine and biology	0	0	advances in medicine and biology	0	1	0	0
101731526	Advances in methods and practices in psychological science	0	0	advances in methods and practices in psychological science	0	1	0	0
117147	Advances in microbial physiology	1	1	advances in microbial physiology	1	0	1	0
101605588	Advances in microbiology	0	0	advances in microbiology	0	1	0	0
9813115	Advances in mind-body medicine	1	1	advances in mind-body medicine	1	0	1	0
101632146	Advances in molecular imaging	0	0	advances in molecular imaging	0	1	0	0
101710888	Advances in motivation and achievement : a research annual	0	0	advances in motivation and achievement : a research annual	0	1	0	0
101745272	Advances in motivation science	0	0	advances in motivation science	0	1	0	0
101635426	Advances in nano research	0	0	advances in nano research	0	1	0	0
101752773	Advances in nanomedicine and nanotechnology research	0	0	advances in nanomedicine and nanotechnology research	0	1	0	0
101750564	Advances in nanoparticles	0	0	advances in nanoparticles	0	1	0	0
101125644	Advances in neonatal care : official journal of the National Association of Neonatal Nurses	1	1	advances in neonatal care : official journal of the national association of neonatal nurses	0	1	0	0
9607483	Advances in neural information processing systems	1	1	advances in neural information processing systems	0	1	0	0
101571545	Advances in neurobiology	1	1	advances in neurobiology	0	1	0	0
101709029	Advances in neurodevelopmental disorders	0	0	advances in neurodevelopmental disorders	0	1	0	0
9918230000000000	Advances in neurology and neuroscience	0	0	advances in neurology and neuroscience	0	1	0	0
9918300000000000	Advances in neurology and neuroscience research	0	0	advances in neurology and neuroscience research	0	1	0	0
101635006	Advances in neuroscience (Hindawi)	0	0	advances in neuroscience (hindawi)	0	1	0	0
101739157	Advances in neurotoxicology	0	0	advances in neurotoxicology	0	1	0	0
101666854	Advances in nursing doctoral education & research	0	0	advances in nursing doctoral education & research	0	1	0	0
101540874	Advances in nutrition (Bethesda, Md.)	1	1	advances in nutrition (bethesda, md.)	0	1	0	0
101773433	Advances in obesity, weight management & control	0	0	advances in obesity, weight management & control	0	1	0	0
101774860	Advances in operator theory	0	0	advances in operator theory	0	1	0	0
101642609	Advances in ophthalmology & visual system	0	0	advances in ophthalmology & visual system	0	1	0	0
101695577	Advances in ophthalmology and optometry	0	0	advances in ophthalmology and optometry	0	1	0	0
9918280000000000	Advances in ophthalmology practice and research	0	0	advances in ophthalmology practice and research	0	1	0	0
101635418	Advances in optics and photonics	0	0	advances in optics and photonics	0	1	0	0
101565129	Advances in orthopedics	2	1	advances in orthopedics	0	1	0	0
101639027	Advances in otolaryngology	0	0	advances in otolaryngology	0	1	0	0
242534	Advances in oto-rhino-laryngology	1	1	advances in oto-rhino-laryngology	1	0	1	0
370435	Advances in parasitology	1	1	advances in parasitology	1	0	1	0
101659416	Advances in pediatric research	0	0	advances in pediatric research	0	1	0	0
370436	Advances in pediatrics	1	1	advances in pediatrics	1	0	1	0
9104803	Advances in peritoneal dialysis. Conference on Peritoneal Dialysis	1	1	advances in peritoneal dialysis. conference on peritoneal dialysis	1	0	1	0
101607843	Advances in pharmacoepidemiology & drug safety	0	0	advances in pharmacoepidemiology & drug safety	0	1	0	0
101762941	Advances in pharmacological and pharmaceutical sciences	0	0	advances in pharmacological and pharmaceutical sciences	0	1	0	0
101537654	Advances in pharmacological sciences	2	1	advances in pharmacological sciences	0	1	0	0
9015397	Advances in pharmacology (San Diego, Calif.)	1	1	advances in pharmacology (san diego, calif.)	0	1	0	0
370437	Advances in physical organic chemistry	1	1	advances in physical organic chemistry	1	0	1	0
370440	Advances in physics	0	0	advances in physics	1	0	1	0
101712862	Advances in physics: X	0	0	advances in physics: x	0	1	0	0
100913944	Advances in physiology education	1	1	advances in physiology education	1	0	1	0
100894597	Advances in physiotherapy	1	1	advances in physiotherapy	1	0	1	0
9881083	Advances in polymer science = Fortschritte der Hochpolymeren-Forschung	0	0	advances in polymer science = fortschritte der hochpolymeren-forschung	0	1	0	0
101564961	Advances in preventive medicine	2	1	advances in preventive medicine	0	1	0	0
101497281	Advances in protein chemistry and structural biology	2	1	advances in protein chemistry and structural biology	0	1	0	0
9442475	Advances in psychiatric treatment : the Royal College of Psychiatrists&apos;&apos; journal of continuing professional development	0	0	advances in psychiatric treatment : the royal college of psychiatrists&apos;&apos; journal of continuing professional development	0	1	0	0
101606822	Advances in psychology study	0	0	advances in psychology study	0	1	0	0
101303	Advances in psychosomatic medicine	1	1	advances in psychosomatic medicine	1	0	1	0
101650120	Advances in public health	0	0	advances in public health	0	1	0	0
101286914	Advances in pulmonary hypertension	1	1	advances in pulmonary hypertension	0	1	0	0
101677247	Advances in radiation oncology	0	0	advances in radiation oncology	0	1	0	0
101683378	Advances in radiology	0	0	advances in radiology	0	1	0	0
9918380000000000	Advances in redox research : an official journal of the Society for Redox Biology and Medicine and the Society for Free Radical Research-Europe	0	0	advances in redox research : an official journal of the society for redox biology and medicine and the society for free radical research-europe	0	1	0	0
101666096	Advances in research	0	0	advances in research	0	1	0	0
101697329	Advances in respiratory medicine	0	0	advances in respiratory medicine	0	1	0	0
101734172	Advances in rheumatology (London, England)	0	0	advances in rheumatology (london, england)	0	1	0	0
101522515	Advances in school mental health promotion	1	1	advances in school mental health promotion	0	1	0	0
101700425	Advances in simulation (London, England)	0	0	advances in simulation (london, england)	0	1	0	0
100911021	Advances in skin & wound care	1	1	advances in skin & wound care	1	0	1	0
9884113	Advances in small animal medicine and surgery	1	1	advances in small animal medicine and surgery	1	0	1	0
101773226	Advances in social science and culture	0	0	advances in social science and culture	0	1	0	0
101764931	Advances in social sciences research journal	0	0	advances in social sciences research journal	0	1	0	0
100911381	Advances in social work	1	1	advances in social work	0	1	0	0
9878935	Advances in space research : the official journal of the Committee on Space Research (COSPAR)	1	1	advances in space research : the official journal of the committee on space research (cospar)	0	1	0	0
101645386	Advances in statistical analysis : AStA : a journal of the German Statistical Society	1	1	advances in statistical analysis : asta : a journal of the german statistical society	0	1	0	0
101711046	Advances in statistical climatology, meteorology and oceanography	0	0	advances in statistical climatology, meteorology and oceanography	0	1	0	0
101603313	Advances in stem cells	0	0	advances in stem cells	0	1	0	0
45335	Advances in surgery	2	1	advances in surgery	1	0	1	0
8611864	Advances in therapy	1	1	advances in therapy	1	0	1	0
101476240	Advances in urology	2	1	advances in urology	0	1	0	0
101655850	Advances in vascular medicine	0	0	advances in vascular medicine	0	1	0	0
101508613	Advances in virology	2	1	advances in virology	0	1	0	0
370441	Advances in virus research	1	1	advances in virus research	1	0	1	0
101739204	Advances in visual computing : ... international symposium, ISVC ... : proceedings. International Symposium on Visual Computing	0	0	advances in visual computing : ... international symposium, isvc ... : proceedings. international symposium on visual computing	0	1	0	0
101471228	Advances in water resources	1	1	advances in water resources	1	0	1	0
101590593	Advances in wound care	0	0	advances in wound care	0	1	0	0
101768799	Adversity and resilience science	0	0	adversity and resilience science	0	1	0	0
101733568	AEA papers and proceedings. American Economic Association	0	0	aea papers and proceedings. american economic association	0	1	0	0
101722142	AEM education and training	0	0	aem education and training	0	1	0	0
101630969	Aeolian research	0	0	aeolian research	0	1	0	0
101769521	Aequationes mathematicae	0	0	aequationes mathematicae	1	0	1	0
101675946	AERA open	0	0	aera open	0	1	0	0
9890372	Aerobiologia	1	1	aerobiologia	1	0	1	0
101585748	Aerosol and air quality research	1	1	aerosol and air quality research	1	0	1	0
9886760	Aerosol science and technology : the journal of the American Association for Aerosol Research	1	1	aerosol science and technology : the journal of the american association for aerosol research	0	1	0	0
101735833	Aerospace (Basel, Switzerland)	0	0	aerospace (basel, switzerland)	0	1	0	0
101654770	Aerospace medicine and human performance	0	0	aerospace medicine and human performance	0	1	0	0
101651110	Aerospace science and technology	0	0	aerospace science and technology	1	0	1	0
101777405	Aesculapius (Sioux Falls, S.D.)	0	0	aesculapius (sioux falls, s.d.)	0	1	0	0
7701756	Aesthetic plastic surgery	1	1	aesthetic plastic surgery	1	0	1	0
9707469	Aesthetic surgery journal	1	1	aesthetic surgery journal	1	0	1	0
101771713	Aesthetic surgery journal. Open forum	0	0	aesthetic surgery journal. open forum	0	1	0	0
101766948	Affective science	0	0	affective science	0	1	0	0
9882541	Affilia	1	1	affilia	0	1	0	0
101090757	Africa : journal of the International Institute of African Languages and Cultures	1	1	africa : journal of the international institute of african languages and cultures	0	1	0	0
100967218	African affairs	1	1	african affairs	1	0	1	0
101085138	African development review = Revue africaine de developpement	1	1	african development review = revue africaine de developpement	0	1	0	0
101149451	African health sciences	1	1	african health sciences	1	0	1	0
9890359	African journal for physical health education, recreation, and dance	0	0	african journal for physical health education, recreation, and dance	0	1	0	0
101090761	African journal for the psychological study of social issues : journal of the African Society for the Psychological Study of Social Issues	0	0	african journal for the psychological study of social issues : journal of the african society for the psychological study of social issues	0	1	0	0
101502762	African journal of agricultural research	0	0	african journal of agricultural research	1	0	1	0
101146510	African journal of AIDS research : AJAR	2	1	african journal of aids research : ajar	0	1	0	0
101214362	African journal of biomedical research : AJBR	0	0	african journal of biomedical research : ajbr	0	1	0	0
101186077	African journal of biotechnology	0	0	african journal of biotechnology	1	0	1	0
101703710	African journal of cellular pathology	0	0	african journal of cellular pathology	0	1	0	0
101636084	African journal of computing and ICT	0	0	african journal of computing and ict	0	1	0	0
101623460	African journal of disability	0	0	african journal of disability	0	1	0	0
100967158	African journal of drug and alcohol studies	1	1	african journal of drug and alcohol studies	0	1	0	0
9884517	African journal of ecology	0	0	african journal of ecology	1	0	1	0
101572277	African journal of emergency medicine : Revue africaine de la medecine d&apos;&apos;urgence	2	1	african journal of emergency medicine : revue africaine de la medecine d&apos;&apos;urgence	0	1	0	0
101669763	African journal of environmental health sciences	0	0	african journal of environmental health sciences	0	1	0	0
101574988	African journal of environmental science and technology	0	0	african journal of environmental science and technology	0	1	0	0
101213733	African journal of food, agriculture, nutrition, and development : AJFAND	0	0	african journal of food, agriculture, nutrition, and development : ajfand	0	1	0	0
101554996	African journal of health professions education	0	0	african journal of health professions education	0	1	0	0
101777813	African journal of health, nursing and midwifery	0	0	african journal of health, nursing and midwifery	0	1	0	0
100957463	African journal of herpetology : journal of the Herpetological Association of Africa	0	0	african journal of herpetology : journal of the herpetological association of africa	0	1	0	0
101578779	African journal of infectious diseases	1	1	african journal of infectious diseases	0	1	0	0
101603205	African journal of laboratory medicine	0	0	african journal of laboratory medicine	0	1	0	0
7801013	African journal of medicine and medical sciences	1	1	african journal of medicine and medical sciences	1	0	1	0
101469213	African journal of midwifery and women&apos;&apos;s health	1	1	african journal of midwifery and women&apos;&apos;s health	0	1	0	0
101773593	African journal of nephrology : official publication of the African Association of Nephrology. African Association of Nephrology	0	0	african journal of nephrology : official publication of the african association of nephrology. african association of nephrology	0	1	0	0
101479138	African journal of pharmacy and pharmacology	0	0	african journal of pharmacy and pharmacology	1	0	1	0
101520860	African journal of primary health care & family medicine	0	0	african journal of primary health care & family medicine	0	1	0	0
101465030	African journal of psychiatry	1	1	african journal of psychiatry	1	0	1	0
101637326	African journal of range & forage science	0	0	african journal of range & forage science	1	0	1	0
9712263	African journal of reproductive health	1	1	african journal of reproductive health	1	0	1	0
101751995	African journal of thoracic and critical care medicine	0	0	african journal of thoracic and critical care medicine	0	1	0	0
101232990	African journal of traditional, complementary, and alternative medicines : AJTCAM	1	1	african journal of traditional, complementary, and alternative medicines : ajtcam	0	1	0	0
101612115	African journal of traumatic stress	1	1	african journal of traumatic stress	0	1	0	0
9612042	African journal of urology : the official journal of the Pan African Urological Surgeons&apos;&apos; Association (PAUSA)	0	0	african journal of urology : the official journal of the pan african urological surgeons&apos;&apos; association (pausa)	0	1	0	0
101681760	African statistical journal = Journal statistique africain	0	0	african statistical journal = journal statistique africain	0	1	0	0
101085610	African studies	0	0	african studies	1	0	1	0
9918230000000000	Afterschool matters	0	0	afterschool matters	0	1	0	0
9884269	Against the grain (Charleston, S.C.)	0	0	against the grain (charleston, s.c.)	0	1	0	0
101250497	Age (Dordrecht, Netherlands)	1	1	age (dordrecht, netherlands)	0	1	0	0
375655	Age and ageing	1	1	age and ageing	1	0	1	0
9918230000000000	Ageing and neurodegenerative diseases	0	0	ageing and neurodegenerative diseases	0	1	0	0
8109358	Ageing and society	1	1	ageing and society	1	0	1	0
7801687	Ageing international	1	1	ageing international	0	1	0	0
101574769	Ageing research	1	1	ageing research	0	1	0	0
101128963	Ageing research reviews	1	1	ageing research reviews	1	0	1	0
101090774	Agenda (Durban, South Africa)	0	0	agenda (durban, south africa)	0	1	0	0
101691003	Agent-Directed Simulation Symposium (ADS). Agent-directed Simulation Symposium	0	0	agent-directed simulation symposium (ads). agent-directed simulation symposium	0	1	0	0
9918350000000000	Aggregate (Hoboken, N.J.)	0	0	aggregate (hoboken, n.j.)	0	1	0	0
9606442	Aggression and violent behavior	1	1	aggression and violent behavior	1	0	1	0
7502265	Aggressive behavior	1	1	aggressive behavior	1	0	1	0
101508617	Aging	1	1	aging	0	1	0	0
9705773	Aging & mental health	1	1	aging & mental health	1	0	1	0
101770599	Aging and cancer	0	0	aging and cancer	0	1	0	0
101540533	Aging and disease	1	1	aging and disease	0	1	0	0
101772521	Aging and health research	0	0	aging and health research	0	1	0	0
101620361	Aging and neurodegeneration	0	0	aging and neurodegeneration	0	1	0	0
101682563	Aging and society : an interdisciplinary journal	0	0	aging and society : an interdisciplinary journal	0	1	0	0
101776137	Aging brain	0	0	aging brain	0	1	0	0
101130839	Aging cell	1	1	aging cell	1	0	1	0
101132995	Aging clinical and experimental research	2	1	aging clinical and experimental research	1	0	1	0
101271250	Aging health	1	1	aging health	1	0	1	0
101741954	Aging medicine (Milton (N.S.W))	0	0	aging medicine (milton (n.s.w))	0	1	0	0
101769499	Aging pathobiology and therapeutics	0	0	aging pathobiology and therapeutics	0	1	0	0
9425758	Aging today : the bimonthly newspaper of the American Society on Aging	0	0	aging today : the bimonthly newspaper of the american society on aging	0	1	0	0
9426197	Agri : Agri (Algoloji) Dernegi&apos;&apos;nin Yayin organidir = The journal of the Turkish Society of Algology	2	1	agri : agri (algoloji) dernegi&apos;&apos;nin yayin organidir = the journal of the turkish society of algology	0	1	0	0
101749707	Agribusiness (New York, N.Y.)	0	0	agribusiness (new york, n.y.)	0	1	0	0
9918330000000000	Agricultural and food economics	0	0	agricultural and food economics	0	1	0	0
101146672	Agricultural and forest entomology	0	0	agricultural and forest entomology	1	0	1	0
101622394	Agricultural and forest meteorology	1	1	agricultural and forest meteorology	1	0	1	0
101690460	Agricultural and resource economics review	0	0	agricultural and resource economics review	1	0	1	0
101544386	Agricultural economics (Amsterdam, Netherlands)	1	1	agricultural economics (amsterdam, netherlands)	0	1	0	0
9885899	Agricultural history	1	1	agricultural history	1	0	1	0
101731739	Agricultural research & technology : open access journal	0	0	agricultural research & technology : open access journal	0	1	0	0
9918230000000000	Agricultural research (New Delhi, India)	0	0	agricultural research (new delhi, india)	0	1	0	0
100971319	Agricultural systems	0	0	agricultural systems	1	0	1	0
101688207	Agricultural water management	0	0	agricultural water management	1	0	1	0
101771684	Agriculture & food security	0	0	agriculture & food security	0	1	0	0
100973331	Agriculture and human values	0	0	agriculture and human values	1	0	1	0
101121613	Agriculture, ecosystems & environment	1	1	agriculture, ecosystems & environment	0	1	0	0
101540536	Agro food industry hi-tech	1	1	agro food industry hi-tech	1	0	1	0
101671521	Agronomy (Basel, Switzerland)	0	0	agronomy (basel, switzerland)	0	1	0	0
101691456	Agronomy for sustainable development	0	0	agronomy for sustainable development	1	0	1	0
9882885	Agronomy journal	0	0	agronomy journal	1	0	1	0
101186693	AHRQ WebM&M : morbidity & mortality rounds on the Web	0	0	ahrq webm&m : morbidity & mortality rounds on the web	0	1	0	0
9883157	AI & society	1	1	ai & society	0	1	0	0
9918280000000000	AI and ethics	0	0	ai and ethics	0	1	0	0
9882204	AI magazine	0	0	ai magazine	1	0	1	0
101676436	AI matters	0	0	ai matters	0	1	0	0
9918320000000000	AIAA Atmospheric Flight Mechanics Conference 2019 : papers presented at the AIAA SciTech Forum and Exposition 2019, San Diego, California, USA, 7-11 January 2019. AIAA SciTech Forum and Exposition (2019 : San Diego, Calif.)	0	0	aiaa atmospheric flight mechanics conference 2019 : papers presented at the aiaa scitech forum and exposition 2019, san diego, california, usa, 7-11 january 2019. aiaa scitech forum and exposition (2019 : san diego, calif.)	0	1	0	0
101741074	AIAA journal. American Institute of Aeronautics and Astronautics	0	0	aiaa journal. american institute of aeronautics and astronautics	0	1	0	0
101779098	AIB insights	0	0	aib insights	0	1	0	0
9879346	AIChE journal. American Institute of Chemical Engineers	1	1	aiche journal. american institute of chemical engineers	0	1	0	0
8710219	AIDS (London, England)	1	1	aids (london, england)	0	1	0	0
9712133	AIDS and behavior	1	1	aids and behavior	1	0	1	0
8915313	AIDS care	1	1	aids care	1	0	1	0
9002873	AIDS education and prevention : official publication of the International Society for AIDS Education	1	1	aids education and prevention : official publication of the international society for aids education	0	1	0	0
9607225	AIDS patient care and STDs	1	1	aids patient care and stds	1	0	1	0
8703425	AIDS policy & law	1	1	aids policy & law	1	0	1	0
8709376	AIDS research and human retroviruses	2	1	aids research and human retroviruses	1	0	1	0
101237921	AIDS research and therapy	1	1	aids research and therapy	1	0	1	0
101553816	AIDS research and treatment	2	1	aids research and treatment	0	1	0	0
101134876	AIDS reviews	0	0	aids reviews	1	0	1	0
101716531	AIMS allergy and immunology	0	0	aims allergy and immunology	0	1	0	0
101685968	AIMS bioengineering	0	0	aims bioengineering	0	1	0	0
101657020	AIMS biophysics	0	0	aims biophysics	0	1	0	0
101675157	AIMS environmental science	0	0	aims environmental science	0	1	0	0
101634348	AIMS genetics	0	0	aims genetics	0	1	0	0
101726189	AIMS geosciences	0	0	aims geosciences	0	1	0	0
101733910	AIMS materials science	0	0	aims materials science	0	1	0	0
101778895	AIMS mathematics	0	0	aims mathematics	0	1	0	0
101666937	AIMS medical science	0	0	aims medical science	0	1	0	0
101697141	AIMS microbiology	0	0	aims microbiology	0	1	0	0
101647887	AIMS molecular science	0	0	aims molecular science	0	1	0	0
101665668	AIMS neuroscience	0	0	aims neuroscience	0	1	0	0
101635098	AIMS public health	0	0	aims public health	0	1	0	0
101566109	AIP advances	1	1	aip advances	0	1	0	0
101515450	AIP conference proceedings	1	1	aip conference proceedings	1	0	1	0
9312325	Air medical journal	0	0	air medical journal	1	0	1	0
101317801	Air quality, atmosphere, & health	1	1	air quality, atmosphere, & health	0	1	0	0
8003708	AJNR. American journal of neuroradiology	1	1	ajnr. american journal of neuroradiology	0	1	0	0
101631047	AJOB empirical bioethics	0	0	ajob empirical bioethics	0	1	0	0
101518076	AJOB neuroscience	2	1	ajob neuroscience	0	1	0	0
101520734	AJOB primary research	1	1	ajob primary research	0	1	0	0
101777907	AJOG global reports	0	0	ajog global reports	0	1	0	0
101569862	AJP reports	1	1	ajp reports	0	1	0	0
7708173	AJR. American journal of roentgenology	1	1	ajr. american journal of roentgenology	0	1	0	0
234014	AJS; American journal of sociology	1	1	ajs; american journal of sociology	1	0	1	0
101671988	AJSP: reviews & reports	0	0	ajsp: reviews & reports	0	1	0	0
421406	Aktuelle Urologie	1	1	aktuelle urologie	1	0	1	0
370455	Akusherstvo i ginekologiia	1	1	akusherstvo i ginekologiia	1	0	1	0
370457	Alaska medicine	1	1	alaska medicine	0	1	0	0
9892402	Albany law review	1	1	albany law review	0	1	0	0
100883278	Alberta RN	1	1	alberta rn	0	1	0	0
8502311	Alcohol (Fayetteville, N.Y.)	1	1	alcohol (fayetteville, n.y.)	0	1	0	0
8310684	Alcohol and alcoholism (Oxford, Oxfordshire)	2	1	alcohol and alcoholism (oxford, oxfordshire)	0	1	0	0
101594475	Alcohol research : current reviews	0	0	alcohol research : current reviews	0	1	0	0
8411865	Alcoholism treatment quarterly	1	1	alcoholism treatment quarterly	1	0	1	0
7707242	Alcoholism, clinical and experimental research	2	1	alcoholism, clinical and experimental research	1	0	1	0
371157	Aldrichimica acta	1	1	aldrichimica acta	1	0	1	0
101727547	Aleph (Jerusalem)	0	0	aleph (jerusalem)	0	1	0	0
101609524	Algal research	0	0	algal research	0	1	0	0
101639910	Algological studies (Stuttgart, Germany : 2007)	0	0	algological studies (stuttgart, germany : 2007)	0	1	0	0
101595914	Algorithmica	0	0	algorithmica	1	0	1	0
101508612	Algorithms	1	1	algorithms	0	1	0	0
101265088	Algorithms for molecular biology : AMB	1	1	algorithms for molecular biology : amb	0	1	0	0
101761124	Algorithms in bioinformatics : ... International Workshop, WABI ..., proceedings. WABI (Workshop)	0	0	algorithms in bioinformatics : ... international workshop, wabi ..., proceedings. wabi (workshop)	0	1	0	0
9918280000000000	ALIFE : proceedings of the artificial life conference. International Conference on Artificial Life	0	0	alife : proceedings of the artificial life conference. international conference on artificial life	0	1	0	0
8707234	Alimentary pharmacology & therapeutics	2	1	alimentary pharmacology & therapeutics	1	0	1	0
9516417	Alkoholizm i narkomania	1	1	alkoholizm i narkomania	0	1	0	0
101737396	Alldata ....	0	0	alldata ....	0	1	0	0
9435413	Allergo Journal : interdisziplinare Zeitschrift fur Allergologie und Umweltmedizin : Organ der Deutschen Gesellschaft fur Allergie- und Immunitatsforschung	0	0	allergo journal : interdisziplinare zeitschrift fur allergologie und umweltmedizin : organ der deutschen gesellschaft fur allergie- und immunitatsforschung	0	1	0	0
101659261	Allergo journal international	0	0	allergo journal international	0	1	0	0
370073	Allergologia et immunopathologia	1	1	allergologia et immunopathologia	1	0	1	0
101722686	Allergologie select	0	0	allergologie select	0	1	0	0
9616296	Allergology international : official journal of the Japanese Society of Allergology	1	1	allergology international : official journal of the japanese society of allergology	0	1	0	0
7804028	Allergy	1	1	allergy	1	0	1	0
101570968	Allergy & rhinology (Providence, R.I.)	2	1	allergy & rhinology (providence, r.i.)	0	1	0	0
9603640	Allergy and asthma proceedings	1	1	allergy and asthma proceedings	1	0	1	0
101518382	Allergy, asthma & immunology research	2	1	allergy, asthma & immunology research	0	1	0	0
101244313	Allergy, asthma, and clinical immunology : official journal of the Canadian Society of Allergy and Clinical Immunology	2	1	allergy, asthma, and clinical immunology : official journal of the canadian society of allergy and clinical immunology	0	1	0	0
101766506	Al-Masaq : Islam and the Medieval Mediterranean	0	0	al-masaq : islam and the medieval mediterranean	0	1	0	0
101617839	Alpine botany	1	1	alpine botany	0	1	0	0
101469050	Alter	0	0	alter	1	0	1	0
9500579	Alternative & complementary therapies : a new bimonthly publication for health care practitioners	0	0	alternative & complementary therapies : a new bimonthly publication for health care practitioners	0	1	0	0
101614455	Alternative & integrative medicine	0	0	alternative & integrative medicine	0	1	0	0
9705340	Alternative medicine review : a journal of clinical therapeutic	1	1	alternative medicine review : a journal of clinical therapeutic	0	1	0	0
9502013	Alternative therapies in health and medicine	1	1	alternative therapies in health and medicine	1	0	1	0
101729996	Alternatives (Boulder, Colo.)	0	0	alternatives (boulder, colo.)	0	1	0	0
8110074	Alternatives to laboratory animals : ATLA	2	1	alternatives to laboratory animals : atla	1	0	1	0
100953980	ALTEX	2	1	altex	1	0	1	0
8704771	Alzheimer disease and associated disorders	1	1	alzheimer disease and associated disorders	1	0	1	0
101654604	Alzheimer&apos;&apos;s & dementia (Amsterdam, Netherlands)	0	0	alzheimer&apos;&apos;s & dementia (amsterdam, netherlands)	0	1	0	0
101650118	Alzheimer&apos;&apos;s & dementia (New York, N. Y.)	0	0	alzheimer&apos;&apos;s & dementia (new york, n. y.)	0	1	0	0
101231978	Alzheimer&apos;&apos;s & dementia : the journal of the Alzheimer&apos;&apos;s Association	1	1	alzheimer&apos;&apos;s & dementia : the journal of the alzheimer&apos;&apos;s association	0	1	0	0
101511643	Alzheimer&apos;&apos;s research & therapy	1	1	alzheimer&apos;&apos;s research & therapy	0	1	0	0
101749344	Alzheimer&apos;&apos;s research & therapy open access	0	0	alzheimer&apos;&apos;s research & therapy open access	0	1	0	0
101231978	Alzheimer's & dementia : the journal of the Alzheimer's Association	1	1	alzheimer's & dementia : the journal of the alzheimer's association	0	1	0	0
101771506	Alzheimers disease & dementia	0	0	alzheimers disease & dementia	0	1	0	0
101649265	AMA journal of ethics	0	0	ama journal of ethics	0	1	0	0
101561785	AMB Express	1	1	amb express	0	1	0	0
364220	Ambio	2	1	ambio	1	0	1	0
101672101	Ambito de encuentros	0	0	ambito de encuentros	0	1	0	0
14730560R	Ambix	2	1	ambix	1	0	1	0
101730832	AME case reports	0	0	ame case reports	0	1	0	0
101707678	AME medical journal	0	0	ame medical journal	0	1	0	0
414670	American annals of the deaf	1	1	american annals of the deaf	1	0	1	0
1275273	American anthropologist	1	1	american anthropologist	1	0	1	0
100966473	American antiquity	1	1	american antiquity	1	0	1	0
101507743	American economic journal. Applied economics	1	1	american economic journal. applied economics	0	1	0	0
101602535	American economic journal. Economic policy	1	1	american economic journal. economic policy	0	1	0	0
101633417	American economic journal. Microeconomics	0	0	american economic journal. microeconomics	0	1	0	0
101770552	American economic review. Insights	0	0	american economic review. insights	0	1	0	0
9879361	American educational research journal	1	1	american educational research journal	1	0	1	0
9875858	American ethnologist	1	1	american ethnologist	1	0	1	0
1272646	American family physician	1	1	american family physician	1	0	1	0
101479877	American health & drug benefits	1	1	american health & drug benefits	0	1	0	0
370465	American heart journal	1	1	american heart journal	1	0	1	0
101779333	American heart journal plus : cardiology research and practice	0	0	american heart journal plus : cardiology research and practice	0	1	0	0
100970957	American Indian and Alaska native mental health research (Online)	1	1	american indian and alaska native mental health research (online)	0	1	0	0
9892355	American Indian culture and research journal	1	1	american indian culture and research journal	1	0	1	0
100966490	American Indian quarterly	1	1	american indian quarterly	0	1	0	0
101638350	American international journal of contemporary research	0	0	american international journal of contemporary research	0	1	0	0
101711518	American journal of accountable care	0	0	american journal of accountable care	0	1	0	0
101731920	American journal of advanced drug delivery	0	0	american journal of advanced drug delivery	0	1	0	0
101770137	American journal of aging science and research	0	0	american journal of aging science and research	0	1	0	0
101084948	American journal of agricultural economics	1	1	american journal of agricultural economics	1	0	1	0
101615975	American journal of Alzheimer&apos;&apos;s disease (Columbia, Mo.)	0	0	american journal of alzheimer&apos;&apos;s disease (columbia, mo.)	0	1	0	0
101082834	American journal of Alzheimer&apos;&apos;s disease and other dementias	1	1	american journal of alzheimer&apos;&apos;s disease and other dementias	0	1	0	0
101668373	American journal of analytical chemistry	0	0	american journal of analytical chemistry	0	1	0	0
9114917	American journal of audiology	1	1	american journal of audiology	1	0	1	0
101649614	American journal of bioinformatics and computational biology	0	0	american journal of bioinformatics and computational biology	0	1	0	0
101770171	American journal of biological anthropology	0	0	american journal of biological anthropology	0	1	0	0
101707748	American journal of biomedical engineering	0	0	american journal of biomedical engineering	0	1	0	0
101765287	American journal of biomedical science & research	0	0	american journal of biomedical science & research	0	1	0	0
101515147	American journal of biomedical sciences	1	1	american journal of biomedical sciences	0	1	0	0
9918320000000000	American journal of biopharmacy and pharmaceutical sciences	0	0	american journal of biopharmacy and pharmaceutical sciences	0	1	0	0
101697634	American journal of biostatistics	0	0	american journal of biostatistics	0	1	0	0
101569577	American journal of blood research	1	1	american journal of blood research	0	1	0	0
370467	American journal of botany	1	1	american journal of botany	1	0	1	0
101694819	American journal of cancer prevention	0	0	american journal of cancer prevention	0	1	0	0
101549944	American journal of cancer research	1	1	american journal of cancer research	0	1	0	0
101722771	American journal of cancer science	0	0	american journal of cancer science	0	1	0	0
101646044	American journal of cancer therapy and pharmacology	0	0	american journal of cancer therapy and pharmacology	0	1	0	0
101569582	American journal of cardiovascular disease	1	1	american journal of cardiovascular disease	0	1	0	0
100967755	American journal of cardiovascular drugs : drugs, devices, and other interventions	1	1	american journal of cardiovascular drugs : drugs, devices, and other interventions	0	1	0	0
101678645	American journal of climate change	0	0	american journal of climate change	0	1	0	0
101587157	American journal of clinical and experimental immunology	0	0	american journal of clinical and experimental immunology	0	1	0	0
101635156	American journal of clinical and experimental obstetrics and gynecology	0	0	american journal of clinical and experimental obstetrics and gynecology	0	1	0	0
101634566	American journal of clinical and experimental urology	0	0	american journal of clinical and experimental urology	0	1	0	0
100895290	American journal of clinical dermatology	1	1	american journal of clinical dermatology	1	0	1	0
8207754	American journal of clinical oncology	1	1	american journal of clinical oncology	0	1	0	0
370470	American journal of clinical pathology	2	1	american journal of clinical pathology	1	0	1	0
364535	American journal of community psychology	1	1	american journal of community psychology	1	0	1	0
101533501	American journal of criminal justice : AJCJ	1	1	american journal of criminal justice : ajcj	0	1	0	0
9211547	American journal of critical care : an official publication, American Association of Critical-Care Nurses	2	1	american journal of critical care : an official publication, american association of critical-care nurses	0	1	0	0
101697903	American journal of cultural sociology	0	0	american journal of cultural sociology	0	1	0	0
7707903	American journal of dance therapy	1	1	american journal of dance therapy	1	0	1	0
8806701	American journal of dentistry	1	1	american journal of dentistry	1	0	1	0
9918230000000000	American journal of dermatological research and reviews	0	0	american journal of dermatological research and reviews	0	1	0	0
101715173	American journal of digestive disease	0	0	american journal of digestive disease	0	1	0	0
101291100	American journal of disaster medicine	0	0	american journal of disaster medicine	0	1	0	0
14820160R	American journal of economics and sociology	1	1	american journal of economics and sociology	1	0	1	0
101531702	American journal of education (Chicago, Ill.)	1	1	american journal of education (chicago, ill.)	0	1	0	0
101692587	American journal of educational research	0	0	american journal of educational research	0	1	0	0
101642634	American journal of engineering education	0	0	american journal of engineering education	0	1	0	0
9918320000000000	American journal of engineering, science and technology	0	0	american journal of engineering, science and technology	0	1	0	0
101260079	American journal of enology and viticulture	0	0	american journal of enology and viticulture	1	0	1	0
101731893	American journal of environmental engineering	0	0	american journal of environmental engineering	0	1	0	0
7910653	American journal of epidemiology	1	1	american journal of epidemiology	1	0	1	0
101538734	American journal of gastroenterology supplements (Print)	0	0	american journal of gastroenterology supplements (print)	0	1	0	0
9602338	American journal of health behavior	1	1	american journal of health behavior	1	0	1	0
101666934	American journal of health economics	0	0	american journal of health economics	0	1	0	0
101090650	American journal of health education	1	1	american journal of health education	1	0	1	0
8701680	American journal of health promotion : AJHP	0	0	american journal of health promotion : ajhp	0	1	0	0
101614302	American journal of health sciences	0	0	american journal of health sciences	0	1	0	0
9708556	American journal of health studies	1	1	american journal of health studies	0	1	0	0
9503023	American journal of health-system pharmacy : AJHP : official journal of the American Society of Health-System Pharmacists	1	1	american journal of health-system pharmacy : ajhp : official journal of the american society of health-system pharmacists	0	1	0	0
7610369	American journal of hematology	1	1	american journal of hematology	1	0	1	0
101290405	American journal of hematology/oncology	1	1	american journal of hematology/oncology	0	1	0	0
8915029	American journal of human biology : the official journal of the Human Biology Council	2	1	american journal of human biology : the official journal of the human biology council	0	1	0	0
370475	American journal of human genetics	1	1	american journal of human genetics	1	0	1	0
8803676	American journal of hypertension	1	1	american journal of hypertension	1	0	1	0
101235276	American journal of immunology	1	1	american journal of immunology	1	0	1	0
8101110	American journal of industrial medicine	1	1	american journal of industrial medicine	1	0	1	0
8004854	American journal of infection control	1	1	american journal of infection control	1	0	1	0
101706833	American journal of information management	0	0	american journal of information management	0	1	0	0
8110075	American journal of kidney diseases : the official journal of the National Kidney Foundation	2	1	american journal of kidney diseases : the official journal of the national kidney foundation	0	1	0	0
7509572	American journal of law & medicine	1	1	american journal of law & medicine	1	0	1	0
101728663	American journal of leukemia research	0	0	american journal of leukemia research	0	1	0	0
101300023	American journal of lifestyle medicine	2	1	american journal of lifestyle medicine	0	1	0	0
101614674	American journal of media psychology	0	0	american journal of media psychology	0	1	0	0
101730497	American journal of medical case reports	0	0	american journal of medical case reports	0	1	0	0
101235741	American journal of medical genetics. Part A	2	1	american journal of medical genetics. part a	0	1	0	0
101235742	American journal of medical genetics. Part B, Neuropsychiatric genetics : the official publication of the International Society of Psychiatric Genetics	1	1	american journal of medical genetics. part b, neuropsychiatric genetics : the official publication of the international society of psychiatric genetics	0	1	0	0
101235745	American journal of medical genetics. Part C, Seminars in medical genetics	1	1	american journal of medical genetics. part c, seminars in medical genetics	0	1	0	0
9300756	American journal of medical quality : the official journal of the American College of Medical Quality	0	0	american journal of medical quality : the official journal of the american college of medical quality	0	1	0	0
101690016	American journal of medical research (New York, N.Y.)	0	0	american journal of medical research (new york, n.y.)	0	1	0	0
9918320000000000	American journal of medicine open	0	0	american journal of medicine open	0	1	0	0
101287723	American journal of men&apos;&apos;s health	1	1	american journal of men&apos;&apos;s health	0	1	0	0
101653196	American journal of microbiological research	0	0	american journal of microbiological research	0	1	0	0
101588689	American journal of molecular biology	0	0	american journal of molecular biology	0	1	0	0
8109361	American journal of nephrology	2	1	american journal of nephrology	1	0	1	0
101585753	American journal of neurodegenerative disease	0	0	american journal of neurodegenerative disease	0	1	0	0
101574757	American journal of neuroprotection and neuroregeneration	1	1	american journal of neuroprotection and neuroregeneration	0	1	0	0
101580377	American journal of neuroscience	0	0	american journal of neuroscience	0	1	0	0
101564121	American journal of nuclear medicine and molecular imaging	1	1	american journal of nuclear medicine and molecular imaging	0	1	0	0
101746609	American journal of obstetrics & gynecology MFM	0	0	american journal of obstetrics & gynecology mfm	0	1	0	0
370476	American journal of obstetrics and gynecology	2	1	american journal of obstetrics and gynecology	1	0	1	0
370500	American journal of ophthalmology	1	1	american journal of ophthalmology	1	0	1	0
101679941	American journal of ophthalmology case reports	0	0	american journal of ophthalmology case reports	0	1	0	0
8610224	American journal of orthodontics and dentofacial orthopedics : official publication of the American Association of Orthodontists, its constituent societies, and the American Board of Orthodontics	1	1	american journal of orthodontics and dentofacial orthopedics : official publication of the american association of orthodontists, its constituent societies, and the american board of orthodontics	0	1	0	0
9502918	American journal of orthopedics (Belle Mead, N.J.)	1	1	american journal of orthopedics (belle mead, n.j.)	0	1	0	0
8000029	American journal of otolaryngology	0	0	american journal of otolaryngology	1	0	1	0
9918300000000000	American journal of otolaryngology and head and neck surgery	0	0	american journal of otolaryngology and head and neck surgery	0	1	0	0
8405212	American journal of perinatology	1	1	american journal of perinatology	1	0	1	0
372650	American journal of pharmaceutical education	1	1	american journal of pharmaceutical education	1	0	1	0
400654	American journal of physical anthropology	2	1	american journal of physical anthropology	1	0	1	0
8803677	American journal of physical medicine & rehabilitation	1	1	american journal of physical medicine & rehabilitation	1	0	1	0
14830010R	American journal of physics	1	1	american journal of physics	1	0	1	0
100901225	American journal of physiology. Cell physiology	2	1	american journal of physiology. cell physiology	0	1	0	0
100901226	American journal of physiology. Endocrinology and metabolism	1	1	american journal of physiology. endocrinology and metabolism	0	1	0	0
100901227	American journal of physiology. Gastrointestinal and liver physiology	2	1	american journal of physiology. gastrointestinal and liver physiology	0	1	0	0
100901228	American journal of physiology. Heart and circulatory physiology	2	1	american journal of physiology. heart and circulatory physiology	0	1	0	0
100901229	American journal of physiology. Lung cellular and molecular physiology	2	1	american journal of physiology. lung cellular and molecular physiology	0	1	0	0
100901230	American journal of physiology. Regulatory, integrative and comparative physiology	2	1	american journal of physiology. regulatory, integrative and comparative physiology	0	1	0	0
100901990	American journal of physiology. Renal physiology	2	1	american journal of physiology. renal physiology	0	1	0	0
101588963	American journal of plant sciences	0	0	american journal of plant sciences	0	1	0	0
101650334	American journal of play	0	0	american journal of play	0	1	0	0
100966955	American journal of political science	1	1	american journal of political science	1	0	1	0
101219332	American journal of potato research : an official publication of the Potato Association of America	0	0	american journal of potato research : an official publication of the potato association of america	0	1	0	0
101769122	American journal of preventive cardiology	0	0	american journal of preventive cardiology	0	1	0	0
8704773	American journal of preventive medicine	1	1	american journal of preventive medicine	1	0	1	0
8108949	American journal of primatology	1	1	american journal of primatology	1	0	1	0
101215603	American journal of psychiatric rehabilitation	1	1	american journal of psychiatric rehabilitation	1	0	1	0
372630	American journal of psychoanalysis	1	1	american journal of psychoanalysis	1	0	1	0
110672	American journal of psychotherapy	1	1	american journal of psychotherapy	1	0	1	0
1254074	American journal of public health	1	1	american journal of public health	1	0	1	0
101650016	American journal of public health research	0	0	american journal of public health research	0	1	0	0
9918370000000000	American journal of qualitative research	0	0	american journal of qualitative research	0	1	0	0
101159118	American journal of recreation therapy	1	1	american journal of recreation therapy	0	1	0	0
8912860	American journal of reproductive immunology (New York, N.Y. : 1989)	1	1	american journal of reproductive immunology (new york, n.y. : 1989)	0	1	0	0
9421642	American journal of respiratory and critical care medicine	2	1	american journal of respiratory and critical care medicine	1	0	1	0
8917225	American journal of respiratory cell and molecular biology	2	1	american journal of respiratory cell and molecular biology	1	0	1	0
101490775	American journal of rhinology & allergy	1	1	american journal of rhinology & allergy	1	0	1	0
101665037	American journal of robotic surgery	0	0	american journal of robotic surgery	0	1	0	0
101596734	American journal of safe patient handling & movement	0	0	american journal of safe patient handling & movement	0	1	0	0
101224106	American journal of sexuality education	0	0	american journal of sexuality education	1	0	1	0
101776488	American journal of social sciences and humanities	0	0	american journal of social sciences and humanities	0	1	0	0
9114726	American journal of speech-language pathology	1	1	american journal of speech-language pathology	1	0	1	0
101578936	American journal of stem cells	0	0	american journal of stem cells	0	1	0	0
370473	American journal of surgery	2	1	american journal of surgery	1	0	1	0
9441347	American journal of therapeutics	1	1	american journal of therapeutics	1	0	1	0
101493030	American journal of translational research	1	1	american journal of translational research	0	1	0	0
100968638	American journal of transplantation : official journal of the American Society of Transplantation and the American Society of Transplant Surgeons	2	1	american journal of transplantation : official journal of the american society of transplantation and the american society of transplant surgeons	0	1	0	0
101230653	American journal of undergraduate research	0	0	american journal of undergraduate research	0	1	0	0
101759881	American journal of urology research	0	0	american journal of urology research	0	1	0	0
375011	American journal of veterinary research	2	1	american journal of veterinary research	1	0	1	0
101698480	American journal of virology	0	0	american journal of virology	0	1	0	0
101492916	American journal on intellectual and developmental disabilities	2	1	american journal on intellectual and developmental disabilities	0	1	0	0
101553406	American literary history	1	1	american literary history	1	0	1	0
101605475	American medical journal	0	0	american medical journal	0	1	0	0
101683838	American medical student research journal	0	0	american medical student research journal	0	1	0	0
101291565	American nurse today	0	0	american nurse today	0	1	0	0
9918380000000000	American politics research	0	0	american politics research	1	0	1	0
100966576	American quarterly	1	1	american quarterly	1	0	1	0
101747588	American review of public administration	0	0	american review of public administration	1	0	1	0
370514	American scientist	1	1	american scientist	1	0	1	0
101233985	American Society of Clinical Oncology educational book. American Society of Clinical Oncology. Annual Meeting	2	1	american society of clinical oncology educational book. american society of clinical oncology. annual meeting	0	1	0	0
370515	American sociological review	1	1	american sociological review	1	0	1	0
101209213	AMIA ... Annual Symposium proceedings. AMIA Symposium	1	1	amia ... annual symposium proceedings. amia symposium	0	1	0	0
101539486	AMIA Joint Summits on Translational Science proceedings. AMIA Joint Summits on Translational Science	1	1	amia joint summits on translational science proceedings. amia joint summits on translational science	0	1	0	0
9200312	Amino acids	1	1	amino acids	1	0	1	0
100961517	Amphibia-reptilia : publication of the Societas Europaea Herpetologica	0	0	amphibia-reptilia : publication of the societas europaea herpetologica	0	1	0	0
101755131	AMRC open research	0	0	amrc open research	0	1	0	0
9918330000000000	AMTA proceedings	0	0	amta proceedings	0	1	0	0
9433802	Amyloid : the international journal of experimental and clinical investigation : the official journal of the International Society of Amyloidosis	1	1	amyloid : the international journal of experimental and clinical investigation : the official journal of the international society of amyloidosis	0	1	0	0
101587185	Amyotrophic lateral sclerosis & frontotemporal degeneration	0	0	amyotrophic lateral sclerosis & frontotemporal degeneration	0	1	0	0
101283386	Amyotrophic lateral sclerosis : official publication of the World Federation of Neurology Research Group on Motor Neuron Diseases	1	1	amyotrophic lateral sclerosis : official publication of the world federation of neurology research group on motor neuron diseases	0	1	0	0
101513488	An international journal on information fusion	1	1	an international journal on information fusion	0	1	0	0
101095069	Anadolu kardiyoloji dergisi : AKD = the Anatolian journal of cardiology	2	1	anadolu kardiyoloji dergisi : akd = the anatolian journal of cardiology	0	1	0	0
9505216	Anaerobe	1	1	anaerobe	1	0	1	0
370524	Anaesthesia	1	1	anaesthesia	1	0	1	0
101768515	Anaesthesia & surgery open access journal	0	0	anaesthesia & surgery open access journal	0	1	0	0
101736138	Anaesthesia and anaesthetics	0	0	anaesthesia and anaesthetics	0	1	0	0
342017	Anaesthesia and intensive care	2	1	anaesthesia and intensive care	1	0	1	0
101652401	Anaesthesia, critical care & pain medicine	0	0	anaesthesia, critical care & pain medicine	0	1	0	0
101472620	Anaesthesiology intensive therapy	0	0	anaesthesiology intensive therapy	0	1	0	0
67662	Anais brasileiros de dermatologia	1	1	anais brasileiros de dermatologia	1	0	1	0
7503280	Anais da Academia Brasileira de Ciencias	2	1	anais da academia brasileira de ciencias	1	0	1	0
7505188	Anales de la Real Academia Nacional de Medicina	1	1	anales de la real academia nacional de medicina	1	0	1	0
101765626	Anales de pediatria	1	1	anales de pediatria	1	0	1	0
101162596	Anales de pediatria (Barcelona, Spain : 2003)	1	1	anales de pediatria (barcelona, spain : 2003)	0	1	0	0
9710381	Anales del sistema sanitario de Navarra	2	1	anales del sistema sanitario de navarra	1	0	1	0
101617029	Analgesia & resuscitation : current research	0	0	analgesia & resuscitation : current research	0	1	0	0
101605583	Analog integrated circuits and signal processing	0	0	analog integrated circuits and signal processing	1	0	1	0
101183751	Analyses of social issues and public policy : ASAP	0	0	analyses of social issues and public policy : asap	0	1	0	0
100971963	Analysis	1	1	analysis	1	0	1	0
9918300000000000	Analysis & sensing	0	0	analysis & sensing	0	1	0	0
101769300	Analysis and mathematical physics	0	0	analysis and mathematical physics	0	1	0	0
101675936	Analytic methods in accident research	0	0	analytic methods in accident research	0	1	0	0
370534	Analytica chimica acta	1	1	analytica chimica acta	1	0	1	0
101772417	Analytica chimica acta: X	0	0	analytica chimica acta: x	0	1	0	0
101134327	Analytical and bioanalytical chemistry	1	1	analytical and bioanalytical chemistry	1	0	1	0
8506819	Analytical and quantitative cytology and histology	1	1	analytical and quantitative cytology and histology	1	0	1	0
101638882	Analytical and quantitative cytopathology and histopathology	0	0	analytical and quantitative cytopathology and histopathology	0	1	0	0
370535	Analytical biochemistry	1	1	analytical biochemistry	1	0	1	0
101541993	Analytical cellular pathology (Amsterdam)	1	1	analytical cellular pathology (amsterdam)	0	1	0	0
370536	Analytical chemistry	1	1	analytical chemistry	1	0	1	0
101463741	Analytical chemistry insights	1	1	analytical chemistry insights	1	0	1	0
101682546	Analytical chemistry research	0	0	analytical chemistry research	0	1	0	0
261510	Analytical letters	1	1	analytical letters	1	0	1	0
101519733	Analytical methods : advancing methods and applications	2	1	analytical methods : advancing methods and applications	0	1	0	0
9918330000000000	Analytical science advances	0	0	analytical science advances	0	1	0	0
8511078	Analytical sciences : the international journal of the Japan Society for Analytical Chemistry	1	1	analytical sciences : the international journal of the japan society for analytical chemistry	0	1	0	0
9109478	Anasthesiologie, Intensivmedizin, Notfallmedizin, Schmerztherapie : AINS	1	1	anasthesiologie, intensivmedizin, notfallmedizin, schmerztherapie : ains	1	0	1	0
101775544	Anatolia sport research	0	0	anatolia sport research	0	1	0	0
101652981	Anatolian journal of cardiology	0	0	anatolian journal of cardiology	0	1	0	0
7704218	Anatomia, histologia, embryologia	1	1	anatomia, histologia, embryologia	1	0	1	0
101292775	Anatomical record (Hoboken, N.J. : 2007)	1	1	anatomical record (hoboken, n.j. : 2007)	0	1	0	0
101154140	Anatomical science international	1	1	anatomical science international	1	0	1	0
101392205	Anatomical sciences education	1	1	anatomical sciences education	1	0	1	0
101521634	Anatomy	0	0	anatomy	0	1	0	0
101531987	Anatomy & cell biology	2	1	anatomy & cell biology	0	1	0	0
101576822	Anatomy & physiology : current research	1	1	anatomy & physiology : current research	0	1	0	0
101571232	Anatomy research international	2	1	anatomy research international	0	1	0	0
101666403	Ancient science	0	0	ancient science	0	1	0	0
8307589	Ancient science of life	1	1	ancient science of life	0	1	0	0
101778868	Andes pediatrica : revista Chilena de pediatria	0	0	andes pediatrica : revista chilena de pediatria	0	1	0	0
101772823	Androgens: clinical research and therapeutics	0	0	androgens: clinical research and therapeutics	0	1	0	0
423506	Andrologia	1	1	andrologia	1	0	1	0
101585129	Andrology	0	0	andrology	0	1	0	0
101628296	Andrology : open access	0	0	andrology : open access	0	1	0	0
101536021	Anemia	2	1	anemia	0	1	0	0
7705399	Anesteziologiia i reanimatologiia	0	0	anesteziologiia i reanimatologiia	1	0	1	0
1310650	Anesthesia and analgesia	2	1	anesthesia and analgesia	1	0	1	0
101517708	Anesthesia and pain medicine	0	0	anesthesia and pain medicine	0	1	0	0
43533	Anesthesia progress	2	1	anesthesia progress	1	0	1	0
1300217	Anesthesiology	1	1	anesthesiology	1	0	1	0
101585412	Anesthesiology and pain medicine	1	1	anesthesiology and pain medicine	0	1	0	0
101727969	Anesthesiology case reports	0	0	anesthesiology case reports	0	1	0	0
101273663	Anesthesiology clinics	1	1	anesthesiology clinics	1	0	1	0
101532982	Anesthesiology research and practice	2	1	anesthesiology research and practice	0	1	0	0
101707494	Angelaki : journal of theoretical humanities	0	0	angelaki : journal of theoretical humanities	0	1	0	0
370543	Angewandte Chemie (International ed. in English)	2	1	angewandte chemie (international ed. in english)	0	1	0	0
100955692	Angewandte Chemie (Weinheim an der Bergstrasse, Germany)	1	1	angewandte chemie (weinheim an der bergstrasse, germany)	0	1	0	0
9814575	Angiogenesis	1	1	angiogenesis	1	0	1	0
9604504	Angiologiia i sosudistaia khirurgiia = Angiology and vascular surgery	1	1	angiologiia i sosudistaia khirurgiia = angiology and vascular surgery	1	0	1	0
203706	Angiology	1	1	angiology	1	0	1	0
101622402	Angiology: open access	0	0	angiology: open access	0	1	0	0
101303270	Animal : an international journal of animal bioscience	1	1	animal : an international journal of animal bioscience	0	1	0	0
101656062	Animal behavior and cognition	0	0	animal behavior and cognition	0	1	0	0
376746	Animal behaviour	1	1	animal behaviour	1	0	1	0
101230034	Animal biology (Leiden, Netherlands)	1	1	animal biology (leiden, netherlands)	0	1	0	0
101774366	Animal bioscience	0	0	animal bioscience	0	1	0	0
9011409	Animal biotechnology	1	1	animal biotechnology	1	0	1	0
101648674	Animal biotelemetry	0	0	animal biotelemetry	0	1	0	0
101478641	Animal cells and systems	1	1	animal cells and systems	1	0	1	0
9814573	Animal cognition	1	1	animal cognition	1	0	1	0
100890164	Animal conservation	1	1	animal conservation	1	0	1	0
9918280000000000	Animal diseases	0	0	animal diseases	0	1	0	0
100955711	Animal feed science and technology	0	0	animal feed science and technology	1	0	1	0
101754918	Animal frontiers : the review magazine of animal agriculture	0	0	animal frontiers : the review magazine of animal agriculture	0	1	0	0
8605704	Animal genetics	1	1	animal genetics	1	0	1	0
101083072	Animal health research reviews	1	1	animal health research reviews	0	1	0	0
101759457	Animal microbiome	0	0	animal microbiome	0	1	0	0
101726292	Animal models and experimental medicine	0	0	animal models and experimental medicine	0	1	0	0
101717655	Animal nutrition (Zhongguo xu mu shou yi xue hui)	0	0	animal nutrition (zhongguo xu mu shou yi xue hui)	0	1	0	0
101272804	Animal reproduction	2	1	animal reproduction	0	1	0	0
7807205	Animal reproduction science	1	1	animal reproduction science	1	0	1	0
100956805	Animal science journal = Nihon chikusan Gakkaiho	2	1	animal science journal = nihon chikusan gakkaiho	0	1	0	0
9214272	Animal welfare (South Mimms, England)	1	1	animal welfare (south mimms, england)	0	1	0	0
101635614	Animals : an open access journal from MDPI	1	1	animals : an open access journal from mdpi	0	1	0	0
14940290R	Annalen der Physik	1	1	annalen der physik	1	0	1	0
101656069	Annalen des Naturhistorischen Museums in Wien. Serie A, Fur Mineralogie und Petrographie, Geologie und Palaontologie, Anthropologie und Prahistorie	0	0	annalen des naturhistorischen museums in wien. serie a, fur mineralogie und petrographie, geologie und palaontologie, anthropologie und prahistorie	0	1	0	0
7506854	Annales Academiae Medicae Stetinensis	1	1	annales academiae medicae stetinensis	1	0	1	0
116744	Annales d&apos;&apos;endocrinologie	1	1	annales d&apos;&apos;endocrinologie	0	1	0	0
2984690R	Annales de biologie clinique	1	1	annales de biologie clinique	1	0	1	0
142167	Annales de cardiologie et d&apos;&apos;angeiologie	1	1	annales de cardiologie et d&apos;&apos;angeiologie	0	1	0	0
8305839	Annales de chirurgie plastique et esthetique	1	1	annales de chirurgie plastique et esthetique	1	0	1	0
106612	Annales de demographie historique	1	1	annales de demographie historique	0	1	0	0
7702013	Annales de dermatologie et de venereologie	1	1	annales de dermatologie et de venereologie	1	0	1	0
101770626	Annales de l&apos;&apos;I.H.P. Probabilites et statistiques	0	0	annales de l&apos;&apos;i.h.p. probabilites et statistiques	0	1	0	0
8106337	Annales de pathologie	1	1	annales de pathologie	1	0	1	0
9875870	Annales des telecommunications	0	0	annales des telecommunications	0	1	0	0
8213275	Annales francaises d&apos;&apos;anesthesie et de reanimation	1	1	annales francaises d&apos;&apos;anesthesie et de reanimation	0	1	0	0
101710761	Annales geophysicae	0	0	annales geophysicae	1	0	1	0
101764641	Annales Henri Poincare	0	0	annales henri poincare	1	0	1	0
2984692R	Annales medico-psychologiques	0	0	annales medico-psychologiques	1	0	1	0
2985176R	Annales pharmaceutiques francaises	1	1	annales pharmaceutiques francaises	1	0	1	0
9918270000000000	Annales. Series historia naturalis : anali za istrske in mediteranske studije = annali di studi istriani e mediterranei = annals of Istrian and Mediterranean studies	0	0	annales. series historia naturalis : anali za istrske in mediteranske studije = annali di studi istriani e mediterranei = annals of istrian and mediterranean studies	0	1	0	0
7502520	Annali dell&apos;&apos;Istituto superiore di sanita	1	1	annali dell&apos;&apos;istituto superiore di sanita	0	1	0	0
9002865	Annali di igiene : medicina preventiva e di comunita	0	0	annali di igiene : medicina preventiva e di comunita	1	0	1	0
101771267	Annali di matematica pura ed applicata	0	0	annali di matematica pura ed applicata	1	0	1	0
404022	Annali di stomatologia	1	1	annali di stomatologia	0	1	0	0
372343	Annali italiani di chirurgia	1	1	annali italiani di chirurgia	1	0	1	0
101528485	Annals of advances in automotive medicine. Association for the Advancement of Automotive Medicine. Annual Scientific Conference	1	1	annals of advances in automotive medicine. association for the advancement of automotive medicine. annual scientific conference	0	1	0	0
101731887	Annals of agricultural & crop sciences	0	0	annals of agricultural & crop sciences	0	1	0	0
9500166	Annals of agricultural and environmental medicine : AAEM	1	1	annals of agricultural and environmental medicine : aaem	0	1	0	0
9503580	Annals of allergy, asthma & immunology : official publication of the American College of Allergy, Asthma, & Immunology	2	1	annals of allergy, asthma & immunology : official publication of the american college of allergy, asthma, & immunology	1	0	1	0
100963897	Annals of anatomy = Anatomischer Anzeiger : official organ of the Anatomische Gesellschaft	1	1	annals of anatomy = anatomischer anzeiger : official organ of the anatomische gesellschaft	0	1	0	0
101609794	Annals of anthropological practice	1	1	annals of anthropological practice	0	1	0	0
101665763	Annals of applied sport science	0	0	annals of applied sport science	0	1	0	0
8510246	Annals of behavioral medicine : a publication of the Society of Behavioral Medicine	1	1	annals of behavioral medicine : a publication of the society of behavioral medicine	0	1	0	0
101766009	Annals of behavioral neuroscience	0	0	annals of behavioral neuroscience	0	1	0	0
9435670	Annals of behavioral science and medical education : journal of the Association for the Behavioral Sciences and Medical Education	1	1	annals of behavioral science and medical education : journal of the association for the behavioral sciences and medical education	0	1	0	0
361512	Annals of biomedical engineering	1	1	annals of biomedical engineering	1	0	1	0
101632603	Annals of biometrics & biostatistics	0	0	annals of biometrics & biostatistics	0	1	0	0
101731681	Annals of blood	0	0	annals of blood	0	1	0	0
372347	Annals of botany	2	1	annals of botany	1	0	1	0
101766950	Annals of breast cancer and therapy	0	0	annals of breast cancer and therapy	0	1	0	0
9918270000000000	Annals of breast surgery : an open access journal to bridge breast surgeons across the world	0	0	annals of breast surgery : an open access journal to bridge breast surgeons across the world	0	1	0	0
101251186	Annals of burns and fire disasters	2	1	annals of burns and fire disasters	0	1	0	0
101759538	Annals of cancer epidemiology	0	0	annals of cancer epidemiology	0	1	0	0
9815987	Annals of cardiac anaesthesia	1	1	annals of cardiac anaesthesia	0	1	0	0
101605877	Annals of cardiothoracic surgery	0	0	annals of cardiothoracic surgery	0	1	0	0
9918380000000000	Annals of civil and environmental engineering	0	0	annals of civil and environmental engineering	0	1	0	0
101632904	Annals of clinical and experimental hypertension	0	0	annals of clinical and experimental hypertension	0	1	0	0
410247	Annals of clinical and laboratory science	2	1	annals of clinical and laboratory science	1	0	1	0
101623278	Annals of clinical and translational neurology	0	0	annals of clinical and translational neurology	0	1	0	0
324055	Annals of clinical biochemistry	1	1	annals of clinical biochemistry	1	0	1	0
101702800	Annals of clinical case reports	0	0	annals of clinical case reports	0	1	0	0
101689952	Annals of clinical cytology and pathology	0	0	annals of clinical cytology and pathology	0	1	0	0
101152152	Annals of clinical microbiology and antimicrobials	1	1	annals of clinical microbiology and antimicrobials	1	0	1	0
101700179	Annals of clinical pathology	0	0	annals of clinical pathology	0	1	0	0
8911021	Annals of clinical psychiatry : official journal of the American Academy of Clinical Psychiatrists	1	1	annals of clinical psychiatry : official journal of the american academy of clinical psychiatrists	0	1	0	0
101605121	Annals of coloproctology	0	0	annals of coloproctology	0	1	0	0
101662355	Annals of combinatorics	0	0	annals of combinatorics	1	0	1	0
101729162	Annals of dentistry and oral disorders	0	0	annals of dentistry and oral disorders	0	1	0	0
101657864	Annals of depression and anxiety	0	0	annals of depression and anxiety	0	1	0	0
8916577	Annals of dermatology	2	1	annals of dermatology	1	0	1	0
9800503	Annals of diagnostic pathology	1	1	annals of diagnostic pathology	1	0	1	0
8406611	Annals of dyslexia	1	1	annals of dyslexia	1	0	1	0
101587771	Annals of economics and statistics	0	0	annals of economics and statistics	0	1	0	0
101666526	Annals of emergency dispatch & response	0	0	annals of emergency dispatch & response	0	1	0	0
8002646	Annals of emergency medicine	1	1	annals of emergency medicine	1	0	1	0
9100013	Annals of epidemiology	1	1	annals of epidemiology	1	0	1	0
101734503	Annals of epidemiology and public health	0	0	annals of epidemiology and public health	0	1	0	0
101713837	Annals of eye science	0	0	annals of eye science	0	1	0	0
101167762	Annals of family medicine	1	1	annals of family medicine	1	0	1	0
101714288	Annals of forensic research and analysis	0	0	annals of forensic research and analysis	0	1	0	0
101236734	Annals of forest science	1	1	annals of forest science	1	0	1	0
101718062	Annals of gastroenterological surgery	0	0	annals of gastroenterological surgery	0	1	0	0
101121847	Annals of gastroenterology	1	1	annals of gastroenterology	1	0	1	0
101744923	Annals of gastroenterology and digestive disorders	0	0	annals of gastroenterology and digestive disorders	0	1	0	0
101236515	Annals of general psychiatry	1	1	annals of general psychiatry	1	0	1	0
101701105	Annals of geriatric medicine and research	0	0	annals of geriatric medicine and research	0	1	0	0
101652633	Annals of gerontology and geriatric research	0	0	annals of gerontology and geriatric research	0	1	0	0
101574676	Annals of GIS	0	0	annals of gis	0	1	0	0
101768478	Annals of glaciology	0	0	annals of glaciology	1	0	1	0
101742956	Annals of global analysis and geometry	0	0	annals of global analysis and geometry	1	0	1	0
101620864	Annals of global health	0	0	annals of global health	0	1	0	0
9306639	Annals of health law	1	1	annals of health law	0	1	0	0
101763260	Annals of health law and life sciences	0	0	annals of health law and life sciences	0	1	0	0
9107334	Annals of hematology	1	1	annals of hematology	1	0	1	0
101698342	Annals of hepato-biliary-pancreatic surgery	0	0	annals of hepato-biliary-pancreatic surgery	0	1	0	0
101155885	Annals of hepatology	1	1	annals of hepatology	1	0	1	0
404024	Annals of human biology	2	1	annals of human biology	1	0	1	0
416661	Annals of human genetics	2	1	annals of human genetics	1	0	1	0
101491784	Annals of Ibadan postgraduate medicine	1	1	annals of ibadan postgraduate medicine	0	1	0	0
101777594	Annals of immunology & immunotherapy	0	0	annals of immunology & immunotherapy	0	1	0	0
101273955	Annals of Indian Academy of Neurology	2	1	annals of indian academy of neurology	1	0	1	0
101731737	Annals of infection	0	0	annals of infection	0	1	0	0
101752906	Annals of integrative molecular medicine	0	0	annals of integrative molecular medicine	0	1	0	0
101562873	Annals of intensive care	1	1	annals of intensive care	0	1	0	0
372351	Annals of internal medicine	2	1	annals of internal medicine	1	0	1	0
101779101	Annals of international occupational therapy	0	0	annals of international occupational therapy	0	1	0	0
101711195	Annals of joint	0	0	annals of joint	0	1	0	0
101512013	Annals of King Edward Medical University	0	0	annals of king edward medical university	0	1	0	0
101571172	Annals of laboratory medicine	0	0	annals of laboratory medicine	0	1	0	0
101700642	Annals of laparoscopic and endoscopic surgery	0	0	annals of laparoscopic and endoscopic surgery	0	1	0	0
101772048	Annals of LGBTQ public and population health	0	0	annals of lgbtq public and population health	0	1	0	0
101754066	Annals of lung cancer	0	0	annals of lung cancer	0	1	0	0
101718324	Annals of lymphoma	0	0	annals of lymphoma	0	1	0	0
101537673	Annals of mathematics and artificial intelligence	1	1	annals of mathematics and artificial intelligence	1	0	1	0
101598423	Annals of maxillofacial surgery	1	1	annals of maxillofacial surgery	0	1	0	0
101585351	Annals of medical and health sciences research	1	1	annals of medical and health sciences research	0	1	0	0
101734703	Annals of medical research	0	0	annals of medical research	0	1	0	0
8906388	Annals of medicine	2	1	annals of medicine	1	0	1	0
101616869	Annals of medicine and surgery (2012)	0	0	annals of medicine and surgery (2012)	0	1	0	0
100959580	Annals of microbiology	1	1	annals of microbiology	1	0	1	0
101703608	Annals of musculoskeletal medicine	0	0	annals of musculoskeletal medicine	0	1	0	0
7707449	Annals of neurology	2	1	annals of neurology	1	0	1	0
101650465	Annals of neuroscience and psychology	0	0	annals of neuroscience and psychology	0	1	0	0
101523367	Annals of neurosciences	1	1	annals of neurosciences	0	1	0	0
9607443	Annals of noninvasive electrocardiology : the official journal of the International Society for Holter and Noninvasive Electrocardiology, Inc	1	1	annals of noninvasive electrocardiology : the official journal of the international society for holter and noninvasive electrocardiology, inc	0	1	0	0
101747118	Annals of nuclear cardiology	0	0	annals of nuclear cardiology	0	1	0	0
7600031	Annals of nuclear energy	0	0	annals of nuclear energy	1	0	1	0
8913398	Annals of nuclear medicine	1	1	annals of nuclear medicine	1	0	1	0
8105511	Annals of nutrition & metabolism	2	1	annals of nutrition & metabolism	0	1	0	0
101609244	Annals of occupational and environmental medicine	0	0	annals of occupational and environmental medicine	0	1	0	0
9007735	Annals of oncology : official journal of the European Society for Medical Oncology	2	1	annals of oncology : official journal of the european society for medical oncology	0	1	0	0
101608624	Annals of operations research	1	1	annals of operations research	1	0	1	0
101585907	Annals of paediatric rheumatology	0	0	annals of paediatric rheumatology	0	1	0	0
101585484	Annals of palliative medicine	0	0	annals of palliative medicine	0	1	0	0
101724278	Annals of pancreatic cancer	0	0	annals of pancreatic cancer	0	1	0	0
101593588	Annals of parasitology	0	0	annals of parasitology	0	1	0	0
101745255	Annals of PDE	0	0	annals of pde	0	1	0	0
101495459	Annals of pediatric cardiology	2	1	annals of pediatric cardiology	0	1	0	0
101588279	Annals of pediatric endocrinology & metabolism	0	0	annals of pediatric endocrinology & metabolism	0	1	0	0
101767486	Annals of pediatric research	0	0	annals of pediatric research	0	1	0	0
101581956	Annals of pediatric surgery	0	0	annals of pediatric surgery	0	1	0	0
101647335	Annals of pediatrics & child health	0	0	annals of pediatrics & child health	0	1	0	0
101720983	Annals of pharmacology and pharmaceutics	0	0	annals of pharmacology and pharmaceutics	0	1	0	0
101502773	Annals of physical and rehabilitation medicine	1	1	annals of physical and rehabilitation medicine	0	1	0	0
372360	Annals of physics	0	0	annals of physics	1	0	1	0
7805336	Annals of plastic surgery	1	1	annals of plastic surgery	1	0	1	0
365251	Annals of probability	0	0	annals of probability	1	0	1	0
9918330000000000	Annals of psychiatry and clinical neuroscience	0	0	annals of psychiatry and clinical neuroscience	0	1	0	0
101669821	Annals of psychiatry and mental health	0	0	annals of psychiatry and mental health	0	1	0	0
101652619	Annals of public health and research	0	0	annals of public health and research	0	1	0	0
101756216	Annals of pulmonary and critical care medicine	0	0	annals of pulmonary and critical care medicine	0	1	0	0
101719158	Annals of radiation therapy and oncology	0	0	annals of radiation therapy and oncology	0	1	0	0
101573065	Annals of rehabilitation medicine	2	1	annals of rehabilitation medicine	0	1	0	0
101729983	Annals of research hospitals	0	0	annals of research hospitals	0	1	0	0
101772692	Annals of reviews and research	0	0	annals of reviews and research	0	1	0	0
8507355	Annals of Saudi medicine	1	1	annals of saudi medicine	1	0	1	0
372361	Annals of science	2	1	annals of science	1	0	1	0
101650285	Annals of sports medicine and research	0	0	annals of sports medicine and research	0	1	0	0
365252	Annals of statistics	1	1	annals of statistics	1	0	1	0
101759235	Annals of stem cell research	0	0	annals of stem cell research	0	1	0	0
101760669	Annals of stem cell research & therapy	0	0	annals of stem cell research & therapy	0	1	0	0
372354	Annals of surgery	2	1	annals of surgery	1	0	1	0
101769928	Annals of surgery open : perspectives of surgical history, education, and clinical approaches	0	0	annals of surgery open : perspectives of surgical history, education, and clinical approaches	0	1	0	0
101266580	Annals of surgical innovation and research	1	1	annals of surgical innovation and research	1	0	1	0
9420840	Annals of surgical oncology	2	1	annals of surgical oncology	1	0	1	0
101622895	Annals of surgical treatment and research	0	0	annals of surgical treatment and research	0	1	0	0
7503289	Annals of the Academy of Medicine, Singapore	2	1	annals of the academy of medicine, singapore	1	0	1	0
101688222	Annals of the American Association of Geographers	0	0	annals of the american association of geographers	0	1	0	0
101600811	Annals of the American Thoracic Society	0	0	annals of the american thoracic society	0	1	0	0
9875872	Annals of the Association of American Geographers. Association of American Geographers	1	1	annals of the association of american geographers. association of american geographers	0	1	0	0
7503290	Annals of the Entomological Society of America	1	1	annals of the entomological society of america	1	0	1	0
7708044	Annals of the ICRP	1	1	annals of the icrp	1	0	1	0
101509177	Annals of the Institute of Statistical Mathematics	1	1	annals of the institute of statistical mathematics	1	0	1	0
101711951	Annals of the International Communication Association	0	0	annals of the international communication association	0	1	0	0
100955310	Annals of the Missouri Botanical Garden. Missouri Botanical Garden	1	1	annals of the missouri botanical garden. missouri botanical garden	0	1	0	0
7804031	Annals of the National Academy of Medical Sciences (India)	0	0	annals of the national academy of medical sciences (india)	0	1	0	0
7506858	Annals of the New York Academy of Sciences	2	1	annals of the new york academy of sciences	1	0	1	0
372355	Annals of the rheumatic diseases	1	1	annals of the rheumatic diseases	1	0	1	0
8006208	Annals of the Royal Australasian College of Dental Surgeons	1	1	annals of the royal australasian college of dental surgeons	1	0	1	0
7506860	Annals of the Royal College of Surgeons of England	1	1	annals of the royal college of surgeons of england	1	0	1	0
9703158	Annals of thoracic and cardiovascular surgery : official journal of the Association of Thoracic and Cardiovascular Surgeons of Asia	1	1	annals of thoracic and cardiovascular surgery : official journal of the association of thoracic and cardiovascular surgeons of asia	1	0	1	0
101280721	Annals of thoracic medicine	2	1	annals of thoracic medicine	1	0	1	0
101719038	Annals of thyroid	0	0	annals of thyroid	0	1	0	0
101710897	Annals of thyroid research	0	0	annals of thyroid research	0	1	0	0
101765681	Annals of tourism research	1	1	annals of tourism research	1	0	1	0
101617978	Annals of translational medicine	0	0	annals of translational medicine	0	1	0	0
101641864	Annals of translational medicine & epidemiology	0	0	annals of translational medicine & epidemiology	0	1	0	0
9802544	Annals of transplantation	1	1	annals of transplantation	1	0	1	0
101760592	Annals of trauma and acute care	0	0	annals of trauma and acute care	0	1	0	0
9918230000000000	Annals of urology & nephrology	0	0	annals of urology & nephrology	0	1	0	0
101471467	Annals of vascular diseases	1	1	annals of vascular diseases	0	1	0	0
101698252	Annals of vascular medicine and research	0	0	annals of vascular medicine and research	0	1	0	0
8703941	Annals of vascular surgery	1	1	annals of vascular surgery	1	0	1	0
101698454	Annals of work exposures and health	0	0	annals of work exposures and health	0	1	0	0
8701000	Annual book of ASTM standards. Section 11, Water and environmental technology. ASTM Committee E-35 on Pesticides	0	0	annual book of astm standards. section 11, water and environmental technology. astm committee e-35 on pesticides	0	1	0	0
101515314	Annual Conference & Exposition : final program and proceedings. American Society for Engineering Education	1	1	annual conference & exposition : final program and proceedings. american society for engineering education	0	1	0	0
101763872	Annual International Conference of the IEEE Engineering in Medicine and Biology Society. IEEE Engineering in Medicine and Biology Society. Annual International Conference	1	1	annual international conference of the ieee engineering in medicine and biology society. ieee engineering in medicine and biology society. annual international conference	0	1	0	0
101532795	Annual ORNL Biomedical Science and Engineering Center Conference. ORNL Biomedical Science and Engineering Center Conference	1	1	annual ornl biomedical science and engineering center conference. ornl biomedical science and engineering center conference	0	1	0	0
100955220	Annual report of the Bean Improvement Cooperative. Bean Improvement Cooperative	0	0	annual report of the bean improvement cooperative. bean improvement cooperative	0	1	0	0
101525363	Annual reports in computational chemistry	1	1	annual reports in computational chemistry	1	0	1	0
257576	Annual reports in medicinal chemistry	1	1	annual reports in medicinal chemistry	1	0	1	0
8101116	Annual reports on NMR spectroscopy	0	0	annual reports on nmr spectroscopy	1	0	1	0
101632869	Annual research & review in biology	0	0	annual research & review in biology	0	1	0	0
101754450	Annual research briefs. Center for Turbulence Research (U.S.)	0	0	annual research briefs. center for turbulence research (u.s.)	0	1	0	0
101508602	Annual review of analytical chemistry (Palo Alto, Calif.)	1	1	annual review of analytical chemistry (palo alto, calif.)	0	1	0	0
101614024	Annual review of animal biosciences	0	0	annual review of animal biosciences	0	1	0	0
356741	Annual review of anthropology	1	1	annual review of anthropology	1	0	1	0
101508597	Annual review of applied linguistics	1	1	annual review of applied linguistics	1	0	1	0
2985150R	Annual review of biochemistry	1	1	annual review of biochemistry	1	0	1	0
101714020	Annual review of biomedical data science	0	0	annual review of biomedical data science	0	1	0	0
100883581	Annual review of biomedical engineering	1	1	annual review of biomedical engineering	1	0	1	0
101469708	Annual review of biophysics	1	1	annual review of biophysics	1	0	1	0
101686182	Annual review of cancer biology	0	0	annual review of cancer biology	0	1	0	0
9600627	Annual review of cell and developmental biology	1	1	annual review of cell and developmental biology	1	0	1	0
101574034	Annual review of chemical and biomolecular engineering	2	1	annual review of chemical and biomolecular engineering	1	0	1	0
101235325	Annual review of clinical psychology	1	1	annual review of clinical psychology	1	0	1	0
101679108	Annual review of condensed matter physics	0	0	annual review of condensed matter physics	1	0	1	0
101732911	Annual review of control, robotics, and autonomous systems	0	0	annual review of control, robotics, and autonomous systems	0	1	0	0
101717815	Annual review of criminology	0	0	annual review of criminology	0	1	0	0
101760962	Annual review of developmental psychology	0	0	annual review of developmental psychology	0	1	0	0
100971465	Annual review of earth and planetary sciences	0	0	annual review of earth and planetary sciences	1	0	1	0
101171971	Annual review of ecology, evolution, and systematics	1	1	annual review of ecology, evolution, and systematics	1	0	1	0
101537716	Annual review of economics	1	1	annual review of economics	1	0	1	0
372367	Annual review of entomology	1	1	annual review of entomology	1	0	1	0
101171970	Annual review of environment and resources	1	1	annual review of environment and resources	1	0	1	0
101165244	Annual review of fluid mechanics	1	1	annual review of fluid mechanics	1	0	1	0
101561951	Annual review of food science and technology	2	1	annual review of food science and technology	0	1	0	0
117605	Annual review of genetics	2	1	annual review of genetics	1	0	1	0
100911346	Annual review of genomics and human genetics	1	1	annual review of genomics and human genetics	1	0	1	0
8100572	Annual review of gerontology & geriatrics	1	1	annual review of gerontology & geriatrics	0	1	0	0
8309206	Annual review of immunology	1	1	annual review of immunology	1	0	1	0
101760650	Annual review of law and social science	0	0	annual review of law and social science	1	0	1	0
101697282	Annual review of linguistics	0	0	annual review of linguistics	0	1	0	0
101536246	Annual review of marine science	2	1	annual review of marine science	1	0	1	0
101141239	Annual review of materials research	1	1	annual review of materials research	1	0	1	0
2985151R	Annual review of medicine	1	1	annual review of medicine	1	0	1	0
372370	Annual review of microbiology	1	1	annual review of microbiology	1	0	1	0
7804039	Annual review of neuroscience	1	1	annual review of neuroscience	1	0	1	0
8406387	Annual review of nursing research	1	1	annual review of nursing research	0	1	0	0
8209988	Annual review of nutrition	1	1	annual review of nutrition	1	0	1	0
101275111	Annual review of pathology	1	1	annual review of pathology	0	1	0	0
7607088	Annual review of pharmacology and toxicology	1	1	annual review of pharmacology and toxicology	1	0	1	0
15040080R	Annual review of physical chemistry	1	1	annual review of physical chemistry	1	0	1	0
370600	Annual review of physiology	1	1	annual review of physiology	1	0	1	0
372373	Annual review of phytopathology	1	1	annual review of phytopathology	1	0	1	0
101140127	Annual review of plant biology	1	1	annual review of plant biology	1	0	1	0
101641624	Annual review of political science (Palo Alto, Calif.)	0	0	annual review of political science (palo alto, calif.)	0	1	0	0
372374	Annual review of psychology	1	1	annual review of psychology	1	0	1	0
8006431	Annual review of public health	1	1	annual review of public health	1	0	1	0
101631757	Annual review of resource economics	0	0	annual review of resource economics	1	0	1	0
7511865	Annual review of sociology	1	1	annual review of sociology	1	0	1	0
101622422	Annual review of statistics and its application	0	0	annual review of statistics and its application	0	1	0	0
101625721	Annual review of virology	0	0	annual review of virology	0	1	0	0
101660822	Annual review of vision science	0	0	annual review of vision science	0	1	0	0
9891910	Annual reviews in control	1	1	annual reviews in control	1	0	1	0
7809992	ANS. Advances in nursing science	1	1	ans. advances in nursing science	0	1	0	0
100955511	Antarctic science	0	0	antarctic science	1	0	1	0
234022	Anthropologica	1	1	anthropologica	1	0	1	0
101688231	Anthropological forum	0	0	anthropological forum	1	0	1	0
245205	Anthropological quarterly	1	1	anthropological quarterly	1	0	1	0
372377	Anthropologischer Anzeiger; Bericht uber die biologisch-anthropologische Literatur	1	1	anthropologischer anzeiger; bericht uber die biologisch-anthropologische literatur	1	0	1	0
9709920	Anthropology & medicine	1	1	anthropology & medicine	0	1	0	0
9918350000000000	Anthropology and humanism	0	0	anthropology and humanism	0	1	0	0
101659315	Anthropology in action : newsletter of the British Association for Social Anthropology in Policy and Practice (BASAPP)	0	0	anthropology in action : newsletter of the british association for social anthropology in policy and practice (basapp)	0	1	0	0
101622450	Anthropology now	1	1	anthropology now	0	1	0	0
101662300	Anthropology of consciousness	0	0	anthropology of consciousness	0	1	0	0
101091002	Anthropology of work review : AWR	1	1	anthropology of work review : awr	0	1	0	0
9888754	Anthropology today	1	1	anthropology today	0	1	0	0
9426443	Anthrozoos	1	1	anthrozoos	1	0	1	0
101637404	Antibiotics (Basel, Switzerland)	0	0	antibiotics (basel, switzerland)	0	1	0	0
8803688	Antibiotiki i khimioterapiia = Antibiotics and chemoterapy [sic]	1	1	antibiotiki i khimioterapiia = antibiotics and chemoterapy [sic]	0	1	0	0
101587489	Antibodies (Basel, Switzerland)	0	0	antibodies (basel, switzerland)	0	1	0	0
101730822	Antibody therapeutics	0	0	antibody therapeutics	0	1	0	0
101265649	Anti-cancer agents in medicinal chemistry	1	1	anti-cancer agents in medicinal chemistry	1	0	1	0
9100823	Anti-cancer drugs	1	1	anti-cancer drugs	1	0	1	0
8102988	Anticancer research	2	1	anticancer research	1	0	1	0
101589356	Anti-infective agents	0	0	anti-infective agents	0	1	0	0
101462262	Anti-inflammatory & anti-allergy agents in medicinal chemistry	1	1	anti-inflammatory & anti-allergy agents in medicinal chemistry	0	1	0	0
315061	Antimicrobial agents and chemotherapy	2	1	antimicrobial agents and chemotherapy	1	0	1	0
101768663	Antimicrobial combination devices	0	0	antimicrobial combination devices	0	1	0	0
101585411	Antimicrobial resistance and infection control	0	0	antimicrobial resistance and infection control	0	1	0	0
9918270000000000	Antimicrobial stewardship & healthcare epidemiology : ASHE	0	0	antimicrobial stewardship & healthcare epidemiology : ashe	0	1	0	0
100888899	Antioxidants & redox signaling	2	1	antioxidants & redox signaling	1	0	1	0
101668981	Antioxidants (Basel, Switzerland)	0	0	antioxidants (basel, switzerland)	0	1	0	0
101085716	Antipode	1	1	antipode	1	0	1	0
9009212	Antiviral chemistry & chemotherapy	1	1	antiviral chemistry & chemotherapy	1	0	1	0
8109699	Antiviral research	1	1	antiviral research	1	0	1	0
9815705	Antiviral therapy	2	1	antiviral therapy	1	0	1	0
372625	Antonie van Leeuwenhoek	1	1	antonie van leeuwenhoek	1	0	1	0
9212242	Anxiety, stress, and coping	1	1	anxiety, stress, and coping	0	1	0	0
101086634	ANZ journal of surgery	1	1	anz journal of surgery	1	0	1	0
101539425	AoB PLANTS	1	1	aob plants	0	1	0	0
372403	AORN journal	1	1	aorn journal	1	0	1	0
101655549	Aorta (Stamford, Conn.)	0	0	aorta (stamford, conn.)	0	1	0	0
101622133	APA newsletters	0	0	apa newsletters	0	1	0	0
9918300000000000	Aperture neuro	0	0	aperture neuro	0	1	0	0
8708531	Aphasiology	1	1	aphasiology	1	0	1	0
100955724	Apidologie	1	1	apidologie	1	0	1	0
101726398	APL bioengineering	0	0	apl bioengineering	0	1	0	0
101645742	APL materials	0	0	apl materials	0	1	0	0
101719533	APL photonics	0	0	apl photonics	0	1	0	0
8803400	APMIS : acta pathologica, microbiologica, et immunologica Scandinavica	1	1	apmis : acta pathologica, microbiologica, et immunologica scandinavica	0	1	0	0
8812090	APMIS. Supplementum	1	1	apmis. supplementum	0	1	0	0
9712129	Apoptosis : an international journal on programmed cell death	1	1	apoptosis : an international journal on programmed cell death	0	1	0	0
101537120	Aporia	0	0	aporia	0	1	0	0
8006808	Appetite	1	1	appetite	1	0	1	0
101091018	Applicable analysis	0	0	applicable analysis	1	0	1	0
101567676	Applications and applied mathematics : an international journal	1	1	applications and applied mathematics : an international journal	0	1	0	0
101590473	Applications in plant sciences	0	0	applications in plant sciences	0	1	0	0
101685923	Applications of Evolutionary Computation : 17th European Conference, EvoApplications 2014, Granada, Spain, April 23-25, 2014 : revised selected papers. EvoApplications (Conference) (17th : 2014 : Granada, Spain)	0	0	applications of evolutionary computation : 17th european conference, evoapplications 2014, granada, spain, april 23-25, 2014 : revised selected papers. evoapplications (conference) (17th : 2014 : granada, spain)	0	1	0	0
101580495	Applications of mathematics (Prague, Czechoslovakia)	1	1	applications of mathematics (prague, czechoslovakia)	0	1	0	0
101613235	Applied & translational genomics	0	0	applied & translational genomics	0	1	0	0
9879357	Applied acoustics. Acoustique applique. Angewandte Akustik	0	0	applied acoustics. acoustique applique. angewandte akustik	0	1	0	0
9918320000000000	Applied aerodynamics : papers presented at the AIAA SciTech Forum and Exposition 2020 : Orlando, Florida, USA, 6-10 January 2020. AIAA SciTech Forum and Exposition (2020 : Orlando, Fla.)	0	0	applied aerodynamics : papers presented at the aiaa scitech forum and exposition 2020 : orlando, florida, usa, 6-10 january 2020. aiaa scitech forum and exposition (2020 : orlando, fla.)	0	1	0	0
101525593	Applied and computational harmonic analysis	1	1	applied and computational harmonic analysis	1	0	1	0
7605801	Applied and environmental microbiology	2	1	applied and environmental microbiology	1	0	1	0
101670051	Applied and environmental soil science	0	0	applied and environmental soil science	0	1	0	0
8504276	Applied animal behaviour science	1	1	applied animal behaviour science	1	0	1	0
9882296	Applied artificial intelligence : AAI	1	1	applied artificial intelligence : aai	0	1	0	0
8208561	Applied biochemistry and biotechnology	1	1	applied biochemistry and biotechnology	1	0	1	0
42510	Applied biochemistry and microbiology	1	1	applied biochemistry and microbiology	1	0	1	0
101683622	Applied biological chemistry	0	0	applied biological chemistry	0	1	0	0
101208624	Applied bionics and biomechanics	0	0	applied bionics and biomechanics	1	0	1	0
101122979	Applied biosafety : journal of the American Biological Safety Association	2	1	applied biosafety : journal of the american biological safety association	0	1	0	0
9886711	Applied catalysis. A, General	1	1	applied catalysis. a, general	0	1	0	0
101471230	Applied catalysis. B, Environmental	1	1	applied catalysis. b, environmental	0	1	0	0
101525617	Applied clay science	1	1	applied clay science	1	0	1	0
101537732	Applied clinical informatics	1	1	applied clinical informatics	0	1	0	0
9212040	Applied clinical trials	1	1	applied clinical trials	0	1	0	0
8712204	Applied cognitive psychology	1	1	applied cognitive psychology	1	0	1	0
9918320000000000	Applied composite materials	0	0	applied composite materials	1	0	1	0
101662155	Applied Computational Electromagnetics Society journal	0	0	applied computational electromagnetics society journal	1	0	1	0
9890994	Applied developmental science	1	1	applied developmental science	1	0	1	0
101635420	Applied economic perspectives and policy	0	0	applied economic perspectives and policy	1	0	1	0
101084401	Applied economics	1	1	applied economics	1	0	1	0
101085375	Applied economics letters	0	0	applied economics letters	1	0	1	0
101121743	Applied energy	0	0	applied energy	1	0	1	0
215145	Applied entomology and zoology	0	0	applied entomology and zoology	1	0	1	0
101528525	Applied environmental education and communication (Print)	1	1	applied environmental education and communication (print)	0	1	0	0
261412	Applied ergonomics	1	1	applied ergonomics	1	0	1	0
101683893	Applied finance and accounting	0	0	applied finance and accounting	0	1	0	0
101137083	Applied geochemistry : journal of the International Association of Geochemistry and Cosmochemistry	1	1	applied geochemistry : journal of the international association of geochemistry and cosmochemistry	0	1	0	0
101085119	Applied geography (Sevenoaks, England)	1	1	applied geography (sevenoaks, england)	0	1	0	0
101150314	Applied health economics and health policy	1	1	applied health economics and health policy	1	0	1	0
101708639	Applied Human Factors and Ergonomics Conference	0	0	applied human factors and ergonomics conference	0	1	0	0
100888796	Applied immunohistochemistry & molecular morphology : AIMM	2	1	applied immunohistochemistry & molecular morphology : aimm	0	1	0	0
101692723	Applied in vitro toxicology	0	0	applied in vitro toxicology	0	1	0	0
9918280000000000	Applied intelligence (Dordrecht, Netherlands)	0	0	applied intelligence (dordrecht, netherlands)	0	1	0	0
101676788	Applied linguistics	0	0	applied linguistics	1	0	1	0
9204100	Applied magnetic resonance	1	1	applied magnetic resonance	1	0	1	0
101714571	Applied materials today	0	0	applied materials today	0	1	0	0
101691472	Applied mathematical finance	0	0	applied mathematical finance	1	0	1	0
100971316	Applied mathematical modelling	0	0	applied mathematical modelling	1	0	1	0
101637379	Applied mathematics	0	0	applied mathematics	1	0	1	0
101723585	Applied mathematics : a journal of Chinese universities	0	0	applied mathematics : a journal of chinese universities	0	1	0	0
7509323	Applied mathematics and computation	1	1	applied mathematics and computation	1	0	1	0
101765246	Applied mathematics and mechanics	1	1	applied mathematics and mechanics	0	1	0	0
9875919	Applied mathematics and optimization	0	0	applied mathematics and optimization	1	0	1	0
101317302	Applied mathematics letters	1	1	applied mathematics letters	1	0	1	0
101626553	Applied mechanics reviews	0	0	applied mechanics reviews	1	0	1	0
101558574	Applied medical informatics	0	0	applied medical informatics	0	1	0	0
8406612	Applied microbiology and biotechnology	2	1	applied microbiology and biotechnology	1	0	1	0
101698575	Applied microscopy	0	0	applied microscopy	0	1	0	0
101658128	Applied nanoscience	0	0	applied nanoscience	0	1	0	0
101732938	Applied network science	0	0	applied network science	0	1	0	0
101584082	Applied neuropsychology. Adult	0	0	applied neuropsychology. adult	0	1	0	0
101584990	Applied neuropsychology. Child	0	0	applied neuropsychology. child	0	1	0	0
101515626	Applied numerical mathematics : transactions of IMACS	1	1	applied numerical mathematics : transactions of imacs	0	1	0	0
8901557	Applied nursing research : ANR	1	1	applied nursing research : anr	0	1	0	0
247660	Applied optics	1	1	applied optics	1	0	1	0
101508588	Applied organometallic chemistry	1	1	applied organometallic chemistry	1	0	1	0
101691459	Applied petrochemical research	0	0	applied petrochemical research	0	1	0	0
9918370000000000	Applied physics (Kowloon, China)	0	0	applied physics (kowloon, china)	0	1	0	0
101777954	Applied physics express	0	0	applied physics express	1	0	1	0
9881183	Applied physics letters	1	1	applied physics letters	1	0	1	0
101634369	Applied physics reviews	0	0	applied physics reviews	0	1	0	0
100910681	Applied physics. A, Materials science & processing	1	1	applied physics. a, materials science & processing	0	1	0	0
100910685	Applied physics. B, Lasers and optics	1	1	applied physics. b, lasers and optics	0	1	0	0
101264333	Applied physiology, nutrition, and metabolism = Physiologie appliquee, nutrition et metabolisme	2	1	applied physiology, nutrition, and metabolism = physiologie appliquee, nutrition et metabolisme	0	1	0	0
8006212	Applied psycholinguistics	1	1	applied psycholinguistics	1	0	1	0
7905715	Applied psychological measurement	2	1	applied psychological measurement	1	0	1	0
8710533	Applied psychology = Psychologie appliquee	1	1	applied psychology = psychologie appliquee	0	1	0	0
101502957	Applied psychology. Health and well-being	0	0	applied psychology. health and well-being	0	1	0	0
9712383	Applied psychophysiology and biofeedback	1	1	applied psychophysiology and biofeedback	1	0	1	0
9306253	Applied radiation and isotopes : including data, instrumentation and methods for use in agriculture, industry and medicine	1	1	applied radiation and isotopes : including data, instrumentation and methods for use in agriculture, industry and medicine	0	1	0	0
101714416	Applied radiation oncology	0	0	applied radiation oncology	0	1	0	0
7708167	Applied radiology	0	0	applied radiology	1	0	1	0
101313787	Applied research in quality of life	1	1	applied research in quality of life	1	0	1	0
101269486	Applied rheology (Lappersdorf, Germany : Online)	1	1	applied rheology (lappersdorf, germany : online)	0	1	0	0
101633495	Applied sciences (Basel, Switzerland)	0	0	applied sciences (basel, switzerland)	0	1	0	0
101536968	Applied soft computing	1	1	applied soft computing	1	0	1	0
100961515	Applied soil ecology : a section of Agriculture, Ecosystems & Environment	1	1	applied soil ecology : a section of agriculture, ecosystems & environment	0	1	0	0
101631768	Applied spatial analysis and policy	0	0	applied spatial analysis and policy	0	1	0	0
372406	Applied spectroscopy	1	1	applied spectroscopy	1	0	1	0
101681549	Applied spectroscopy reviews	0	0	applied spectroscopy reviews	1	0	1	0
101661735	Applied stochastic models in business and industry	0	0	applied stochastic models in business and industry	1	0	1	0
101307063	Applied surface science	1	1	applied surface science	1	0	1	0
9918280000000000	Applied system innovation	0	0	applied system innovation	0	1	0	0
101635090	Applied thermal engineering	1	1	applied thermal engineering	1	0	1	0
101700492	Applied vegetation science	0	0	applied vegetation science	1	0	1	0
101652072	Applied water science	0	0	applied water science	0	1	0	0
101288557	APS observer	1	1	aps observer	0	1	0	0
101694868	APSIPA Transactions on Signal and Information Processing	0	0	apsipa transactions on signal and information processing	0	1	0	0
101570795	APSP journal of case reports	1	1	apsp journal of case reports	0	1	0	0
101764120	Aptamers (Oxford, England)	0	0	aptamers (oxford, england)	0	1	0	0
9918230000000000	Aqua (London, England)	0	0	aqua (london, england)	0	1	0	0
101319704	Aquacultural engineering	0	0	aquacultural engineering	1	0	1	0
9875921	Aquaculture (Amsterdam, Netherlands)	1	1	aquaculture (amsterdam, netherlands)	0	1	0	0
101627713	Aquaculture Environment Interactions	0	0	aquaculture environment interactions	0	1	0	0
101269399	Aquaculture international : journal of the European Aquaculture Society	0	0	aquaculture international : journal of the european aquaculture society	0	1	0	0
101630630	Aquaculture nutrition	0	0	aquaculture nutrition	1	0	1	0
101763538	Aquaculture reports	0	0	aquaculture reports	0	1	0	0
101179805	Aquaculture research	1	1	aquaculture research	1	0	1	0
101578913	Aquatic biosystems	0	0	aquatic biosystems	0	1	0	0
9889354	Aquatic botany	0	0	aquatic botany	1	0	1	0
101564630	Aquatic conservation : marine and freshwater ecosystems	0	0	aquatic conservation : marine and freshwater ecosystems	0	1	0	0
100955497	Aquatic ecology	1	1	aquatic ecology	1	0	1	0
101592680	Aquatic ecosystem health & management	0	0	aquatic ecosystem health & management	1	0	1	0
101676955	Aquatic geochemistry	0	0	aquatic geochemistry	1	0	1	0
101290128	Aquatic invasions	0	0	aquatic invasions	0	1	0	0
101677477	Aquatic mammals	0	0	aquatic mammals	1	0	1	0
100955502	Aquatic microbial ecology : international journal	1	1	aquatic microbial ecology : international journal	0	1	0	0
101691584	Aquatic procedia	0	0	aquatic procedia	0	1	0	0
101477008	Aquatic sciences	1	1	aquatic sciences	1	0	1	0
8500246	Aquatic toxicology (Amsterdam, Netherlands)	1	1	aquatic toxicology (amsterdam, netherlands)	0	1	0	0
101774896	Arab journal of basic and applied sciences	0	0	arab journal of basic and applied sciences	0	1	0	0
101298363	Arab journal of gastroenterology : the official publication of the Pan-Arab Association of Gastroenterology	1	1	arab journal of gastroenterology : the official publication of the pan-arab association of gastroenterology	0	1	0	0
101530790	Arab journal of nephrology and transplantation	1	1	arab journal of nephrology and transplantation	0	1	0	0
101562480	Arab journal of urology	1	1	arab journal of urology	0	1	0	0
101698714	Arabian journal for science and engineering	0	0	arabian journal for science and engineering	1	0	1	0
101547033	Arabian journal of chemistry	0	0	arabian journal of chemistry	0	1	0	0
9918300000000000	Arabian journal of mathematics	0	0	arabian journal of mathematics	0	1	0	0
101590917	Arbeiten aus dem Paul-Ehrlich-Institut (Bundesinstitut fur Impfstoffe und biomedizinische Arzneimittel) Langen/Hessen	1	1	arbeiten aus dem paul-ehrlich-institut (bundesinstitut fur impfstoffe und biomedizinische arzneimittel) langen/hessen	0	1	0	0
101703312	Arboricultural journal	0	0	arboricultural journal	1	0	1	0
101709179	ARC journal of addiction	0	0	arc journal of addiction	0	1	0	0
101726213	ARC journal of diabetes and endocrinology	0	0	arc journal of diabetes and endocrinology	0	1	0	0
101703385	ARC journal of public health and community medicine	0	0	arc journal of public health and community medicine	0	1	0	0
101142614	Archaea (Vancouver, B.C.)	1	1	archaea (vancouver, b.c.)	0	1	0	0
101606755	Archaeological and anthropological sciences	0	0	archaeological and anthropological sciences	0	1	0	0
101588960	Archaeometry	0	0	archaeometry	1	0	1	0
9877762	Architectural record	1	1	architectural record	1	0	1	0
101672075	Archiv der Mathematik. Archives of mathematics. Archives mathematiques	0	0	archiv der mathematik. archives of mathematics. archives mathematiques	0	1	0	0
330167	Archiv der Pharmazie	1	1	archiv der pharmazie	1	0	1	0
101667388	Archiv fur Acker- und Pflanzenbau und Bodenkunde	0	0	archiv fur acker- und pflanzenbau und bodenkunde	0	1	0	0
2256	Archiv fur Kriminologie	0	0	archiv fur kriminologie	1	0	1	0
101689288	Archiva Moldaviae	0	0	archiva moldaviae	0	1	0	0
101087593	Archival science	0	0	archival science	0	1	0	0
15140050R	Archive for history of exact sciences	0	0	archive for history of exact sciences	1	0	1	0
101772307	Archive for mathematical logic	0	0	archive for mathematical logic	1	0	1	0
101595244	Archive for rational mechanics and analysis	0	0	archive for rational mechanics and analysis	1	0	1	0
101749710	Archive for the psychology of religion = Archiv fur Religionspsychologie	0	0	archive for the psychology of religion = archiv fur religionspsychologie	0	1	0	0
101523164	Archive of applied mechanics = Ingenieur-Archiv	0	0	archive of applied mechanics = ingenieur-archiv	0	1	0	0
101727313	Archive of clinical cases	0	0	archive of clinical cases	0	1	0	0
101739442	Archive of urological research	0	0	archive of urological research	0	1	0	0
101766499	Archives and records (Abingdon, England)	0	0	archives and records (abingdon, england)	0	1	0	0
101701238	Archives animal breeding	0	0	archives animal breeding	0	1	0	0
7502527	Archives de l&apos;&apos;Institut Pasteur de Tunis	1	1	archives de l&apos;&apos;institut pasteur de tunis	0	1	0	0
9421356	Archives de pediatrie : organe officiel de la Societe francaise de pediatrie	1	1	archives de pediatrie : organe officiel de la societe francaise de pediatrie	0	1	0	0
9506691	Archives des maladies du coeur et des vaisseaux. Pratique	0	0	archives des maladies du coeur et des vaisseaux. pratique	0	1	0	0
101749213	Archives in biomedical engineering & biotechnology	0	0	archives in biomedical engineering & biotechnology	0	1	0	0
101667095	Archives in cancer research	0	0	archives in cancer research	0	1	0	0
101759143	Archives in neurology & neuroscience	0	0	archives in neurology & neuroscience	0	1	0	0
372441	Archives italiennes de biologie	1	1	archives italiennes de biologie	1	0	1	0
101740147	Archives of academic emergency medicine	0	0	archives of academic emergency medicine	0	1	0	0
101744486	Archives of anesthesiology	0	0	archives of anesthesiology	0	1	0	0
101222433	Archives of animal nutrition	2	1	archives of animal nutrition	1	0	1	0
101772873	Archives of autoimmune diseases	0	0	archives of autoimmune diseases	0	1	0	0
101727644	Archives of basic and applied medicine	0	0	archives of basic and applied medicine	0	1	0	0
372430	Archives of biochemistry and biophysics	1	1	archives of biochemistry and biophysics	1	0	1	0
101769088	Archives of cancer biology and therapy	0	0	archives of cancer biology and therapy	0	1	0	0
101465655	Archives of cardiovascular diseases	1	1	archives of cardiovascular diseases	1	0	1	0
101768967	Archives of clinical and biomedical research	0	0	archives of clinical and biomedical research	0	1	0	0
9918230000000000	Archives of clinical and experimental ophthalmology	0	0	archives of clinical and experimental ophthalmology	0	1	0	0
101741210	Archives of clinical and medical case reports	0	0	archives of clinical and medical case reports	0	1	0	0
101751566	Archives of clinical case reports	0	0	archives of clinical case reports	0	1	0	0
101637926	Archives of clinical infectious diseases	0	0	archives of clinical infectious diseases	0	1	0	0
9004255	Archives of clinical neuropsychology : the official journal of the National Academy of Neuropsychologists	1	1	archives of clinical neuropsychology : the official journal of the national academy of neuropsychologists	0	1	0	0
101770082	Archives of clinical toxicology	0	0	archives of clinical toxicology	0	1	0	0
101777287	Archives of community medicine and public health	0	0	archives of community medicine and public health	0	1	0	0
101728768	Archives of computational methods in engineering : state of the art reviews	0	0	archives of computational methods in engineering : state of the art reviews	0	1	0	0
101588280	Archives of craniofacial surgery	0	0	archives of craniofacial surgery	0	1	0	0
101765132	Archives of depression and anxiety	0	0	archives of depression and anxiety	0	1	0	0
8000462	Archives of dermatological research	1	1	archives of dermatological research	1	0	1	0
372433	Archives of dermatology	1	1	archives of dermatology	1	0	1	0
372434	Archives of disease in childhood	2	1	archives of disease in childhood	1	0	1	0
101220684	Archives of disease in childhood. Education and practice edition	1	1	archives of disease in childhood. education and practice edition	0	1	0	0
9501297	Archives of disease in childhood. Fetal and neonatal edition	1	1	archives of disease in childhood. fetal and neonatal edition	1	0	1	0
101694822	Archives of emergency medicine and critical care	0	0	archives of emergency medicine and critical care	0	1	0	0
101652058	Archives of endocrinology and metabolism	0	0	archives of endocrinology and metabolism	0	1	0	0
101282564	Archives of environmental & occupational health	2	1	archives of environmental & occupational health	1	0	1	0
357245	Archives of environmental contamination and toxicology	1	1	archives of environmental contamination and toxicology	1	0	1	0
101747591	Archives of epidemiology	0	0	archives of epidemiology	0	1	0	0
100883500	Archives of facial plastic surgery	0	0	archives of facial plastic surgery	1	0	1	0
101719401	Archives of general internal medicine	0	0	archives of general internal medicine	0	1	0	0
372435	Archives of general psychiatry	1	1	archives of general psychiatry	1	0	1	0
8214379	Archives of gerontology and geriatrics	1	1	archives of gerontology and geriatrics	1	0	1	0
8710213	Archives of gynecology and obstetrics	2	1	archives of gynecology and obstetrics	1	0	1	0
101764190	Archives of hematology and blood diseases	0	0	archives of hematology and blood diseases	0	1	0	0
8501752	Archives of insect biochemistry and physiology	1	1	archives of insect biochemistry and physiology	1	0	1	0
372440	Archives of internal medicine	1	1	archives of internal medicine	1	0	1	0
9918300000000000	Archives of internal medicine research	0	0	archives of internal medicine research	0	1	0	0
100889644	Archives of Iranian medicine	1	1	archives of iranian medicine	1	0	1	0
101769857	Archives of medical case reports	0	0	archives of medical case reports	0	1	0	0
9312706	Archives of medical research	2	1	archives of medical research	1	0	1	0
101258257	Archives of medical science : AMS	2	1	archives of medical science : ams	0	1	0	0
101701205	Archives of medical sciences. Atherosclerotic diseases	0	0	archives of medical sciences. atherosclerotic diseases	0	1	0	0
101706745	Archives of medicine	0	0	archives of medicine	0	1	0	0
410427	Archives of microbiology	1	1	archives of microbiology	1	0	1	0
8301018	Archives of natural history	1	1	archives of natural history	0	1	0	0
9918300000000000	Archives of nephrology & urology studies	0	0	archives of nephrology & urology studies	0	1	0	0
372436	Archives of neurology	1	1	archives of neurology	1	0	1	0
101731828	Archives of neurology and neuro disorders	0	0	archives of neurology and neuro disorders	0	1	0	0
101622222	Archives of neuroscience	0	0	archives of neuroscience	0	1	0	0
101772813	Archives of obstetrics and gynaecology	0	0	archives of obstetrics and gynaecology	0	1	0	0
7706534	Archives of ophthalmology (Chicago, Ill. : 1960)	1	1	archives of ophthalmology (chicago, ill. : 1960)	0	1	0	0
116711	Archives of oral biology	1	1	archives of oral biology	1	0	1	0
9011043	Archives of orthopaedic and trauma surgery	1	1	archives of orthopaedic and trauma surgery	1	0	1	0
101774632	Archives of orthopedics and rheumatology	0	0	archives of orthopedics and rheumatology	0	1	0	0
101318988	Archives of osteoporosis	1	1	archives of osteoporosis	1	0	1	0
8603209	Archives of otolaryngology--head & neck surgery	1	1	archives of otolaryngology--head & neck surgery	1	0	1	0
7607091	Archives of pathology & laboratory medicine	2	1	archives of pathology & laboratory medicine	1	0	1	0
9422751	Archives of pediatrics & adolescent medicine	1	1	archives of pediatrics & adolescent medicine	1	0	1	0
8000036	Archives of pharmacal research	1	1	archives of pharmacal research	1	0	1	0
101772812	Archives of pharmacology and therapeutics	0	0	archives of pharmacology and therapeutics	0	1	0	0
2985158R	Archives of physical medicine and rehabilitation	1	1	archives of physical medicine and rehabilitation	1	0	1	0
9510153	Archives of physiology and biochemistry	1	1	archives of physiology and biochemistry	1	0	1	0
101688712	Archives of physiotherapy	0	0	archives of physiotherapy	0	1	0	0
101577999	Archives of plastic surgery	0	0	archives of plastic surgery	0	1	0	0
101775078	Archives of proteomics and bioinformatics	0	0	archives of proteomics and bioinformatics	0	1	0	0
8708534	Archives of psychiatric nursing	1	1	archives of psychiatric nursing	1	0	1	0
101719080	Archives of psychology (Chicago, Ill.)	0	0	archives of psychology (chicago, ill.)	0	1	0	0
9208826	Archives of public health = Archives belges de sante publique	2	1	archives of public health = archives belges de sante publique	0	1	0	0
101549567	Archives of Razi Institute	0	0	archives of razi institute	0	1	0	0
101763542	Archives of rehabilitation research and clinical translation	0	0	archives of rehabilitation research and clinical translation	0	1	0	0
101639000	Archives of rheumatology	0	0	archives of rheumatology	0	1	0	0
101613308	Archives of scientific psychology	0	0	archives of scientific psychology	0	1	0	0
1273516	Archives of sexual behavior	1	1	archives of sexual behavior	1	0	1	0
101775555	Archives of stem cell and therapy	0	0	archives of stem cell and therapy	0	1	0	0
101711411	Archives of stem cell research	0	0	archives of stem cell research	0	1	0	0
9504451	Archives of suicide research : official journal of the International Academy for Suicide Research	1	1	archives of suicide research : official journal of the international academy for suicide research	0	1	0	0
9716528	Archives of surgery (Chicago, Ill. : 1960)	2	1	archives of surgery (chicago, ill. : 1960)	0	1	0	0
417615	Archives of toxicology	1	1	archives of toxicology	1	0	1	0
101611199	Archives of trauma research	0	0	archives of trauma research	0	1	0	0
7506870	Archives of virology	1	1	archives of virology	1	0	1	0
9918270000000000	Archives of women health and care	0	0	archives of women health and care	0	1	0	0
9815663	Archives of women&apos;&apos;s mental health	1	1	archives of women&apos;&apos;s mental health	0	1	0	0
9815663	Archives of women's mental health	1	1	archives of women's mental health	1	0	1	0
101523221	Archiving : final program and proceedings. IS & T&apos;&apos;s Archiving Conference	1	1	archiving : final program and proceedings. is & t&apos;&apos;s archiving conference	0	1	0	0
9308247	Archivio italiano di urologia, andrologia : organo ufficiale [di] Societa italiana di ecografia urologica e nefrologica	2	1	archivio italiano di urologia, andrologia : organo ufficiale [di] societa italiana di ecografia urologica e nefrologica	0	1	0	0
372460	Archivos argentinos de pediatria	1	1	archivos argentinos de pediatria	1	0	1	0
354720	Archivos de bronconeumologia	1	1	archivos de bronconeumologia	1	0	1	1
101777538	Archivos de bronconeumologia	0	0	archivos de bronconeumologia	0	1	0	1
101126728	Archivos de cardiologia de Mexico	1	1	archivos de cardiologia de mexico	1	0	1	0
1304603	Archivos de la Sociedad Espanola de Oftalmologia	1	1	archivos de la sociedad espanola de oftalmologia	1	0	1	1
101715860	Archivos de la Sociedad Espanola de Oftalmologia	0	0	archivos de la sociedad espanola de oftalmologia	0	1	0	1
9112189	Archivos de medicina del deporte : publicacion de la Federacion Espanola de Medicina del Deporte	0	0	archivos de medicina del deporte : publicacion de la federacion espanola de medicina del deporte	0	1	0	0
100890196	Archivos de prevencion de riesgos laborales	0	0	archivos de prevencion de riesgos laborales	0	1	0	0
64757	Archivos espanoles de urologia	3	1	archivos espanoles de urologia	1	0	1	0
67507	Archivos latinoamericanos de nutricion	1	1	archivos latinoamericanos de nutricion	1	0	1	0
114365	Archivum immunologiae et therapiae experimentalis	2	1	archivum immunologiae et therapiae experimentalis	1	0	1	0
1260766	Archiwum medycyny sadowej i kryminologii	0	0	archiwum medycyny sadowej i kryminologii	0	1	0	0
101274748	Arctic, antarctic, and alpine research	1	1	arctic, antarctic, and alpine research	1	0	1	0
101719067	Area (Oxford, England)	0	0	area (oxford, england)	0	1	0	0
241212	Arerugi = [Allergy]	1	1	arerugi = [allergy]	1	0	1	0
101704147	Argomenti di oncologia geriatrica	0	0	argomenti di oncologia geriatrica	0	1	0	0
9708906	Argos (Utrecht, Netherlands)	1	1	argos (utrecht, netherlands)	0	1	0	0
101775957	Argumentation	0	0	argumentation	1	0	1	0
373100	Arhiv za higijenu rada i toksikologiju	1	1	arhiv za higijenu rada i toksikologiju	1	0	1	0
101760591	Arizona journal of environmental law & policy	0	0	arizona journal of environmental law & policy	0	1	0	0
370604	Arkhiv patologii	1	1	arkhiv patologii	1	0	1	0
101770342	ARKIVOC : free online journal of organic chemistry	1	1	arkivoc : free online journal of organic chemistry	0	1	0	0
101772990	Arktos : the journal of arctic geosciences	0	0	arktos : the journal of arctic geosciences	0	1	0	0
9879322	Armed forces and society	1	1	armed forces and society	1	0	1	0
421031	Arquivos brasileiros de cardiologia	3	1	arquivos brasileiros de cardiologia	1	0	1	0
9100283	Arquivos brasileiros de cirurgia digestiva : ABCD = Brazilian archives of digestive surgery	0	0	arquivos brasileiros de cirurgia digestiva : abcd = brazilian archives of digestive surgery	0	1	0	0
403437	Arquivos brasileiros de endocrinologia e metabologia	1	1	arquivos brasileiros de endocrinologia e metabologia	1	0	1	0
400645	Arquivos brasileiros de oftalmologia	0	0	arquivos brasileiros de oftalmologia	1	0	1	0
15310600R	Arquivos de gastroenterologia	0	0	arquivos de gastroenterologia	1	0	1	0
125444	Arquivos de neuro-psiquiatria	1	1	arquivos de neuro-psiquiatria	1	0	1	0
9918330000000000	Array (New York, N.Y.)	0	0	array (new york, n.y.)	0	1	0	0
101637930	Arrhythmia & electrophysiology review	0	0	arrhythmia & electrophysiology review	0	1	0	0
9210068	Art therapy : journal of the American Art Therapy Association	0	0	art therapy : journal of the american art therapy association	0	1	0	0
9505803	Arteriosclerosis, thrombosis, and vascular biology	2	1	arteriosclerosis, thrombosis, and vascular biology	1	0	1	0
101310251	Artery research	1	1	artery research	1	0	1	0
101566207	Arthritis	2	1	arthritis	0	1	0	0
101623795	Arthritis & rheumatology (Hoboken, N.J.)	0	0	arthritis & rheumatology (hoboken, n.j.)	0	1	0	0
370605	Arthritis and rheumatism	1	1	arthritis and rheumatism	1	0	1	0
101518086	Arthritis care & research	1	1	arthritis care & research	0	1	0	0
101154438	Arthritis research & therapy	2	1	arthritis research & therapy	1	0	1	0
101773073	Arthroplasty (London, England)	0	0	arthroplasty (london, england)	0	1	0	0
101681808	Arthroplasty today	0	0	arthroplasty today	0	1	0	0
100972232	Arthropod structure & development	1	1	arthropod structure & development	1	0	1	0
101483752	Arthropod systematics & phylogeny	0	0	arthropod systematics & phylogeny	1	0	1	0
101494718	Arthropod-plant interactions	1	1	arthropod-plant interactions	1	0	1	0
8506498	Arthroscopy : the journal of arthroscopic & related surgery : official publication of the Arthroscopy Association of North America and the International Arthroscopy Association	1	1	arthroscopy : the journal of arthroscopic & related surgery : official publication of the arthroscopy association of north america and the international arthroscopy association	0	1	0	0
101597442	Arthroscopy techniques	0	0	arthroscopy techniques	0	1	0	0
101765256	Arthroscopy, sports medicine, and rehabilitation	0	0	arthroscopy, sports medicine, and rehabilitation	0	1	0	0
9431307	Artificial cells, blood substitutes, and immobilization biotechnology	1	1	artificial cells, blood substitutes, and immobilization biotechnology	1	0	1	0
101594777	Artificial cells, nanomedicine, and biotechnology	0	0	artificial cells, nanomedicine, and biotechnology	0	1	0	0
101524746	Artificial DNA, PNA & XNA	1	1	artificial dna, pna & xna	0	1	0	0
262613	Artificial intelligence	1	1	artificial intelligence	1	0	1	0
101663919	Artificial intelligence and applications (Commerce, Calif.)	0	0	artificial intelligence and applications (commerce, calif.)	0	1	0	0
101764649	Artificial intelligence and law	0	0	artificial intelligence and law	1	0	1	0
101751142	Artificial intelligence in health : first International Workshop, AIH 2018, Stockholm, Sweden, July 13-14, 2018, Revised selected papers. AIH (Workshop) (1st : 2018 : Stockholm, Sweden)	0	0	artificial intelligence in health : first international workshop, aih 2018, stockholm, sweden, july 13-14, 2018, revised selected papers. aih (workshop) (1st : 2018 : stockholm, sweden)	0	1	0	0
8915031	Artificial intelligence in medicine	1	1	artificial intelligence in medicine	1	0	1	0
101750769	Artificial intelligence in medicine. Conference on Artificial Intelligence in Medicine (2005- )	0	0	artificial intelligence in medicine. conference on artificial intelligence in medicine (2005- )	0	1	0	0
9918320000000000	Artificial intelligence in the life sciences	0	0	artificial intelligence in the life sciences	0	1	0	0
101696496	Artificial intelligence research	0	0	artificial intelligence research	0	1	0	0
9883087	Artificial intelligence review	0	0	artificial intelligence review	1	0	1	0
9433814	Artificial life	2	1	artificial life	1	0	1	0
9891913	Artificial life and robotics	0	0	artificial life and robotics	1	0	1	0
9918320000000000	Artificial neural networks, ICANN : international conference ... proceedings. International Conference on Artificial Neural Networks (European Neural Network Society)	0	0	artificial neural networks, icann : international conference ... proceedings. international conference on artificial neural networks (european neural network society)	0	1	0	0
7802778	Artificial organs	1	1	artificial organs	1	0	1	0
101476585	Arts & health	2	1	arts & health	0	1	0	0
101759493	ArXiv	0	0	arxiv	0	1	0	0
101487337	ARYA atherosclerosis	2	1	arya atherosclerosis	0	1	0	0
372660	Arzneimittel-Forschung	1	1	arzneimittel-forschung	1	0	1	0
9204109	ASAIO journal (American Society for Artificial Internal Organs : 1992)	0	0	asaio journal (american society for artificial internal organs : 1992)	0	1	0	0
101691302	ASCE-ASME journal of risk and uncertainty in engineering systems. Part A, Civil Engineering	0	0	asce-asme journal of risk and uncertainty in engineering systems. part a, civil engineering	0	1	0	0
101197681	ASEAN heart journal : Official journal of the ASEAN Federation of Cardiology	0	0	asean heart journal : official journal of the asean federation of cardiology	0	1	0	0
101601637	ASEAN journal of Open and Distance Learning	0	0	asean journal of open and distance learning	0	1	0	0
9890324	ASHA leader	1	1	asha leader	1	0	1	0
101680181	ASHRAE journal	0	0	ashrae journal	1	0	1	0
101673405	ASHRAE transactions	0	0	ashrae transactions	1	0	1	0
101709659	ASHRAE winter conference papers. American Society of Heating, Refrigeration and Air-Conditioning Engineers	0	0	ashrae winter conference papers. american society of heating, refrigeration and air-conditioning engineers	0	1	0	0
101624951	Asia & the Pacific policy studies	0	0	asia & the pacific policy studies	0	1	0	0
101765097	Asia Europe journal	1	1	asia europe journal	1	0	1	0
101611092	Asia Oceania journal of nuclear medicine & biology	0	0	asia oceania journal of nuclear medicine & biology	0	1	0	0
101561954	Asia Pacific allergy	2	1	asia pacific allergy	0	1	0	0
101130840	Asia Pacific family medicine	2	1	asia pacific family medicine	0	1	0	0
9440304	Asia Pacific journal of clinical nutrition	2	1	asia pacific journal of clinical nutrition	1	0	1	0
101520716	Asia pacific journal of counselling and psychotherapy	0	0	asia pacific journal of counselling and psychotherapy	0	1	0	0
101741875	Asia Pacific journal of health law & ethics	0	0	asia pacific journal of health law & ethics	0	1	0	0
101639779	Asia Pacific journal of medical toxicology	0	0	asia pacific journal of medical toxicology	0	1	0	0
101239707	Asia Pacific journal of social work and development	0	0	asia pacific journal of social work and development	1	0	1	0
101091309	Asia Pacific viewpoint	1	1	asia pacific viewpoint	1	0	1	0
101636133	Asia T&apos;&apos;aep&apos;&apos;yongyang sangdam yon&apos;&apos;gu	0	0	asia t&apos;&apos;aep&apos;&apos;yongyang sangdam yon&apos;&apos;gu	0	1	0	0
101697313	AsiaIntervention	0	0	asiaintervention	0	1	0	0
101518079	Asian American journal of psychology	1	1	asian american journal of psychology	0	1	0	0
101084333	Asian and Pacific migration journal : APMJ	1	1	asian and pacific migration journal : apmj	0	1	0	0
101608807	Asian bioethics review	0	0	asian bioethics review	0	1	0	0
101465147	Asian biomedicine : research, reviews and news	1	1	asian biomedicine : research, reviews and news	0	1	0	0
9503417	Asian cardiovascular & thoracic annals	1	1	asian cardiovascular & thoracic annals	1	0	1	0
101769605	Asian Control Conference. Asian Control Conference	0	0	asian control conference. asian control conference	0	1	0	0
101087110	Asian development review	0	0	asian development review	1	0	1	0
101721508	Asian journal of agriculture and food science	0	0	asian journal of agriculture and food science	0	1	0	0
100942132	Asian journal of andrology	2	1	asian journal of andrology	1	0	1	0
101710889	Asian journal of anesthesiology	0	0	asian journal of anesthesiology	0	1	0	0
101674769	Asian journal of criminology	0	0	asian journal of criminology	1	0	1	0
101506753	Asian journal of endoscopic surgery	1	1	asian journal of endoscopic surgery	0	1	0	0
101568152	Asian journal of gambling issues and public health	0	0	asian journal of gambling issues and public health	0	1	0	0
101647403	Asian journal of medical sciences	0	0	asian journal of medical sciences	0	1	0	0
101564712	Asian journal of neurosurgery	2	1	asian journal of neurosurgery	0	1	0	0
101217379	Asian journal of occupational therapy	0	0	asian journal of occupational therapy	0	1	0	0
101594257	Asian journal of organic chemistry	0	0	asian journal of organic chemistry	0	1	0	0
101535338	Asian journal of pharmaceutical sciences	0	0	asian journal of pharmaceutical sciences	0	1	0	0
101653464	Asian journal of physics : an international quarterly research journal	0	0	asian journal of physics : an international quarterly research journal	0	1	0	0
101721730	Asian journal of plant sciences	0	0	asian journal of plant sciences	1	0	1	0
101517820	Asian journal of psychiatry	1	1	asian journal of psychiatry	1	0	1	0
101715305	Asian journal of research in social sciences and humanities	0	0	asian journal of research in social sciences and humanities	0	1	0	0
101227560	Asian journal of social psychology	1	1	asian journal of social psychology	1	0	1	0
101656833	Asian journal of social science	0	0	asian journal of social science	1	0	1	0
101528850	Asian journal of sports medicine	2	1	asian journal of sports medicine	0	1	0	0
8900600	Asian journal of surgery	1	1	asian journal of surgery	1	0	1	0
101306858	Asian journal of transfusion science	2	1	asian journal of transfusion science	0	1	0	0
101699720	Asian journal of urology	0	0	asian journal of urology	0	1	0	0
101698533	Asian journal of women&apos;&apos;s studies	0	0	asian journal of women&apos;&apos;s studies	0	1	0	0
101253275	Asian medicine (Leiden, Netherlands)	1	1	asian medicine (leiden, netherlands)	0	1	0	0
101321326	Asian nursing research	2	1	asian nursing research	1	0	1	0
8402034	Asian Pacific journal of allergy and immunology	1	1	asian pacific journal of allergy and immunology	1	0	1	0
101130625	Asian Pacific journal of cancer prevention : APJCP	1	1	asian pacific journal of cancer prevention : apjcp	1	0	1	0
101557706	Asian Pacific journal of tropical biomedicine	1	1	asian pacific journal of tropical biomedicine	0	1	0	0
101572332	Asian Pacific journal of tropical disease	0	0	asian pacific journal of tropical disease	0	1	0	0
101533720	Asian Pacific journal of tropical medicine	1	1	asian pacific journal of tropical medicine	1	0	1	0
101562542	Asian population studies	1	1	asian population studies	1	0	1	0
101746359	Asian primates journal : a journal of the Southeast Asia, South Asia and China of the IUCN/SSC Primate Specialist Group	0	0	asian primates journal : a journal of the southeast asia, south asia and china of the iucn/ssc primate specialist group	0	1	0	0
101607052	Asian social science	0	0	asian social science	0	1	0	0
101314177	Asian spine journal	2	1	asian spine journal	0	1	0	0
101699697	Asian/Pacific Island nursing journal	0	0	asian/pacific island nursing journal	0	1	0	0
9884245	Asian-Australasian journal of animal sciences	0	0	asian-australasian journal of animal sciences	1	0	1	0
101724553	Asia-Pacific journal of atmospheric sciences	0	0	asia-pacific journal of atmospheric sciences	1	0	1	0
101241430	Asia-Pacific journal of clinical oncology	1	1	asia-pacific journal of clinical oncology	1	0	1	0
101673157	Asia-Pacific journal of oncology nursing	0	0	asia-pacific journal of oncology nursing	0	1	0	0
101583622	Asia-Pacific journal of ophthalmology (Philadelphia, Pa.)	0	0	asia-pacific journal of ophthalmology (philadelphia, pa.)	0	1	0	0
8708538	Asia-Pacific journal of public health	1	1	asia-pacific journal of public health	1	0	1	0
101648546	Asia-Pacific journal of sports medicine, arthroscopy, rehabilitation and technology	0	0	asia-pacific journal of sports medicine, arthroscopy, rehabilitation and technology	0	1	0	0
101506757	Asia-Pacific psychiatry : official journal of the Pacific Rim College of Psychiatrists	0	0	asia-pacific psychiatry : official journal of the pacific rim college of psychiatrists	0	1	0	0
101633649	Aslib journal of information management	0	0	aslib journal of information management	0	1	0	0
101507115	ASN neuro	1	1	asn neuro	1	0	1	0
101616166	ASPLOS ... proceedings. International Conference on Architectural Support for Programming Languages and Operating Systems	0	0	asplos ... proceedings. international conference on architectural support for programming languages and operating systems	0	1	0	0
101151468	Assay and drug development technologies	1	1	assay and drug development technologies	1	0	1	0
9431219	Assessment	1	1	assessment	1	0	1	0
101665838	Assessment & development matters	0	0	assessment & development matters	0	1	0	0
101486912	Assessment for effective intervention : official journal of the Council for Educational Diagnostic Services	1	1	assessment for effective intervention : official journal of the council for educational diagnostic services	0	1	0	0
101742955	Assessment in education : principles, policy & practice	0	0	assessment in education : principles, policy & practice	0	1	0	0
101550545	ASSETS. ACM Conference on Assistive Technologies	1	1	assets. acm conference on assistive technologies	0	1	0	0
101550545	ASSETS. Annual ACM Conference on Assistive Technologies	1	1	assets. annual acm conference on assistive technologies	0	1	0	0
8917250	Assistive technology : the official journal of RESNA	2	1	assistive technology : the official journal of resna	0	1	0	0
101697260	Assistive technology outcomes and benefits	0	0	assistive technology outcomes and benefits	0	1	0	0
101670236	Asthma research and practice	0	0	asthma research and practice	0	1	0	0
101088083	Astrobiology	1	1	astrobiology	1	0	1	0
100971335	Astronomy & astrophysics. Supplement series	0	0	astronomy & astrophysics. supplement series	0	1	0	0
100971304	Astronomy and astrophysics	0	0	astronomy and astrophysics	1	0	1	0
100971306	Astrophysics and space science	0	0	astrophysics and space science	1	0	1	0
9111075	Atencion primaria	1	1	atencion primaria	1	0	1	0
101694214	Athens journal of sciences	0	0	athens journal of sciences	0	1	0	0
242543	Atherosclerosis	1	1	atherosclerosis	1	0	1	0
9918250000000000	Atherosclerosis plus	0	0	atherosclerosis plus	0	1	0	0
100973461	Atherosclerosis. Supplements	1	1	atherosclerosis. supplements	0	1	0	0
101503213	Athletic training & sports health care	0	0	athletic training & sports health care	0	1	0	0
101085270	Atlantic economic journal : AEJ	1	1	atlantic economic journal : aej	0	1	0	0
101586294	Atlantic journal of communication	0	0	atlantic journal of communication	0	1	0	0
101553417	Atlantic studies (Abingdon, England)	0	0	atlantic studies (abingdon, england)	0	1	0	0
100956732	Atlas of genetics and cytogenetics in oncology and haematology	1	1	atlas of genetics and cytogenetics in oncology and haematology	0	1	0	0
9312707	Atlas of the oral and maxillofacial surgery clinics of North America	1	1	atlas of the oral and maxillofacial surgery clinics of north america	1	0	1	0
101562250	Atmosphere	1	1	atmosphere	0	1	0	0
101214388	Atmospheric chemistry and physics	1	1	atmospheric chemistry and physics	1	0	1	0
101594267	Atmospheric chemistry and physics discussions : ACPD	0	0	atmospheric chemistry and physics discussions : acpd	0	1	0	0
9888534	Atmospheric environment (Oxford, England : 1994)	1	1	atmospheric environment (oxford, england : 1994)	0	1	0	0
101754900	Atmospheric Environment: X	0	0	atmospheric environment: x	0	1	0	0
101622298	Atmospheric measurement techniques	1	1	atmospheric measurement techniques	1	0	1	0
101554506	Atmospheric pollution research	1	1	atmospheric pollution research	0	1	0	0
101154029	Atmospheric research	1	1	atmospheric research	1	0	1	0
101748667	Atmospheric science letters : ASL	0	0	atmospheric science letters : asl	0	1	0	0
101760661	Atomic data and nuclear data tables	0	0	atomic data and nuclear data tables	1	0	1	0
8101245	Atomic spectroscopy	0	0	atomic spectroscopy	1	0	1	0
101682561	Atoms	0	0	atoms	0	1	0	0
101774447	ATS scholar	0	0	ats scholar	0	1	0	0
100901315	Attachment & human development	1	1	attachment & human development	1	0	1	0
101718337	Attachment (London, England)	0	0	attachment (london, england)	0	1	0	0
101491944	Attention deficit and hyperactivity disorders	1	1	attention deficit and hyperactivity disorders	0	1	0	0
101495384	Attention, perception & psychophysics	1	1	attention, perception & psychophysics	0	1	0	0
9891092	AUA news	0	0	aua news	0	1	0	0
9606930	Audiology & neuro-otology	1	1	audiology & neuro-otology	1	0	1	0
101626556	Audiology and neurotology. Extra	0	0	audiology and neurotology. extra	0	1	0	0
101644681	Audiology research	1	1	audiology research	0	1	0	0
101773000	Auditory perception & cognition	0	0	auditory perception & cognition	0	1	0	0
8504574	Augmentative and alternative communication (Baltimore, Md. : 1985)	1	1	augmentative and alternative communication (baltimore, md. : 1985)	0	1	0	0
101662149	Augmented environments for computer-assisted interventions : 9th International Workshop, AE-CAI 2014, held in conjunction with MICCAI 2014, Boston, MA, USA, September 14, 2014 : proceedings. AE-CAI (Workshop) (9th : 2014 : Boston, Mass.)	0	0	augmented environments for computer-assisted interventions : 9th international workshop, ae-cai 2014, held in conjunction with miccai 2014, boston, ma, usa, september 14, 2014 : proceedings. ae-cai (workshop) (9th : 2014 : boston, mass.)	0	1	0	0
7708170	Auris, nasus, larynx	1	1	auris, nasus, larynx	0	1	0	0
101694379	Austin addiction sciences	0	0	austin addiction sciences	0	1	0	0
101643592	Austin Alzheimer&apos;&apos;s and Parkinson&apos;&apos;s disease	0	0	austin alzheimer&apos;&apos;s and parkinson&apos;&apos;s disease	0	1	0	0
101765117	Austin journal of anesthesia and analgesia	0	0	austin journal of anesthesia and analgesia	0	1	0	0
101632324	Austin journal of biomedical engineering	0	0	austin journal of biomedical engineering	0	1	0	0
101645824	Austin journal of cerebrovascular disease & stroke	0	0	austin journal of cerebrovascular disease & stroke	0	1	0	0
101635167	Austin journal of clinical cardiology	0	0	austin journal of clinical cardiology	0	1	0	0
101632158	Austin journal of clinical immunology	0	0	austin journal of clinical immunology	0	1	0	0
101646297	Austin journal of clinical ophthalmology	0	0	austin journal of clinical ophthalmology	0	1	0	0
101680659	Austin journal of drug abuse and addiction	0	0	austin journal of drug abuse and addiction	0	1	0	0
101669768	Austin journal of environmental toxicology	0	0	austin journal of environmental toxicology	0	1	0	0
9918230000000000	Austin journal of gastroenterology	0	0	austin journal of gastroenterology	0	1	0	0
101685299	Austin journal of medical oncology	0	0	austin journal of medical oncology	0	1	0	0
101774385	Austin journal of nanomedicine & nanotechnology	0	0	austin journal of nanomedicine & nanotechnology	0	1	0	0
101653614	Austin journal of nutrition and food sciences	0	0	austin journal of nutrition and food sciences	0	1	0	0
101703169	Austin journal of pediatrics	0	0	austin journal of pediatrics	0	1	0	0
101636408	Austin journal of pharmacology and therapeutics	0	0	austin journal of pharmacology and therapeutics	0	1	0	0
9918280000000000	Austin journal of public health and epidemiology	0	0	austin journal of public health and epidemiology	0	1	0	0
101633964	Austin journal of pulmonary and respiratory medicine	0	0	austin journal of pulmonary and respiratory medicine	0	1	0	0
101671196	Austin journal of vascular medicine	0	0	austin journal of vascular medicine	0	1	0	0
101708793	Austin liver	0	0	austin liver	0	1	0	0
101723138	Austin neurology & neurosciences	0	0	austin neurology & neurosciences	0	1	0	0
101734316	Austin pharmacology & pharmaceutics	0	0	austin pharmacology & pharmaceutics	0	1	0	0
101313377	Austral ecology	1	1	austral ecology	1	0	1	0
101655945	Austral entomology	0	0	austral entomology	0	1	0	0
101727782	Australasian emergency care	0	0	australasian emergency care	0	1	0	0
101270281	Australasian emergency nursing journal : AENJ	1	1	australasian emergency nursing journal : aenj	0	1	0	0
100972330	Australasian journal of philosophy	1	1	australasian journal of philosophy	1	0	1	0
101583539	Australasian journal of ultrasound in medicine	2	1	australasian journal of ultrasound in medicine	0	1	0	0
9808874	Australasian journal on ageing	1	1	australasian journal on ageing	1	0	1	0
8208130	Australasian physical & engineering sciences in medicine	2	1	australasian physical & engineering sciences in medicine	1	0	1	0
100955348	Australasian plant pathology : APP	0	0	australasian plant pathology : app	0	1	0	0
9613603	Australasian psychiatry : bulletin of Royal Australian and New Zealand College of Psychiatrists	1	1	australasian psychiatry : bulletin of royal australian and new zealand college of psychiatrists	0	1	0	0
101528540	Australian & New Zealand journal of statistics	1	1	australian & new zealand journal of statistics	1	0	1	0
101742954	Australian and New Zealand journal of art	0	0	australian and new zealand journal of art	0	1	0	0
9611095	Australian and New Zealand journal of public health	1	1	australian and new zealand journal of public health	1	0	1	0
9207852	Australian critical care : official journal of the Confederation of Australian Critical Care Nurses	1	1	australian critical care : official journal of the confederation of australian critical care nurses	1	0	1	0
370612	Australian dental journal	1	1	australian dental journal	1	0	1	0
100966385	Australian economic history review	1	1	australian economic history review	1	0	1	0
101084957	Australian economic papers	0	0	australian economic papers	1	0	1	0
101668710	Australian educational researcher	0	0	australian educational researcher	1	0	1	0
100888004	Australian endodontic journal : the journal of the Australian Society of Endodontology Inc	1	1	australian endodontic journal : the journal of the australian society of endodontology inc	1	0	1	0
326701	Australian family physician	1	1	australian family physician	1	0	1	0
101772848	Australian feminist studies	0	0	australian feminist studies	1	0	1	0
8214381	Australian health review : a publication of the Australian Hospital Association	2	1	australian health review : a publication of the australian hospital association	1	0	1	0
100966387	Australian historical studies	1	1	australian historical studies	1	0	1	0
370614	Australian journal of chemistry	1	1	australian journal of chemistry	1	0	1	0
101494087	Australian journal of crop science	0	0	australian journal of crop science	1	0	1	0
101682658	Australian journal of education	0	0	australian journal of education	1	0	1	0
101718099	Australian journal of general practice	0	0	australian journal of general practice	0	1	0	0
101183617	Australian journal of grape and wine research	0	0	australian journal of grape and wine research	1	0	1	0
101661371	Australian journal of learning difficulties	0	0	australian journal of learning difficulties	0	1	0	0
101123037	Australian journal of primary health	2	1	australian journal of primary health	1	0	1	0
2984699R	Australian journal of psychology	1	1	australian journal of psychology	1	0	1	0
101619146	Australian nursing & midwifery journal	0	0	australian nursing & midwifery journal	0	1	0	0
9317904	Australian nursing journal (July 1993)	1	1	australian nursing journal (july 1993)	1	0	1	0
15420200R	Australian occupational therapy journal	1	1	australian occupational therapy journal	1	0	1	0
1260462	Australian orthodontic journal	1	1	australian orthodontic journal	1	0	1	0
7804938	Australian prescriber	0	0	australian prescriber	1	0	1	0
332637	Australian psychologist	1	1	australian psychologist	1	0	1	0
9702509	Australian social work : the journal of the Australian Association of Social Workers	0	0	australian social work : the journal of the australian association of social workers	0	1	0	0
370616	Australian veterinary journal	2	1	australian veterinary journal	1	0	1	0
101710305	Autism & developmental language impairments	0	0	autism & developmental language impairments	0	1	0	0
9713494	Autism : the international journal of research and practice	1	1	autism : the international journal of research and practice	0	1	0	0
101741462	Autism in adulthood : challenges and management	0	0	autism in adulthood : challenges and management	0	1	0	0
101763617	Autism policy & practice	0	0	autism policy & practice	0	1	0	0
101461858	Autism research : official journal of the International Society for Autism Research	1	1	autism research : official journal of the international society for autism research	0	1	0	0
101576459	Autism research and treatment	2	1	autism research and treatment	0	1	0	0
101585685	Autism-open access	1	1	autism-open access	0	1	0	0
101532391	Auto- immunity highlights	1	1	auto- immunity highlights	0	1	0	0
101731369	Auto/biography studies : a/b	0	0	auto/biography studies : a/b	0	1	0	0
101687205	Autoimmune and infectious diseases : open access	0	0	autoimmune and infectious diseases : open access	0	1	0	0
101546750	Autoimmune diseases	2	1	autoimmune diseases	0	1	0	0
8900070	Autoimmunity	1	1	autoimmunity	1	0	1	0
101128967	Autoimmunity reviews	1	1	autoimmunity reviews	1	0	1	0
101519859	Automated experimentation	1	1	automated experimentation	0	1	0	0
101493124	Automatica : the journal of IFAC, the International Federation of Automatic Control	1	1	automatica : the journal of ifac, the international federation of automatic control	0	1	0	0
101303912	Automation in construction	1	1	automation in construction	1	0	1	0
9918280000000000	Automotive innovation	0	0	automotive innovation	0	1	0	0
101157306	Autonomic & autacoid pharmacology	1	1	autonomic & autacoid pharmacology	0	1	0	0
100909359	Autonomic neuroscience : basic & clinical	1	1	autonomic neuroscience : basic & clinical	0	1	0	0
101137288	Autonomous agents and multi-agent systems	0	0	autonomous agents and multi-agent systems	1	0	1	0
101148936	Autonomous robots	1	1	autonomous robots	1	0	1	0
101750671	Autonomy (Birmingham, England)	0	0	autonomy (birmingham, england)	0	1	0	0
101265188	Autophagy	1	1	autophagy	1	0	1	0
9918380000000000	Autophagy reports	0	0	autophagy reports	0	1	0	0
101640070	Autopsy & case reports	0	0	autopsy & case reports	0	1	0	0
101678855	AVA research reviews	0	0	ava research reviews	0	1	0	0
101702109	AVI : proceedings of the Workshop on Advanced Visual Interfaces. AVI (Conference)	0	0	avi : proceedings of the workshop on advanced visual interfaces. avi (conference)	0	1	0	0
9305904	Aviakosmicheskaia i ekologicheskaia meditsina = Aerospace and environmental medicine	1	1	aviakosmicheskaia i ekologicheskaia meditsina = aerospace and environmental medicine	1	0	1	0
370617	Avian diseases	3	1	avian diseases	1	0	1	0
8210638	Avian pathology : journal of the W.V.P.A	2	1	avian pathology : journal of the w.v.p.a	0	1	0	0
101647187	Avian research	0	0	avian research	0	1	0	0
7501714	Aviation, space, and environmental medicine	1	1	aviation, space, and environmental medicine	1	0	1	0
101511065	Avicenna journal of medical biotechnology	1	1	avicenna journal of medical biotechnology	0	1	0	0
101584155	Avicenna journal of medicine	1	1	avicenna journal of medicine	0	1	0	0
101653391	Avicenna journal of neuropsychophysiology	0	0	avicenna journal of neuropsychophysiology	0	1	0	0
101586220	Avicenna journal of phytomedicine	0	0	avicenna journal of phytomedicine	0	1	0	0
9918330000000000	AVS quantum science	0	0	avs quantum science	0	1	0	0
101743241	AWWA water science	0	0	awwa water science	0	1	0	0
7605807	Ayu	2	1	ayu	0	1	0	0
101672768	Ayurvedic	0	0	ayurvedic	0	1	0	0
101634377	Azania	0	0	azania	0	1	0	0
101556174	Bacteriophage	1	1	bacteriophage	0	1	0	0
101566482	Balisage series on markup technologies	1	1	balisage series on markup technologies	0	1	0	0
9806959	Balkan journal of medical genetics : BJMG	1	1	balkan journal of medical genetics : bjmg	0	1	0	0
101571817	Balkan medical journal	0	0	balkan medical journal	0	1	0	0
101772145	Baltic journal of health and physical activity	0	0	baltic journal of health and physical activity	0	1	0	0
101724917	Baltic journal of sport & health sciences	0	0	baltic journal of sport & health sciences	0	1	0	0
101772743	Banach journal of mathematical analysis	0	0	banach journal of mathematical analysis	1	0	1	0
7607686	Bangladesh Medical Research Council bulletin	1	1	bangladesh medical research council bulletin	1	0	1	0
101698817	BAOJ cancer research & therapy	0	0	baoj cancer research & therapy	0	1	0	0
101678846	BAOJ obesity & weight loss management	0	0	baoj obesity & weight loss management	0	1	0	0
101649141	BAOJ pharmaceutical sciences	0	0	baoj pharmaceutical sciences	0	1	0	0
101615816	Bariatric surgical practice and patient care	0	0	bariatric surgical practice and patient care	0	1	0	0
101561644	Basal ganglia	1	1	basal ganglia	0	1	0	0
101208422	Basic & clinical pharmacology & toxicology	2	1	basic & clinical pharmacology & toxicology	1	0	1	0
101229731	Basic and applied ecology	0	0	basic and applied ecology	1	0	1	0
9426487	Basic and applied social psychology	1	1	basic and applied social psychology	1	0	1	0
101640161	Basic and clinical andrology	0	0	basic and clinical andrology	0	1	0	0
101575211	Basic and clinical neuroscience	0	0	basic and clinical neuroscience	0	1	0	0
360342	Basic research in cardiology	2	1	basic research in cardiology	1	0	1	0
101738088	Batteries & supercaps	0	0	batteries & supercaps	0	1	0	0
101307045	Bayesian analysis	1	1	bayesian analysis	1	0	1	0
101744359	Bayesian and grAphical models for biomedical imaging : first International Workshop, BAMBI 2014, Cambridge, MA, USA, September 18, 2014 ; revised selected papers. BAMBI (Workshop) (1st : 2014 : Cambridge, Mass.)	0	0	bayesian and graphical models for biomedical imaging : first international workshop, bambi 2014, cambridge, ma, usa, september 18, 2014 ; revised selected papers. bambi (workshop) (1st : 2014 : cambridge, mass.)	0	1	0	0
9918230000000000	BBA advances	0	0	bba advances	0	1	0	0
101633879	BBA clinical	0	0	bba clinical	0	1	0	0
101709456	BDJ open	0	0	bdj open	0	1	0	0
9303087	Beginnings (American Holistic Nurses&apos;&apos; Association)	1	1	beginnings (american holistic nurses&apos;&apos; association)	0	1	0	0
101669782	Behavior analysis (Washington, D.C.)	0	0	behavior analysis (washington, d.c.)	0	1	0	0
101515653	Behavior analysis in practice	1	1	behavior analysis in practice	0	1	0	0
251711	Behavior genetics	2	1	behavior genetics	1	0	1	0
7803043	Behavior modification	1	1	behavior modification	1	0	1	0
101244316	Behavior research methods	1	1	behavior research methods	1	0	1	0
1251640	Behavior therapy	1	1	behavior therapy	1	0	1	0
101245751	Behavioral and brain functions : BBF	1	1	behavioral and brain functions : bbf	0	1	0	0
101579381	Behavioral development bulletin	0	0	behavioral development bulletin	0	1	0	0
8002660	Behavioral disorders	1	1	behavioral disorders	1	0	1	0
9426330	Behavioral ecology : official journal of the International Society for Behavioral Ecology	1	1	behavioral ecology : official journal of the international society for behavioral ecology	0	1	0	0
7608456	Behavioral ecology and sociobiology	1	1	behavioral ecology and sociobiology	1	0	1	0
101269325	Behavioral healthcare	1	1	behavioral healthcare	1	0	1	0
9423529	Behavioral interventions : theory & practice in residential & community-based clinical programs	1	1	behavioral interventions : theory & practice in residential & community-based clinical programs	0	1	0	0
8804264	Behavioral medicine (Washington, D.C.)	1	1	behavioral medicine (washington, d.c.)	0	1	0	0
8302411	Behavioral neuroscience	1	1	behavioral neuroscience	1	0	1	0
8404861	Behavioral sciences & the law	1	1	behavioral sciences & the law	1	0	1	0
101576826	Behavioral sciences (Basel, Switzerland)	1	1	behavioral sciences (basel, switzerland)	0	1	0	0
9918330000000000	Behavioral sciences of terrorism and political aggression	0	0	behavioral sciences of terrorism and political aggression	0	1	0	0
101149327	Behavioral sleep medicine	1	1	behavioral sleep medicine	1	0	1	0
15440560R	Behaviour	1	1	behaviour	1	0	1	0
9879927	Behaviour & information technology	1	1	behaviour & information technology	1	0	1	0
8709379	Behaviour change : journal of the Australian Behaviour Modification Association	0	0	behaviour change : journal of the australian behaviour modification association	0	1	0	0
372477	Behaviour research and therapy	1	1	behaviour research and therapy	1	0	1	0
9418292	Behavioural and cognitive psychotherapy	1	1	behavioural and cognitive psychotherapy	1	0	1	0
8004872	Behavioural brain research	1	1	behavioural brain research	1	0	1	0
8914585	Behavioural neurology	1	1	behavioural neurology	1	0	1	0
9013016	Behavioural pharmacology	1	1	behavioural pharmacology	1	0	1	0
7703854	Behavioural processes	1	1	behavioural processes	1	0	1	0
101729254	Behavioural public policy	0	0	behavioural public policy	0	1	0	0
101125284	Beijing da xue xue bao. Yi xue ban = Journal of Peking University. Health sciences	1	1	beijing da xue xue bao. yi xue ban = journal of peking university. health sciences	1	0	1	0
101551563	Beilstein journal of nanotechnology	1	1	beilstein journal of nanotechnology	0	1	0	0
101250746	Beilstein journal of organic chemistry	1	1	beilstein journal of organic chemistry	1	0	1	0
101648113	Beitrage zur Algebra und Geometrie	0	0	beitrage zur algebra und geometrie	1	0	1	0
9114469	Beitrage zur Tabakforschung international	0	0	beitrage zur tabakforschung international	0	1	0	0
101507616	Beneficial microbes	1	1	beneficial microbes	0	1	0	0
9112812	Benefits quarterly	1	1	benefits quarterly	1	0	1	0
101758435	Beni-Suef University journal of basic and applied sciences	0	0	beni-suef university journal of basic and applied sciences	0	1	0	0
101247842	B-ENT	1	1	b-ent	#N/A	1	0	0
101616499	BEOnline : journal of the West African bioethics training program	0	0	beonline : journal of the west african bioethics training program	0	1	0	0
101515952	Bereavement care : for all those who help the bereaved	1	1	bereavement care : for all those who help the bereaved	0	1	0	0
101741999	Berg- und huttenmannische Monatshefte	0	0	berg- und huttenmannische monatshefte	0	1	0	0
7909914	Berichte zur Wissenschaftsgeschichte	2	1	berichte zur wissenschaftsgeschichte	1	0	1	0
101087204	Berliner journal fur Soziologie	0	0	berliner journal fur soziologie	1	0	1	0
101515657	Bernoulli : official journal of the Bernoulli Society for Mathematical Statistics and Probability	1	1	bernoulli : official journal of the bernoulli society for mathematical statistics and probability	0	1	0	0
101121446	Best practice & research. Clinical anaesthesiology	1	1	best practice & research. clinical anaesthesiology	0	1	0	0
101120682	Best practice & research. Clinical endocrinology & metabolism	1	1	best practice & research. clinical endocrinology & metabolism	0	1	0	0
101120605	Best practice & research. Clinical gastroenterology	1	1	best practice & research. clinical gastroenterology	0	1	0	0
101120659	Best practice & research. Clinical haematology	1	1	best practice & research. clinical haematology	0	1	0	0
101121582	Best practice & research. Clinical obstetrics & gynaecology	1	1	best practice & research. clinical obstetrics & gynaecology	0	1	0	0
101121149	Best practice & research. Clinical rheumatology	1	1	best practice & research. clinical rheumatology	0	1	0	0
101235283	Best practices in mental health	1	1	best practices in mental health	0	1	0	0
101777848	Beyoglu eye journal	0	0	beyoglu eye journal	0	1	0	0
101631218	Big data	0	0	big data	0	1	0	0
101648833	Big data & society	0	0	big data & society	0	1	0	0
101753667	Big data analytics	0	0	big data analytics	0	1	0	0
101727337	Big data analytics and knowledge discovery : 19th International Conference, DaWaK 2017, Lyon, France, August 28-31, 2017, Proceedings. DaWaK (Conference) (19th : 2017 : Lyon, France)	0	0	big data analytics and knowledge discovery : 19th international conference, dawak 2017, lyon, france, august 28-31, 2017, proceedings. dawak (conference) (19th : 2017 : lyon, france)	0	1	0	0
101753530	Big earth data	0	0	big earth data	0	1	0	0
8903021	Bijblijven (Amsterdam, Netherlands)	1	1	bijblijven (amsterdam, netherlands)	0	1	0	0
101597181	Bilingual research journal	0	0	bilingual research journal	0	1	0	0
101314316	Bilingualism (Cambridge, England)	1	1	bilingualism (cambridge, england)	0	1	0	0
8803009	Bing du xue bao = Chinese journal of virology	1	1	bing du xue bao = chinese journal of virology	0	1	0	0
101556982	Binocular vision & strabology quarterly, Simms-Romano&apos;&apos;s	1	1	binocular vision & strabology quarterly, simms-romano&apos;&apos;s	0	1	0	0
430773	Bio Systems	1	1	bio systems	1	0	1	0
101465403	Bioacoustics	0	0	bioacoustics	1	0	1	0
101746232	Bioactive compounds in health and disease	0	0	bioactive compounds in health and disease	0	1	0	0
[truncated: 16,235 more rows]

## Sheet: jnlm_titles_UCSD11_DescrTab1
	Count of journal_title_l	Column Labels
	UCSD 201 Map of Science	Journals not in PubMed (2001-2011)	Journals in PubMed (2001-2011)	Journals (n)
Found	1	1413	4894	6307
Not Found	0	7504	4423	11927
	Journals (n)	8917	9317	18234
	UCSD 2011 Map of Science	Journals not in PubMed (2001-2011)	Journals in PubMed (2001-2011)	Journals (n)	Journals (%)
	Found	1413	4894	6307	34.59
	Not Found	7504	4423	11927	65.41
	Journals (n)	8917	9317	18234
	Journals (%)	48.9	51.1		100

## Sheet: UCSD_DisciplineMapping_LookUP
journal_nlmuniqueid	journal_title	journal_title_lower	journal_title_lower_modifiedText	ct_title_ver_nlm	in2011-dupCt	in_2011	Modified_Jtitle_discLookup	found	notfound	verified	DISC	DiscName	SubDISC	SudDiscName
266	Advances in botanical research	advances in botanical research	advances in botanical research	1	1	1	0	1	0	1	1	Biology	21	Plant Physiology
2256	Archiv fur Kriminologie	archiv fur kriminologie	archiv fur kriminologie	1	0	0	0	1	0	1	12	Health Professionals	354	Forensic Medicine
4743	Casopis lekaru ceskych	casopis lekaru ceskych	casopis lekaru ceskych	1	1	1	0	1	0	1	3	Medical Specialties	51	Chest & Respiratory
5735	Community mental health journal	community mental health journal	community mental health journal	1	1	1	0	1	0	1	12	Health Professionals	355	Psychiatric Services
6252	Cryobiology	cryobiology	cryobiology	1	1	1	0	1	0	1	10	Infectious Diseases	499	Reproduction Veterinary
6440	Cutis	cutis	cutis	2	2	1	0	1	0	1	3	Medical Specialties	24	Dermatology
6761	Developmental medicine and child neurology	developmental medicine and child neurology	developmental medicine and child neurology	1	1	1	0	1	0	1	8	Brain Research	445	NeuroImmunology
6777	Diabetologia	diabetologia	diabetologia	1	1	1	0	1	0	1	3	Medical Specialties	238	Diabetes Metabolism
7275	Economic botany	economic botany	economic botany	1	1	1	0	1	0	1	1	Biology	196	Botany
10333	Gaceta medica de Mexico	gaceta medica de mexico	gaceta medica de mexico	1	1	1	0	1	0	1	3	Medical Specialties	101	Transplantation
10505	Gastrointestinal endoscopy	gastrointestinal endoscopy	gastrointestinal endoscopy	2	2	1	0	1	0	1	3	Medical Specialties	309	Endoscopy
12445	Human development	human development	human development	1	1	1	0	1	0	1	13	Social Sciences	312	Child Development
12737	IEEE transactions on bio-medical engineering	ieee transactions on bio-medical engineering	ieee transactions on bio-medical engineering	1	1	1	0	1	0	1	12	Health Professionals	178	Biomechanics
13103	Israel journal of chemistry	israel journal of chemistry	israel journal of chemistry	1	1	1	0	1	0	1	5	Chemistry	88	Computational Chemistry
13576	International journal of comparative sociology	international journal of comparative sociology	international journal of comparative sociology	1	1	1	0	1	0	1	13	Social Sciences	403	Human Resource Management
14032	Journal of child psychotherapy	journal of child psychotherapy	journal of child psychotherapy	1	0	0	0	1	0	1	12	Health Professionals	71	Psychoanalysis
14051	Journal of experimental education	journal of experimental education	journal of experimental education	1	1	1	0	1	0	1	13	Social Sciences	418	Educational Psychology
14052	Journal of food science	journal of food science	journal of food science	2	2	1	0	1	0	1	5	Chemistry	49	Food Chemistry
14060	Journal of heterocyclic chemistry	journal of heterocyclic chemistry	journal of heterocyclic chemistry	1	1	1	0	1	0	1	5	Chemistry	18	Organic Chemistry
14067	Journal of invertebrate pathology	journal of invertebrate pathology	journal of invertebrate pathology	2	2	1	0	1	0	1	1	Biology	454	Insect Physiology
14133	Klinische Monatsblatter fur Augenheilkunde	klinische monatsblatter fur augenheilkunde	klinische monatsblatter fur augenheilkunde	1	1	1	0	1	0	1	3	Medical Specialties	41	Ophthalmology
14162	Journal of music therapy	journal of music therapy	journal of music therapy	2	2	1	0	1	0	1	12	Health Professionals	71	Psychoanalysis
14171	Journal of personality and social psychology	journal of personality and social psychology	journal of personality and social psychology	1	1	1	0	1	0	1	13	Social Sciences	124	Social Psychology
14207	Journal of public health dentistry	journal of public health dentistry	journal of public health dentistry	2	2	1	0	1	0	1	12	Health Professionals	457	Oral Surgery
17314	Michigan medicine	michigan medicine	michigan medicine	1	0	0	0	1	0	1	12	Health Professionals	447	Geriatric Nursing
20713	Neuropsychologia	neuropsychologia	neuropsychologia	1	1	1	0	1	0	1	8	Brain Research	40	Clinical Neurophysiology
21406	New Zealand veterinary journal	new zealand veterinary journal	new zealand veterinary journal	2	2	1	0	1	0	1	10	Infectious Diseases	133	Veterinary Science
22623	Physical therapy	physical therapy	physical therapy	1	1	1	0	1	0	1	8	Brain Research	350	Physical Therapy; Brain Injury
23525	Postepy biochemii	postepy biochemii	postepy biochemii	2	2	1	0	1	0	1	10	Infectious Diseases	523	Molecular Biology Methods
24046	Psychotherapy and psychosomatics	psychotherapy and psychosomatics	psychotherapy and psychosomatics	1	1	1	0	1	0	1	8	Brain Research	11	Affective Disorders
26251	Scientia pharmaceutica	scientia pharmaceutica	scientia pharmaceutica	1	0	0	0	1	0	1	5	Chemistry	255	Flavors & Fragrance
27707	Lakartidningen	lakartidningen	lakartidningen	2	2	1	0	1	0	1	12	Health Professionals	451	Medical Education
31164	The Veterinary record	the veterinary record	veterinary record	2	2	1	1	1	0	1	10	Infectious Diseases	133	Veterinary Science
31550	Tijdschrift voor diergeneeskunde	tijdschrift voor diergeneeskunde	tijdschrift voor diergeneeskunde	1	1	1	0	1	0	1	10	Infectious Diseases	133	Veterinary Science
33370	Zeitschrift fur Gastroenterologie	zeitschrift fur gastroenterologie	zeitschrift fur gastroenterologie	1	1	1	0	1	0	1	3	Medical Specialties	32	Digestion
33401	Zeitschrift fur anorganische und allgemeine Chemie	zeitschrift fur anorganische und allgemeine chemie	zeitschrift fur anorganische und allgemeine chemie	1	0	0	0	1	0	1	5	Chemistry	35	Inorganic Chemistry
34351	Harefuah	harefuah	harefuah	1	1	1	0	1	0	1	3	Medical Specialties	50	Obstetrics
34461	Journal of abnormal psychology	journal of abnormal psychology	journal of abnormal psychology	1	1	1	0	1	0	1	12	Health Professionals	425	Clinical Psychiatry
35623	Molecular pharmacology	molecular pharmacology	molecular pharmacology	1	1	1	0	1	0	1	3	Medical Specialties	26	Pharmacology Science
35665	Neuroendocrinology	neuroendocrinology	neuroendocrinology	1	1	1	0	1	0	1	10	Infectious Diseases	441	Peptides
37276	Daedalus	daedalus	daedalus	1	1	1	0	1	0	1	13	Social Sciences	431	Public Policy
42005	Neurology India	neurology india	neurology india	1	1	1	0	1	0	1	8	Brain Research	44	Neurosurgery
42124	International journal of cancer	international journal of cancer	international journal of cancer	2	2	1	0	1	0	1	3	Medical Specialties	1	Clinical Cancer Research
42510	Applied biochemistry and microbiology	applied biochemistry and microbiology	applied biochemistry and microbiology	1	1	1	0	1	0	1	2	Biotechnology	449	Systematics & Evolutionary Microbiology
42715	Psychology in the schools	psychology in the schools	psychology in the schools	1	1	1	0	1	0	1	13	Social Sciences	386	School Psychology
43125	Journal of colloid and interface science	journal of colloid and interface science	journal of colloid and interface science	1	1	1	0	1	0	1	5	Chemistry	277	Colloid
43175	Hospital pharmacy	hospital pharmacy	hospital pharmacy	1	1	1	0	1	0	1	3	Medical Specialties	422	Drug Safety
43306	Essays in biochemistry	essays in biochemistry	essays in biochemistry	1	1	1	0	1	0	1	3	Medical Specialties	1	Clinical Cancer Research
43312	Experimental brain research	experimental brain research	experimental brain research	1	1	1	0	1	0	1	8	Brain Research	215	Neurophysiology & Neuroscience
43524	International surgery	international surgery	international surgery	1	0	0	0	1	0	1	3	Medical Specialties	167	Endoscopic Surgery
43533	Anesthesia progress	anesthesia progress	anesthesia progress	2	2	1	0	1	0	1	12	Health Professionals	162	Dental Education
43535	Carbohydrate research	carbohydrate research	carbohydrate research	1	1	1	0	1	0	1	5	Chemistry	514	Carbohydrate Research
43541	Ecology	ecology	ecology	2	2	1	0	1	0	1	1	Biology	213	Ecology
43545	Actualites pharmaceutiques	actualites pharmaceutiques	actualites pharmaceutiques	1	1	1	0	1	0	1	12	Health Professionals	85	Hospital Pharmacy
43764	Helminthologia	helminthologia	helminthologia	1	0	0	0	1	0	1	1	Biology	528	Aquatic Disease
44652	Japanese journal of ophthalmology	japanese journal of ophthalmology	japanese journal of ophthalmology	1	1	1	0	1	0	1	12	Health Professionals	68	Retinal Surgery
44671	Recent results in cancer research. Fortschritte der Krebsforschung. Progres dans les recherches sur le cancer	recent results in cancer research. fortschritte der krebsforschung. progres dans les recherches sur le cancer	recent results in cancer research. fortschritte der krebsforschung. progres dans les recherches sur le cancer	1	1	1	0	1	0	1	3	Medical Specialties	252	Cancer (translated)
45170	Rural sociology	rural sociology	rural sociology	1	1	1	0	1	0	1	13	Social Sciences	516	Rural Studies
45233	JNMA; journal of the Nepal Medical Association	jnma; journal of the nepal medical association	journal of nepal medical association	1	1	1	1	1	0	1	3	Medical Specialties	285	Bone & Osteoporosis
45332	Journal of experimental social psychology	journal of experimental social psychology	journal of experimental social psychology	1	1	1	0	1	0	1	13	Social Sciences	124	Social Psychology
45335	Advances in surgery	advances in surgery	advances in surgery	2	2	1	0	1	0	1	3	Medical Specialties	405	Clinical Rehabilitation
45377	Investigative radiology	investigative radiology	investigative radiology	1	1	1	0	1	0	1	8	Brain Research	452	Magnetic Resonance Imagery
45503	Brain research	brain research	brain research	2	2	1	0	1	0	1	8	Brain Research	6	Neuroscience; Molecular & Cellular
45715	Public administration review	public administration review	public administration review	1	0	0	0	1	0	1	13	Social Sciences	314	Public Administration
46021	Bulletin of environmental contamination and toxicology	bulletin of environmental contamination and toxicology	bulletin of environmental contamination and toxicology	1	1	1	0	1	0	1	1	Biology	109	Environmental Contamination
46052	Multivariate behavioral research	multivariate behavioral research	multivariate behavioral research	2	2	1	0	1	0	1	13	Social Sciences	535	Education Psychological Measures
46550	Phycologia	phycologia	phycologia	1	1	1	0	1	0	1	1	Biology	419	Mycology
47061	Experimental gerontology	experimental gerontology	experimental gerontology	1	1	1	0	1	0	1	12	Health Professionals	402	Molecular Medicine
47103	Circulation research	circulation research	circulation research	2	2	1	0	1	0	1	3	Medical Specialties	77	Cardiovascular
47354	Genetika	genetika	genetika	1	1	1	0	1	0	1	10	Infectious Diseases	424	Cytogenetics & Genome Mapping
47670	Journal of applied spectroscopy	journal of applied spectroscopy	journal of applied spectroscopy	1	0	0	0	1	0	1	11	Math & Physics	463	Physics; Current Developments
47757	Chemistry of natural compounds	chemistry of natural compounds	chemistry of natural compounds	1	0	0	0	1	0	1	5	Chemistry	255	Flavors & Fragrance
50006	Chemistry of heterocyclic compounds	chemistry of heterocyclic compounds	chemistry of heterocyclic compounds	1	1	1	0	1	0	1	5	Chemistry	491	Chemistry (Russia)
50222	Journal of cellular physiology	journal of cellular physiology	journal of cellular physiology	2	2	1	0	1	0	1	3	Medical Specialties	1	Clinical Cancer Research
50303	Journal of school psychology	journal of school psychology	journal of school psychology	1	1	1	0	1	0	1	13	Social Sciences	386	School Psychology
50452	Ultrasonics	ultrasonics	ultrasonics	1	1	1	0	1	0	1	7	Electrical Engineering & Computer Science	240	Instrumentation
50556	Radiochimica acta	radiochimica acta	radiochimica acta	1	0	0	0	1	0	1	3	Medical Specialties	200	Radiation Protection
50734	Ceskoslovenska patologie	ceskoslovenska patologie	ceskoslovenska patologie	1	1	1	0	1	0	1	12	Health Professionals	453	Hospital Management
51012	Texas medicine	texas medicine	texas medicine	1	1	1	0	1	0	1	12	Health Professionals	475	Medical Practice
51574	Medizinhistorisches Journal	medizinhistorisches journal	medizinhistorisches journal	1	1	1	0	1	0	1	9	Humanities	182	Science History
52457	Journal of cell science	journal of cell science	journal of cell science	2	2	1	0	1	0	1	10	Infectious Diseases	48	Molecular Cell Biology
52631	Journal of pediatric surgery	journal of pediatric surgery	journal of pediatric surgery	2	2	1	0	1	0	1	3	Medical Specialties	405	Clinical Rehabilitation
53006	Health services research	health services research	health services research	1	1	1	0	1	0	1	12	Health Professionals	272	Medical Insurance
53252	Seminars in roentgenology	seminars in roentgenology	seminars in roentgenology	1	1	1	0	1	0	1	8	Brain Research	28	Medical Imaging
53303	Journal of organometallic chemistry	journal of organometallic chemistry	journal of organometallic chemistry	1	1	1	0	1	0	1	5	Chemistry	35	Inorganic Chemistry
53462	Journal of humanistic psychology	journal of humanistic psychology	journal of humanistic psychology	1	0	0	0	1	0	1	12	Health Professionals	425	Clinical Psychiatry
55107	Journal of periodontal research	journal of periodontal research	journal of periodontal research	1	1	1	0	1	0	1	12	Health Professionals	203	Periodontology
55201	Nutrition today	nutrition today	nutrition today	1	1	1	0	1	0	1	12	Health Professionals	42	Nutrition
56471	Journal of food science and technology	journal of food science and technology	journal of food science and technology	1	1	1	0	1	0	1	5	Chemistry	49	Food Chemistry
57202	Clinical and experimental immunology	clinical and experimental immunology	clinical and experimental immunology	1	1	1	0	1	0	1	10	Infectious Diseases	9	Immunology
57664	Clio medica (Amsterdam, Netherlands)	clio medica (amsterdam, netherlands)	clio medica (amsterdam, netherlands)	1	1	1	0	1	0	1	12	Health Professionals	494	Medical Libraries
57764	Osiris	osiris	osiris	1	1	1	0	1	0	1	9	Humanities	182	Science History
60105	Scandinavian journal of gastroenterology	scandinavian journal of gastroenterology	scandinavian journal of gastroenterology	1	1	1	0	1	0	1	3	Medical Specialties	32	Digestion
60450	Lipids	lipids	lipids	1	1	1	0	1	0	1	12	Health Professionals	42	Nutrition
62647	Journal of sex research	journal of sex research	journal of sex research	1	1	1	0	1	0	1	3	Medical Specialties	525	Impotence
64143	Advances in experimental social psychology	advances in experimental social psychology	advances in experimental social psychology	1	1	1	0	1	0	1	13	Social Sciences	124	Social Psychology
64302	Kolner Zeitschrift fur Soziologie und Sozialpsychologie	kolner zeitschrift fur soziologie und sozialpsychologie	kolner zeitschrift fur soziologie und sozialpsychologie	1	1	1	0	1	0	1	13	Social Sciences	403	Human Resource Management
64757	Archivos espanoles de urologia	archivos espanoles de urologia	archivos espanoles de urologia	3	3	1	0	1	0	1	3	Medical Specialties	8	Urology
65324	Bratislavske lekarske listy	bratislavske lekarske listy	bratislavske lekarske listy	1	1	1	0	1	0	1	13	Social Sciences	513	Social Economics
65371	Desalination	desalination	desalination	1	1	1	0	1	0	1	4	Chemical, Mechanical, & Civil Engineering	189	Filtration Membrane
65750	Folia parasitologica	folia parasitologica	folia parasitologica	2	2	1	0	1	0	1	1	Biology	528	Aquatic Disease
66654	South African journal of science	south african journal of science	south african journal of science	1	0	0	0	1	0	1	1	Biology	423	Molecular Ecology
66751	Planta medica	planta medica	planta medica	2	2	1	0	1	0	1	5	Chemistry	115	Phytochemistry
67206	Chemistry and physics of lipids	chemistry and physics of lipids	chemistry and physics of lipids	2	2	1	0	1	0	1	2	Biotechnology	4	Protein Science
67335	Psychologica Belgica	psychologica belgica	psychologica belgica	1	0	0	0	1	0	1	8	Brain Research	143	Memory & Cognition
67507	Archivos latinoamericanos de nutricion	archivos latinoamericanos de nutricion	archivos latinoamericanos de nutricion	1	1	1	0	1	0	1	12	Health Professionals	42	Nutrition
67662	Anais brasileiros de dermatologia	anais brasileiros de dermatologia	anais brasileiros de dermatologia	1	1	1	0	1	0	1	3	Medical Specialties	24	Dermatology
70014	Clinical obstetrics and gynecology	clinical obstetrics and gynecology	clinical obstetrics and gynecology	1	1	1	0	1	0	1	3	Medical Specialties	50	Obstetrics
70205	Minerva pneumologica	minerva pneumologica	minerva pneumologica	1	1	1	0	1	0	1	8	Brain Research	532	Sleep
72416	Bulletin du cancer	bulletin du cancer	bulletin du cancer	1	1	1	0	1	0	1	3	Medical Specialties	12	Oncology
73267	Hu li za zhi The journal of nursing	hu li za zhi the journal of nursing	hu li za zhi the journal of nursing	1	1	1	0	1	0	1	12	Health Professionals	547	Nursing Theory
74253	Lijecnicki vjesnik	lijecnicki vjesnik	lijecnicki vjesnik	1	1	1	0	1	0	1	3	Medical Specialties	7	Anesthetics & Analgesics
75674	Clinical orthopaedics and related research	clinical orthopaedics and related research	clinical orthopaedics and related research	2	2	1	0	1	0	1	12	Health Professionals	62	Bone Joint Surgery
77427	Cardiovascular research	cardiovascular research	cardiovascular research	2	2	1	0	1	0	1	3	Medical Specialties	77	Cardiovascular
100714	Pediatric research	pediatric research	pediatric research	2	2	1	0	1	0	1	3	Medical Specialties	534	Pediatric Research
100762	Irish veterinary journal	irish veterinary journal	irish veterinary journal	2	2	1	0	1	0	1	10	Infectious Diseases	133	Veterinary Science
101032	Biochemical pharmacology	biochemical pharmacology	biochemical pharmacology	1	1	1	0	1	0	1	3	Medical Specialties	26	Pharmacology Science
101123	Psychopharmacology bulletin	psychopharmacology bulletin	psychopharmacology bulletin	2	2	1	0	1	0	1	8	Brain Research	11	Affective Disorders
101265	Neurologia i neurochirurgia polska	neurologia i neurochirurgia polska	neurologia i neurochirurgia polska	1	1	1	0	1	0	1	8	Brain Research	44	Neurosurgery
101303	Advances in psychosomatic medicine	advances in psychosomatic medicine	advances in psychosomatic medicine	1	1	1	0	1	0	1	12	Health Professionals	425	Clinical Psychiatry
102444	Journal of comparative pathology	journal of comparative pathology	journal of comparative pathology	2	2	1	0	1	0	1	10	Infectious Diseases	304	Veterinary Microbiology
103130	Journal of health and social behavior	journal of health and social behavior	journal of health and social behavior	1	1	1	0	1	0	1	12	Health Professionals	154	Gerontology
103146	Mathematical biosciences	mathematical biosciences	mathematical biosciences	1	1	1	0	1	0	1	1	Biology	423	Molecular Ecology
103314	Psychiatria polska	psychiatria polska	psychiatria polska	1	1	1	0	1	0	1	12	Health Professionals	425	Clinical Psychiatry
103374	Caries research	caries research	caries research	1	1	1	0	1	0	1	12	Health Professionals	194	Dental Research
105072	Water research	water research	water research	1	1	1	0	1	0	1	4	Chemical, Mechanical, & Civil Engineering	245	Water Quality & Resource Management
110513	Current topics in microbiology and immunology	current topics in microbiology and immunology	current topics in microbiology and immunology	1	1	1	0	1	0	1	10	Infectious Diseases	20	Virology
110672	American journal of psychotherapy	american journal of psychotherapy	american journal of psychotherapy	1	1	1	0	1	0	1	12	Health Professionals	71	Psychoanalysis
110674	Virology	virology	virology	1	1	1	0	1	0	1	10	Infectious Diseases	20	Virology
111356	Tumori	tumori	tumori	1	0	0	0	1	0	1	3	Medical Specialties	12	Oncology
112037	Drug and therapeutics bulletin	drug and therapeutics bulletin	drug and therapeutics bulletin	1	1	1	0	1	0	1	8	Brain Research	11	Affective Disorders
112040	Indian journal of cancer	indian journal of cancer	indian journal of cancer	1	1	1	0	1	0	1	3	Medical Specialties	512	Lung Cancer
112725	Laboratory animals	laboratory animals	laboratory animals	2	2	1	0	1	0	1	10	Infectious Diseases	503	Poultry Science
113724	Journal of virology	journal of virology	journal of virology	2	2	1	0	1	0	1	10	Infectious Diseases	20	Virology
114365	Archivum immunologiae et therapiae experimentalis	archivum immunologiae et therapiae experimentalis	archivum immunologiae et therapiae experimentalis	2	2	1	0	1	0	1	10	Infectious Diseases	9	Immunology
114501	Scandinavian journal of urology and nephrology	scandinavian journal of urology and nephrology	scandinavian journal of urology and nephrology	1	1	1	0	1	0	1	3	Medical Specialties	8	Urology
115534	Progress in oceanography	progress in oceanography	progress in oceanography	1	1	1	0	1	0	1	6	Earth Sciences	72	Oceanography
116711	Archives of oral biology	archives of oral biology	archives of oral biology	1	1	1	0	1	0	1	12	Health Professionals	194	Dental Research
116717	Human biology	human biology	human biology	1	1	1	0	1	0	1	3	Medical Specialties	81	Human Molecular Genetics
117147	Advances in microbial physiology	advances in microbial physiology	advances in microbial physiology	1	1	1	0	1	0	1	10	Infectious Diseases	304	Veterinary Microbiology
117156	Evolutionary biology	evolutionary biology	evolutionary biology	1	1	1	0	1	0	1	1	Biology	196	Botany
117263	World review of nutrition and dietetics	world review of nutrition and dietetics	world review of nutrition and dietetics	1	1	1	0	1	0	1	12	Health Professionals	42	Nutrition
117605	Annual review of genetics	annual review of genetics	annual review of genetics	2	2	1	0	1	0	1	3	Medical Specialties	1	Clinical Cancer Research
120133	Huisarts en wetenschap	huisarts en wetenschap	huisarts en wetenschap	1	1	1	0	1	0	1	12	Health Professionals	236	General Practice
120775	Radiologia	radiologia	radiologia	1	1	1	0	1	0	1	8	Brain Research	28	Medical Imaging
121020	Advances in chromatography	advances in chromatography	advances in chromatography	1	1	1	0	1	0	1	8	Brain Research	519	Forensic Science
121103	Advances in experimental medicine and biology	advances in experimental medicine and biology	advances in experimental medicine and biology	2	2	1	0	1	0	1	12	Health Professionals	278	Applied Physiology; Muscle
123003	Sociology	sociology	sociology	1	1	1	0	1	0	1	13	Social Sciences	403	Human Resource Management
123703	Radiologic clinics of North America	radiologic clinics of north america	radiologic clinics of north america	2	2	1	0	1	0	1	8	Brain Research	28	Medical Imaging
125444	Arquivos de neuro-psiquiatria	arquivos de neuro-psiquiatria	arquivos de neuro-psiquiatria	1	1	1	0	1	0	1	8	Brain Research	324	Epilepsy
126513	Renaissance quarterly	renaissance quarterly	renaissance quarterly	1	1	1	0	1	0	1	9	Humanities	407	Ethics
126611	Biochemical genetics	biochemical genetics	biochemical genetics	1	1	1	0	1	0	1	1	Biology	423	Molecular Ecology
130067	Sociologia ruralis	sociologia ruralis	sociologia ruralis	1	0	0	0	1	0	1	13	Social Sciences	516	Rural Studies
131463	Molecular biology	molecular biology	molecular biology	1	1	1	0	1	0	1	10	Infectious Diseases	424	Cytogenetics & Genome Mapping
132144	Transplantation	transplantation	transplantation	1	1	1	0	1	0	1	3	Medical Specialties	101	Transplantation
132243	International social security review	international social security review	international social security review	1	1	1	0	1	0	1	13	Social Sciences	403	Human Resource Management
133660	Clinical biochemistry	clinical biochemistry	clinical biochemistry	1	1	1	0	1	0	1	3	Medical Specialties	241	Clinical Chemistry
134516	Revista espanola de anestesiologia y reanimacion	revista espanola de anestesiologia y reanimacion	revista espanola de anestesiologia y reanimacion	2	2	1	0	1	0	1	3	Medical Specialties	7	Anesthetics & Analgesics
135043	Revista de saude publica	revista de saude publica	revista de saude publica	1	1	1	0	1	0	1	1	Biology	454	Insect Physiology
135054	Oncology	oncology	oncology	1	1	1	0	1	0	1	3	Medical Specialties	12	Oncology
135125	Interdisciplinary topics in gerontology	interdisciplinary topics in gerontology	interdisciplinary topics in gerontology	1	1	1	0	1	0	1	12	Health Professionals	402	Molecular Medicine
135751	Journal of educational psychology	journal of educational psychology	journal of educational psychology	1	1	1	0	1	0	1	13	Social Sciences	418	Educational Psychology
136553	Journal of consulting and clinical psychology	journal of consulting and clinical psychology	journal of consulting and clinical psychology	1	1	1	0	1	0	1	12	Health Professionals	425	Clinical Psychiatry
137162	Journal of anatomy	journal of anatomy	journal of anatomy	2	2	1	0	1	0	1	3	Medical Specialties	31	Developmental Biology
137736	Indian journal of orthopaedics	indian journal of orthopaedics	indian journal of orthopaedics	2	2	1	0	1	0	1	12	Health Professionals	224	Spine
140524	Biomedical sciences instrumentation	biomedical sciences instrumentation	biomedical sciences instrumentation	1	1	1	0	1	0	1	7	Electrical Engineering & Computer Science	433	Control Systems
140672	Biomedical engineering	biomedical engineering	biomedical engineering	1	0	0	0	1	0	1	3	Medical Specialties	378	Radiology
141053	Acta haematologica	acta haematologica	acta haematologica	1	1	1	0	1	0	1	3	Medical Specialties	19	Leukemia
141233	Bulletin of the history of medicine	bulletin of the history of medicine	bulletin of the history of medicine	2	2	1	0	1	0	1	9	Humanities	182	Science History
141730	Ugeskrift for laeger	ugeskrift for laeger	ugeskrift for laeger	2	2	1	0	1	0	1	12	Health Professionals	451	Medical Education
141747	Journal of molecular structure	journal of molecular structure	journal of molecular structure	1	1	1	0	1	0	1	5	Chemistry	35	Inorganic Chemistry
142214	Shokuhin eiseigaku zasshi. Journal of the Food Hygienic Society of Japan	shokuhin eiseigaku zasshi. journal of the food hygienic society of japan	shokuhin eiseigaku zasshi. journal of food hygienic society of japan	2	2	1	1	1	0	1	5	Chemistry	49	Food Chemistry
142657	Psychophysiology	psychophysiology	psychophysiology	1	1	1	0	1	0	1	8	Brain Research	40	Clinical Neurophysiology
144032	Quarterly reviews of biophysics	quarterly reviews of biophysics	quarterly reviews of biophysics	2	2	1	0	1	0	1	1	Biology	345	Genetics
144042	Otolaryngologic clinics of North America	otolaryngologic clinics of north america	otolaryngologic clinics of north america	2	2	1	0	1	0	1	8	Brain Research	110	Otolaryngology; Laryngoscope
144220	Journal of stored products research	journal of stored products research	journal of stored products research	1	1	1	0	1	0	1	1	Biology	131	Pest Management Science
144554	British journal for the history of science	british journal for the history of science	british journal for the history of science	2	2	1	0	1	0	1	9	Humanities	182	Science History
144731	Chemotherapy	chemotherapy	chemotherapy	1	1	1	0	1	0	1	10	Infectious Diseases	55	AntiMicrobial Agents
147110	Acta histochemica et cytochemica	acta histochemica et cytochemica	acta histochemica et cytochemica	2	2	1	0	1	0	1	10	Infectious Diseases	48	Molecular Cell Biology
147371	Current problems in dermatology	current problems in dermatology	current problems in dermatology	2	2	1	0	1	0	1	3	Medical Specialties	24	Dermatology
147621	Environmental research	environmental research	environmental research	1	1	1	0	1	0	1	12	Health Professionals	17	Occupational Health
147763	Circulation	circulation	circulation	1	1	1	0	1	0	1	3	Medical Specialties	2	Circulation
150372	Oecologia	oecologia	oecologia	1	1	1	0	1	0	1	1	Biology	213	Ecology
150472	Digestion	digestion	digestion	1	1	1	0	1	0	1	3	Medical Specialties	32	Digestion
150760	European neurology	european neurology	european neurology	2	2	1	0	1	0	1	8	Brain Research	63	Neurology
151000	Acta neurochirurgica	acta neurochirurgica	acta neurochirurgica	1	1	1	0	1	0	1	8	Brain Research	44	Neurosurgery
151434	Phytochemistry	phytochemistry	phytochemistry	1	1	1	0	1	0	1	5	Chemistry	115	Phytochemistry
151504	Physiology & behavior	physiology & behavior	physiology and behavior	1	1	1	1	1	0	1	8	Brain Research	69	Psychopharmacology
151620	Brain, behavior and evolution	brain, behavior and evolution	brain, behavior and evolution	2	2	1	0	1	0	1	8	Brain Research	6	Neuroscience; Molecular & Cellular
152016	Pharmacology	pharmacology	pharmacology	1	1	1	0	1	0	1	3	Medical Specialties	26	Pharmacology Science
153605	Journal of electrocardiology	journal of electrocardiology	journal of electrocardiology	1	1	1	0	1	0	1	3	Medical Specialties	258	Electrocardiography
153611	Zhonghua wai ke za zhi [Chinese journal of surgery]	zhonghua wai ke za zhi [chinese journal of surgery]	zhonghua wai ke za zhi [chinese journal of surgery]	1	1	1	0	1	0	1	12	Health Professionals	224	Spine
154720	Pflugers Archiv : European journal of physiology	pflugers archiv : european journal of physiology	pflugers archiv european journal of physiology	1	1	1	1	1	0	1	10	Infectious Diseases	441	Peptides
155112	Lymphology	lymphology	lymphology	2	2	1	0	1	0	1	3	Medical Specialties	479	Heart Failure; Catheters
155157	FEBS letters	febs letters	febs letters	1	1	1	0	1	0	1	2	Biotechnology	4	Protein Science
157312	Journal of learning disabilities	journal of learning disabilities	journal of learning disabilities	1	0	0	0	1	0	1	13	Social Sciences	418	Educational Psychology
157313	Accounts of chemical research	accounts of chemical research	accounts of chemical research	1	1	1	0	1	0	1	5	Chemistry	18	Organic Chemistry
157375	Journal of biomechanics	journal of biomechanics	journal of biomechanics	1	1	1	0	1	0	1	12	Health Professionals	178	Biomechanics
163114	Current topics in developmental biology	current topics in developmental biology	current topics in developmental biology	1	1	1	0	1	0	1	3	Medical Specialties	31	Developmental Biology
163356	Imprint	imprint	imprint	1	1	1	0	1	0	1	12	Health Professionals	138	Nursing Education
164074	Developmental psychobiology	developmental psychobiology	developmental psychobiology	1	1	1	0	1	0	1	8	Brain Research	69	Psychopharmacology
165035	Microvascular research	microvascular research	microvascular research	1	1	1	0	1	0	1	3	Medical Specialties	77	Cardiovascular
171671	Inquiry : a journal of medical care organization, provision and financing	inquiry : a journal of medical care organization, provision and financing	inquiry : a journal of medical care organization, provision and financing	2	2	1	0	1	0	1	12	Health Professionals	272	Medical Insurance
171675	Journal of contemporary psychotherapy	journal of contemporary psychotherapy	journal of contemporary psychotherapy	1	1	1	0	1	0	1	12	Health Professionals	425	Clinical Psychiatry
173225	Journal of chromatographic science	journal of chromatographic science	journal of chromatographic science	1	1	1	0	1	0	1	5	Chemistry	75	Chromatography; Electrophoresis
173320	Equine veterinary journal	equine veterinary journal	equine veterinary journal	2	2	1	0	1	0	1	10	Infectious Diseases	499	Reproduction Veterinary
173555	Results and problems in cell differentiation	results and problems in cell differentiation	results and problems in cell differentiation	1	1	1	0	1	0	1	3	Medical Specialties	31	Developmental Biology
174763	Journal of applied behavior analysis	journal of applied behavior analysis	journal of applied behavior analysis	1	1	1	0	1	0	1	13	Social Sciences	464	Pyschiatric & Behavioral Genetics
175411	Pathology	pathology	pathology	1	1	1	0	1	0	1	3	Medical Specialties	130	Pathology
176472	Medicina nei secoli	medicina nei secoli	medicina nei secoli	1	1	1	0	1	0	1	3	Medical Specialties	148	Pharmacy
177346	Journal of biosocial science	journal of biosocial science	journal of biosocial science	1	1	1	0	1	0	1	13	Social Sciences	408	Marital & Family Therapy
200525	Human heredity	human heredity	human heredity	1	1	1	0	1	0	1	3	Medical Specialties	81	Human Molecular Genetics
200547	L' Orthodontie francaise	l' orthodontie francaise	l' orthodontie francaise	1	1	1	0	1	0	1	12	Health Professionals	192	Orthodontics
201010	Revue de stomatologie et de chirurgie maxillo-faciale	revue de stomatologie et de chirurgie maxillo-faciale	revue de stomatologie et de chirurgie maxillo-faciale	1	1	1	0	1	0	1	12	Health Professionals	457	Oral Surgery
201543	Veterinaria italiana	veterinaria italiana	veterinaria italiana	1	0	0	0	1	0	1	10	Infectious Diseases	554	Agricultural Environmental Medicine
202503	Journal of the history of biology	journal of the history of biology	journal of the history of biology	2	2	1	0	1	0	1	9	Humanities	182	Science History
203704	Advances in chemical physics	advances in chemical physics	advances in chemical physics	1	0	0	0	1	0	1	5	Chemistry	179	Molecular Physics
203706	Angiology	angiology	angiology	1	1	1	0	1	0	1	3	Medical Specialties	479	Heart Failure; Catheters
203727	Journal of the experimental analysis of behavior	journal of the experimental analysis of behavior	journal of the experimental analysis of behavior	1	1	1	0	1	0	1	8	Brain Research	477	Consciousness
204031	Environment	environment	environment	1	0	0	0	1	0	1	13	Social Sciences	434	Environmental Policy
204271	Medicina	medicina	medicina	2	2	1	0	1	0	1	3	Medical Specialties	51	Chest & Respiratory
204522	Journal of microscopy	journal of microscopy	journal of microscopy	1	1	1	0	1	0	1	10	Infectious Diseases	441	Peptides
206650	Journal of economic literature	journal of economic literature	journal of economic literature	1	1	1	0	1	0	1	13	Social Sciences	79	Economics
207224	Biology of reproduction	biology of reproduction	biology of reproduction	2	2	1	0	1	0	1	3	Medical Specialties	135	Stem Cells
210120	Sociology of education	sociology of education	sociology of education	1	1	1	0	1	0	1	13	Social Sciences	134	Teacher Education; Evaluation
210174	International journal of gynaecology and obstetrics: the official organ of the International Federation of Gynaecology and Obstetrics	international journal of gynaecology and obstetrics: the official organ of the international federation of gynaecology and obstetrics	international journal of gynaecology and obstetrics: official organ of international federation of gynaecology and obstetrics	1	1	1	1	1	0	1	3	Medical Specialties	251	Prenatal Diagnostics
210453	Methods of information in medicine	methods of information in medicine	methods of information in medicine	1	1	1	0	1	0	1	12	Health Professionals	93	Medical Records
210575	Medycyna doswiadczalna i mikrobiologia	medycyna doswiadczalna i mikrobiologia	medycyna doswiadczalna i mikrobiologia	1	1	1	0	1	0	1	10	Infectious Diseases	84	Clinical Microbiology
211167	Local population studies	local population studies	local population studies	1	1	1	0	1	0	1	9	Humanities	488	Social History
212271	Methods in enzymology	methods in enzymology	methods in enzymology	1	1	1	0	1	0	1	2	Biotechnology	4	Protein Science
213155	Environmental science & technology	environmental science & technology	environmental science & technology	2	2	1	0	1	0	1	4	Chemical, Mechanical, & Civil Engineering	120	Soil Quality
213264	Biological psychiatry	biological psychiatry	biological psychiatry	1	1	1	0	1	0	1	8	Brain Research	150	Psychosis; Schizophrenia
214055	Journal of fish biology	journal of fish biology	journal of fish biology	2	2	1	0	1	0	1	1	Biology	487	Fish Biology
214745	Tissue & cell	tissue & cell	tissue and cell	1	1	1	1	1	0	1	1	Biology	180	Comparative Animal Physiology
215145	Applied entomology and zoology	applied entomology and zoology	applied entomology and zoology	1	0	0	0	1	0	1	1	Biology	454	Insect Physiology
215166	Endoscopy	endoscopy	endoscopy	1	1	1	0	1	0	1	3	Medical Specialties	309	Endoscopy
215333	Scandinavian journal of infectious diseases	scandinavian journal of infectious diseases	scandinavian journal of infectious diseases	1	1	1	0	1	0	1	3	Medical Specialties	190	Clinical Infectious Disease
215776	Consumer reports	consumer reports	consumer reports	1	1	1	0	1	0	1	2	Biotechnology	117	Food Protection
216416	Language	language	language	1	1	1	0	1	0	1	9	Humanities	222	Linguistics
216650	Reumatizam	reumatizam	reumatizam	1	1	1	0	1	0	1	12	Health Professionals	414	Trauma
216665	Language learning	language learning	language learning	1	1	1	0	1	0	1	13	Social Sciences	169	Language Learning
217132	Journal of clinical psychology	journal of clinical psychology	journal of clinical psychology	1	1	1	0	1	0	1	12	Health Professionals	425	Clinical Psychiatry
217440	Dental clinics of North America	dental clinics of north america	dental clinics of north america	1	1	1	0	1	0	1	12	Health Professionals	457	Oral Surgery
217764	Hormones and behavior	hormones and behavior	hormones and behavior	1	1	1	0	1	0	1	8	Brain Research	69	Psychopharmacology
222643	Journal of surgical oncology	journal of surgical oncology	journal of surgical oncology	1	1	1	0	1	0	1	3	Medical Specialties	399	Surgical Oncology
224131	Journal of medical microbiology	journal of medical microbiology	journal of medical microbiology	2	2	1	0	1	0	1	10	Infectious Diseases	84	Clinical Microbiology
225346	Histoire des sciences medicales	histoire des sciences medicales	histoire des sciences medicales	1	0	0	0	1	0	1	3	Medical Specialties	148	Pharmacy
225602	MLO: medical laboratory observer	mlo: medical laboratory observer	mlo: medical laboratory observer	1	1	1	0	1	0	1	12	Health Professionals	453	Hospital Management
226040	Injury	injury	injury	1	1	1	0	1	0	1	12	Health Professionals	414	Trauma
226703	Demography	demography	demography	2	2	1	0	1	0	1	13	Social Sciences	408	Marital & Family Therapy
227276	Chemico-biological interactions	chemico-biological interactions	chemico-biological interactions	1	1	1	0	1	0	1	12	Health Professionals	402	Molecular Medicine
230027	Medical care	medical care	medical care	1	1	1	0	1	0	1	12	Health Professionals	272	Medical Insurance
231335	Chest	chest	chest	1	1	1	0	1	0	1	3	Medical Specialties	51	Chest & Respiratory
231714	Physiological reviews	physiological reviews	physiological reviews	1	1	1	0	1	0	1	10	Infectious Diseases	441	Peptides
231737	Bioscience	bioscience	bioscience	1	1	1	0	1	0	1	1	Biology	423	Molecular Ecology
233223	Progress in molecular and subcellular biology	progress in molecular and subcellular biology	progress in molecular and subcellular biology	1	1	1	0	1	0	1	2	Biotechnology	4	Protein Science
233411	Indian journal of experimental biology	indian journal of experimental biology	indian journal of experimental biology	1	1	1	0	1	0	1	1	Biology	404	Ecological Modeling
234014	AJS; American journal of sociology	ajs; american journal of sociology	american journal of sociology	1	1	1	1	1	0	1	13	Social Sciences	283	Sociology
234022	Anthropologica	anthropologica	anthropologica	1	1	1	0	1	0	1	13	Social Sciences	250	Ethnology
234135	Postgraduate medical journal	postgraduate medical journal	postgraduate medical journal	1	1	1	0	1	0	1	3	Medical Specialties	32	Digestion
234361	Contraception	contraception	contraception	1	1	1	0	1	0	1	3	Medical Specialties	422	Drug Safety
234640	Folia biologica	folia biologica	folia biologica	1	1	1	0	1	0	1	10	Infectious Diseases	424	Cytogenetics & Genome Mapping
235266	Stroke	stroke	stroke	1	1	1	0	1	0	1	8	Brain Research	452	Magnetic Resonance Imagery
236217	Neuropharmacology	neuropharmacology	neuropharmacology	1	1	1	0	1	0	1	8	Brain Research	6	Neuroscience; Molecular & Cellular
236512	Journal of motor behavior	journal of motor behavior	journal of motor behavior	1	1	1	0	1	0	1	8	Brain Research	215	Neurophysiology & Neuroscience
236671	Kansenshogaku zasshi. The Journal of the Japanese Association for Infectious Diseases	kansenshogaku zasshi. the journal of the japanese association for infectious diseases	kansenshogaku zasshi. the journal of the japanese association for infectious diseases	1	1	1	0	1	0	1	10	Infectious Diseases	55	AntiMicrobial Agents
236760	Schizophrenia bulletin	schizophrenia bulletin	schizophrenia bulletin	1	1	1	0	1	0	1	8	Brain Research	150	Psychosis; Schizophrenia
240207	Administrative science quarterly	administrative science quarterly	administrative science quarterly	1	0	0	0	1	0	1	13	Social Sciences	126	Strategic Management
240210	Advances in ecological research	advances in ecological research	advances in ecological research	1	0	0	0	1	0	1	1	Biology	325	Plant Ecology
240221	Focus on exceptional children	focus on exceptional children	focus on exceptional children	1	1	1	0	1	0	1	13	Social Sciences	386	School Psychology
240537	Advances in carbohydrate chemistry and biochemistry	advances in carbohydrate chemistry and biochemistry	advances in carbohydrate chemistry and biochemistry	1	1	1	0	1	0	1	5	Chemistry	514	Carbohydrate Research
240775	Copeia	copeia	copeia	1	0	0	0	1	0	1	1	Biology	423	Molecular Ecology
241111	Cognitive psychology	cognitive psychology	cognitive psychology	1	1	1	0	1	0	1	8	Brain Research	143	Memory & Cognition
241212	Arerugi = [Allergy]	arerugi = [allergy]	arerugi = [allergy]	1	1	1	0	1	0	1	3	Medical Specialties	22	Allergy & Clinical Immunology
242534	Advances in oto-rhino-laryngology	advances in oto-rhino-laryngology	advances in oto-rhino-laryngology	1	1	1	0	1	0	1	8	Brain Research	510	Hearing Research
242543	Atherosclerosis	atherosclerosis	atherosclerosis	1	1	1	0	1	0	1	3	Medical Specialties	300	Atherosclerosis
242726	Revista da Escola de Enfermagem da U S P	revista da escola de enfermagem da u s p	revista da escola de enfermagem da u s p	2	2	1	0	1	0	1	12	Health Professionals	138	Nursing Education
243471	Journal of clinical orthodontics : JCO	journal of clinical orthodontics : jco	journal of clinical orthodontics : jco	1	1	1	0	1	0	1	12	Health Professionals	192	Orthodontics
243532	Transplantation proceedings	transplantation proceedings	transplantation proceedings	1	1	1	0	1	0	1	3	Medical Specialties	101	Transplantation
243704	International journal of dermatology	international journal of dermatology	international journal of dermatology	1	1	1	0	1	0	1	3	Medical Specialties	24	Dermatology
243711	Leprosy review	leprosy review	leprosy review	1	1	1	0	1	0	1	10	Infectious Diseases	443	Sexually Transmitted Diseases
244135	Professioni infermieristiche	professioni infermieristiche	professioni infermieristiche	1	0	0	0	1	0	1	12	Health Professionals	67	Nursing Specialists
244160	Journal of wildlife diseases	journal of wildlife diseases	journal of wildlife diseases	2	2	1	0	1	0	1	10	Infectious Diseases	503	Poultry Science
244736	Soil biology & biochemistry	soil biology & biochemistry	soil biology and biochemistry	1	1	1	1	1	0	1	1	Biology	315	Soil Analysis
245075	Journal of behavior therapy and experimental psychiatry	journal of behavior therapy and experimental psychiatry	journal of behavior therapy and experimental psychiatry	1	1	1	0	1	0	1	12	Health Professionals	289	Behavioral Research Therapy
245205	Anthropological quarterly	anthropological quarterly	anthropological quarterly	1	1	1	0	1	0	1	13	Social Sciences	250	Ethnology
245331	European journal of clinical investigation	european journal of clinical investigation	european journal of clinical investigation	2	2	1	0	1	0	1	3	Medical Specialties	300	Atherosclerosis
246127	Infection and immunity	infection and immunity	infection and immunity	2	2	1	0	1	0	1	10	Infectious Diseases	29	Bacteriology
247035	Acta neurologica Belgica	acta neurologica belgica	acta neurologica belgica	1	1	1	0	1	0	1	8	Brain Research	63	Neurology
247267	Learning and motivation	learning and motivation	learning and motivation	1	1	1	0	1	0	1	8	Brain Research	477	Consciousness
247660	Applied optics	applied optics	applied optics	1	1	1	0	1	0	1	7	Electrical Engineering & Computer Science	46	Applied Optics
247704	Geographical review	geographical review	geographical review	1	1	1	0	1	0	1	13	Social Sciences	198	Political Geography
250101	Entomologia experimentalis et applicata	entomologia experimentalis et applicata	entomologia experimentalis et applicata	1	1	1	0	1	0	1	1	Biology	323	Entomology
250641	Laboratory medicine	laboratory medicine	laboratory medicine	2	2	1	0	1	0	1	3	Medical Specialties	297	Transfusion
250655	Pattern recognition	pattern recognition	pattern recognition	1	1	1	0	1	0	1	7	Electrical Engineering & Computer Science	317	Pattern Recognition
251711	Behavior genetics	behavior genetics	behavior genetics	2	2	1	0	1	0	1	13	Social Sciences	464	Pyschiatric & Behavioral Genetics
252052	Journal of texture studies	journal of texture studies	journal of texture studies	1	0	0	0	1	0	1	5	Chemistry	49	Food Chemistry
252510	Human ecology	human ecology	human ecology	1	0	0	0	1	0	1	6	Earth Sciences	468	Archeological Science
253357	Journal of neurosurgery	journal of neurosurgery	journal of neurosurgery	2	2	1	0	1	0	1	8	Brain Research	44	Neurosurgery
253664	Clinical genetics	clinical genetics	clinical genetics	2	2	1	0	1	0	1	3	Medical Specialties	204	Birth Defects
253725	Progress in histochemistry and cytochemistry	progress in histochemistry and cytochemistry	progress in histochemistry and cytochemistry	1	1	1	0	1	0	1	3	Medical Specialties	460	Dermatological Surgery
254164	Monatshefte fur chemie	monatshefte fur chemie	monatshefte fur chemie	1	1	1	0	1	0	1	5	Chemistry	18	Organic Chemistry
254212	Zoological journal of the Linnean Society	zoological journal of the linnean society	zoological journal of the linnean society	1	1	1	0	1	0	1	6	Earth Sciences	78	Paleobiology
255122	Economic development and cultural change	economic development and cultural change	economic development and cultural change	1	1	1	0	1	0	1	13	Social Sciences	375	Developmental Economics
256422	Theoretical population biology	theoretical population biology	theoretical population biology	1	1	1	0	1	0	1	1	Biology	423	Molecular Ecology
257576	Annual reports in medicinal chemistry	annual reports in medicinal chemistry	annual reports in medicinal chemistry	1	1	1	0	1	0	1	5	Chemistry	54	Pharmaceutical Design
260231	Marine pollution bulletin	marine pollution bulletin	marine pollution bulletin	2	2	1	0	1	0	1	1	Biology	508	Marine Pollution
260316	Journal of communication disorders	journal of communication disorders	journal of communication disorders	1	1	1	0	1	0	1	8	Brain Research	302	Speech Language & Hearing
260564	Developmental psychology	developmental psychology	developmental psychology	1	1	1	0	1	0	1	13	Social Sciences	312	Child Development
260622	Photosynthetica	photosynthetica	photosynthetica	1	0	0	0	1	0	1	1	Biology	21	Plant Physiology
261412	Applied ergonomics	applied ergonomics	applied ergonomics	1	1	1	0	1	0	1	7	Electrical Engineering & Computer Science	430	User Interface Design
261505	Acta gastroenterologica Latinoamericana	acta gastroenterologica latinoamericana	acta gastroenterologica latinoamericana	1	1	1	0	1	0	1	3	Medical Specialties	349	Hepatology
261510	Analytical letters	analytical letters	analytical letters	1	1	1	0	1	0	1	5	Chemistry	161	Electro Analytical Chemistry
262321	Journal of continuing education in nursing	journal of continuing education in nursing	journal of continuing education in nursing	2	2	1	0	1	0	1	12	Health Professionals	138	Nursing Education
262322	Journal of molecular and cellular cardiology	journal of molecular and cellular cardiology	journal of molecular and cellular cardiology	1	1	1	0	1	0	1	3	Medical Specialties	77	Cardiovascular
262521	International urology and nephrology	international urology and nephrology	international urology and nephrology	1	1	1	0	1	0	1	3	Medical Specialties	8	Urology
262610	Acta haematologica Polonica	acta haematologica polonica	acta haematologica polonica	1	0	0	0	1	0	1	10	Infectious Diseases	424	Cytogenetics & Genome Mapping
262613	Artificial intelligence	artificial intelligence	artificial intelligence	1	1	1	0	1	0	1	7	Electrical Engineering & Computer Science	160	Artificial Intelligence
263470	Insectes sociaux	insectes sociaux	insectes sociaux	1	1	1	0	1	0	1	1	Biology	544	Insects
265365	Pathologie-biologie	pathologie-biologie	pathologie biologie	1	1	1	1	1	0	1	10	Infectious Diseases	84	Clinical Microbiology
266236	Ecological monographs	ecological monographs	ecological monographs	1	0	0	0	1	0	1	1	Biology	325	Plant Ecology
267442	Ophthalmic research	ophthalmic research	ophthalmic research	2	2	1	0	1	0	1	3	Medical Specialties	366	Eye
270063	Advances in cardiology	advances in cardiology	advances in cardiology	1	1	1	0	1	0	1	3	Medical Specialties	91	AIDS Research
271103	Coordination chemistry reviews	coordination chemistry reviews	coordination chemistry reviews	1	1	1	0	1	0	1	5	Chemistry	35	Inorganic Chemistry
310774	Indian journal of biochemistry & biophysics	indian journal of biochemistry & biophysics	indian journal of biochemistry and biophysics	1	1	1	1	1	0	1	1	Biology	21	Plant Physiology
311416	Medecine et maladies infectieuses	medecine et maladies infectieuses	medecine et maladies infectieuses	1	1	1	0	1	0	1	3	Medical Specialties	190	Clinical Infectious Disease
312020	Veterinary pathology	veterinary pathology	veterinary pathology	2	2	1	0	1	0	1	10	Infectious Diseases	304	Veterinary Microbiology
312676	Water, air, and soil pollution	water, air, and soil pollution	water, air, and soil pollution	1	1	1	0	1	0	1	4	Chemical, Mechanical, & Civil Engineering	307	Environmental Pollution
313225	Japanese journal of clinical oncology	japanese journal of clinical oncology	japanese journal of clinical oncology	1	1	1	0	1	0	1	3	Medical Specialties	12	Oncology
314001	Acta theriologica	acta theriologica	acta theriologica	1	1	1	0	1	0	1	1	Biology	524	Mammals
314024	International journal for parasitology	international journal for parasitology	international journal for parasitology	1	1	1	0	1	0	1	1	Biology	264	Molecular Biochemical Parasitology
314524	Medical microbiology and immunology	medical microbiology and immunology	medical microbiology and immunology	1	1	1	0	1	0	1	1	Biology	264	Molecular Biochemical Parasitology
315061	Antimicrobial agents and chemotherapy	antimicrobial agents and chemotherapy	antimicrobial agents and chemotherapy	2	2	1	0	1	0	1	10	Infectious Diseases	55	AntiMicrobial Agents
315073	Ecology of food and nutrition	ecology of food and nutrition	ecology of food and nutrition	1	1	1	0	1	0	1	3	Medical Specialties	83	Dietetics
316266	Zoologica scripta	zoologica scripta	zoologica scripta	1	1	1	0	1	0	1	1	Biology	218	Molecular Biological Evolution
316520	Chromatographia	chromatographia	chromatographia	1	1	1	0	1	0	1	5	Chemistry	75	Chromatography; Electrophoresis
316571	Sub-cellular biochemistry	sub-cellular biochemistry	sub-cellular biochemistry	1	1	1	0	1	0	1	8	Brain Research	445	NeuroImmunology
317062	Society	society	society	1	1	1	0	1	0	1	13	Social Sciences	511	Human Rights
320246	Frontiers of hormone research	frontiers of hormone research	frontiers of hormone research	1	1	1	0	1	0	1	3	Medical Specialties	534	Pediatric Research
320606	Chemistry letters	chemistry letters	chemistry letters	1	1	1	0	1	0	1	5	Chemistry	18	Organic Chemistry
320626	Journal of medical primatology	journal of medical primatology	journal of medical primatology	2	2	1	0	1	0	1	10	Infectious Diseases	20	Virology
320657	Chemosphere	chemosphere	chemosphere	1	1	1	0	1	0	1	1	Biology	109	Environmental Contamination
321050	Journal of applied social psychology	journal of applied social psychology	journal of applied social psychology	1	1	1	0	1	0	1	13	Social Sciences	124	Social Psychology
321213	Scandinavian journal of rheumatology	scandinavian journal of rheumatology	scandinavian journal of rheumatology	2	2	1	0	1	0	1	3	Medical Specialties	16	Rheumatology
322067	Drug metabolism reviews	drug metabolism reviews	drug metabolism reviews	1	1	1	0	1	0	1	12	Health Professionals	402	Molecular Medicine
322116	Preventive medicine	preventive medicine	preventive medicine	1	1	1	0	1	0	1	12	Health Professionals	469	Preventive Medicine
322206	Journal de gynecologie, obstetrique et biologie de la reproduction	journal de gynecologie, obstetrique et biologie de la reproduction	journal de gynecologie obstetrique et biologie de la reproduction	1	1	1	1	1	0	1	3	Medical Specialties	50	Obstetrics
322311	International journal of chemical kinetics	international journal of chemical kinetics	international journal of chemical kinetics	1	0	0	0	1	0	1	5	Chemistry	88	Computational Chemistry
323156	Pharmaceutical chemistry journal	pharmaceutical chemistry journal	pharmaceutical chemistry journal	1	1	1	0	1	0	1	5	Chemistry	255	Flavors & Fragrance
323431	Language, speech, and hearing services in schools	language, speech, and hearing services in schools	language, speech, and hearing services in schools	1	1	1	0	1	0	1	8	Brain Research	302	Speech Language & Hearing
323470	Kidney international	kidney international	kidney international	2	2	1	0	1	0	1	3	Medical Specialties	25	Kidney
323767	Scandinavian journal of immunology	scandinavian journal of immunology	scandinavian journal of immunology	2	2	1	0	1	0	1	10	Infectious Diseases	9	Immunology
324055	Annals of clinical biochemistry	annals of clinical biochemistry	annals of clinical biochemistry	1	1	1	0	1	0	1	3	Medical Specialties	241	Clinical Chemistry
325627	Science education	science education	science education	1	0	0	0	1	0	1	13	Social Sciences	290	Science Education
326144	Klinische Padiatrie	klinische padiatrie	klinische padiatrie	1	1	1	0	1	0	1	10	Infectious Diseases	424	Cytogenetics & Genome Mapping
326377	Thrombosis research	thrombosis research	thrombosis research	1	1	1	0	1	0	1	3	Medical Specialties	205	Thrombosis
326701	Australian family physician	australian family physician	australian family physician	1	1	1	0	1	0	1	12	Health Professionals	397	Rural Health Care
330057	Heart & lung : the journal of critical care	heart & lung : the journal of critical care	heart and lung: journal of acute and critical care	1	0	0	1	1	0	1	3	Medical Specialties	2	Circulation
330167	Archiv der Pharmazie	archiv der pharmazie	archiv der pharmazie	1	1	1	0	1	0	1	5	Chemistry	54	Pharmaceutical Design
330411	Environmental health perspectives	environmental health perspectives	environmental health perspectives	1	1	1	0	1	0	1	3	Medical Specialties	1	Clinical Cancer Research
330465	Journal of vocational behavior	journal of vocational behavior	journal of vocational behavior	1	1	1	0	1	0	1	13	Social Sciences	265	Vocational Counseling
330471	Neuroscience and behavioral physiology	neuroscience and behavioral physiology	neuroscience and behavioral physiology	1	1	1	0	1	0	1	8	Brain Research	215	Neurophysiology & Neuroscience
330501	Social science research	social science research	social science research	2	2	1	0	1	0	1	13	Social Sciences	283	Sociology
330666	Journal of environmental quality	journal of environmental quality	journal of environmental quality	1	0	0	0	1	0	1	4	Chemical, Mechanical, & Civil Engineering	120	Soil Quality
331072	Tissue antigens	tissue antigens	tissue antigens	1	1	1	0	1	0	1	10	Infectious Diseases	424	Cytogenetics & Genome Mapping
331266	Der Orthopade	der orthopade	der orthopade	1	1	1	0	1	0	1	12	Health Professionals	62	Bone Joint Surgery
331757	International journal of environmental analytical chemistry	international journal of environmental analytical chemistry	international journal of environmental analytical chemistry	1	1	1	0	1	0	1	5	Chemistry	339	Environmental Chemistry
331777	Nephron	nephron	nephron	2	2	1	0	1	0	1	3	Medical Specialties	25	Kidney
332173	Resuscitation	resuscitation	resuscitation	1	1	1	0	1	0	1	12	Health Professionals	466	Emergency Medicine
332203	Upsala journal of medical sciences	upsala journal of medical sciences	upsala journal of medical sciences	2	2	1	0	1	0	1	3	Medical Specialties	204	Birth Defects
332637	Australian psychologist	australian psychologist	australian psychologist	1	1	1	0	1	0	1	12	Health Professionals	425	Clinical Psychiatry
332675	Journal of evolutionary biochemistry and physiology	journal of evolutionary biochemistry and physiology	journal of evolutionary biochemistry and physiology	1	0	0	0	1	0	1	8	Brain Research	40	Clinical Neurophysiology
333501	Environment and behavior	environment and behavior	environment and behavior	1	1	1	0	1	0	1	13	Social Sciences	438	Regional Studies
333506	Journal of psycholinguistic research	journal of psycholinguistic research	journal of psycholinguistic research	1	1	1	0	1	0	1	8	Brain Research	143	Memory & Cognition
333507	Journal of youth and adolescence	journal of youth and adolescence	journal of youth and adolescence	1	1	1	0	1	0	1	13	Social Sciences	408	Marital & Family Therapy
333524	Research policy	research policy	research policy	1	1	1	0	1	0	1	13	Social Sciences	105	Research Policy; Technology Management
333601	International journal of offender therapy and comparative criminology	international journal of offender therapy and comparative criminology	international journal of offender therapy and comparative criminology	1	1	1	0	1	0	1	13	Social Sciences	327	Criminology
335405	Chemical Society reviews	chemical society reviews	chemical society reviews	1	1	1	0	1	0	1	5	Chemistry	18	Organic Chemistry
337330	Journal of human evolution	journal of human evolution	human evolution	2	2	1	1	1	0	1	1	Biology	321	Human Evolution
337752	Youth & society	youth & society	youth and society	1	1	1	1	1	0	1	13	Social Sciences	327	Criminology
337763	Pharmazie in unserer Zeit	pharmazie in unserer zeit	pharmazie in unserer zeit	1	1	1	0	1	0	1	3	Medical Specialties	422	Drug Safety
342017	Anaesthesia and intensive care	anaesthesia and intensive care	anaesthesia and intensive care	2	2	1	0	1	0	1	3	Medical Specialties	7	Anesthetics & Analgesics
342051	Journal of solution chemistry	journal of solution chemistry	journal of solution chemistry	1	1	1	0	1	0	1	4	Chemical, Mechanical, & Civil Engineering	273	Fluid Phase Equilibrium
346653	Clinical endocrinology	clinical endocrinology	clinical endocrinology	1	1	1	0	1	0	1	3	Medical Specialties	82	Clinical Endocrinology
347227	Mechanisms of ageing and development	mechanisms of ageing and development	mechanisms of ageing and development	1	1	1	0	1	0	1	12	Health Professionals	402	Molecular Medicine
347242	Rhinology	rhinology	rhinology	2	2	1	0	1	0	1	12	Health Professionals	478	Otolyngology; Head Neck
347631	NTM	ntm	ntm	2	2	1	0	1	0	1	9	Humanities	182	Science History
351014	Current medical research and opinion	current medical research and opinion	current medical research and opinion	1	1	1	0	1	0	1	3	Medical Specialties	422	Drug Safety
351400	CDS review	cds review	cds review	1	1	1	0	1	0	1	12	Health Professionals	162	Dental Education
351416	Journal of alcohol and drug education	journal of alcohol and drug education	journal of alcohol and drug education	1	1	1	0	1	0	1	12	Health Professionals	367	Addictive Behavior
351461	Drug information journal	drug information journal	drug information journal	1	1	1	0	1	0	1	13	Social Sciences	99	BioStatistics
353557	Psychiatric annals	psychiatric annals	psychiatric annals	1	1	1	0	1	0	1	8	Brain Research	11	Affective Disorders
354343	Journal of dental research	journal of dental research	journal of dental research	2	2	1	0	1	0	1	12	Health Professionals	194	Dental Research
354422	Journal of dentistry	journal of dentistry	journal of dentistry	1	1	1	0	1	0	1	12	Health Professionals	194	Dental Research
354720	Archivos de bronconeumologia	archivos de bronconeumologia	archivos de bronconeumologia	1	1	1	0	1	0	1	3	Medical Specialties	512	Lung Cancer
355501	Critical care medicine	critical care medicine	critical care medicine	2	2	1	0	1	0	1	3	Medical Specialties	139	Intensive Care
355667	Journal of cross-cultural psychology	journal of cross-cultural psychology	journal of cross-cultural psychology	1	1	1	0	1	0	1	13	Social Sciences	403	Human Resource Management
356503	Cryogenics	cryogenics	cryogenics	1	1	1	0	1	0	1	11	Math & Physics	483	Superconductor Science
356504	Development, growth & differentiation	development, growth & differentiation	development growth and differentiation	2	2	1	1	1	0	1	3	Medical Specialties	31	Developmental Biology
356657	Pediatric annals	pediatric annals	pediatric annals	1	1	1	0	1	0	1	10	Infectious Diseases	387	Vaccines
356741	Annual review of anthropology	annual review of anthropology	annual review of anthropology	1	1	1	0	1	0	1	13	Social Sciences	250	Ethnology
357015	Polymer	polymer	polymer	1	1	1	0	1	0	1	5	Chemistry	10	Macromolecules & Polymers
357245	Archives of environmental contamination and toxicology	archives of environmental contamination and toxicology	archives of environmental contamination and toxicology	1	1	1	0	1	0	1	1	Biology	109	Environmental Contamination
357443	Memory & cognition	memory & cognition	memory & cognition	1	1	1	0	1	0	1	8	Brain Research	143	Memory & Cognition
360051	Journal of molecular evolution	journal of molecular evolution	journal of molecular evolution	1	1	1	0	1	0	1	1	Biology	218	Molecular Biological Evolution
360342	Basic research in cardiology	basic research in cardiology	basic research in cardiology	2	2	1	0	1	0	1	3	Medical Specialties	77	Cardiovascular
361027	Journal for the theory of social behaviour	journal for the theory of social behaviour	journal for the theory of social behaviour	1	0	0	0	1	0	1	13	Social Sciences	498	Pragmatics & Discourse
361031	Journal of perinatal medicine	journal of perinatal medicine	journal of perinatal medicine	1	1	1	0	1	0	1	3	Medical Specialties	534	Pediatric Research
361046	Progress in polymer science	progress in polymer science	progress in polymer science (oxford)	1	1	1	1	1	0	1	5	Chemistry	10	Macromolecules & Polymers
361055	Toxicology	toxicology	toxicology	1	1	1	0	1	0	1	3	Medical Specialties	33	Toxicology Applied Pharmacology
361512	Annals of biomedical engineering	annals of biomedical engineering	annals of biomedical engineering	1	1	1	0	1	0	1	12	Health Professionals	178	Biomechanics
361603	Journal of allied health	journal of allied health	journal of allied health	1	1	1	0	1	0	1	13	Social Sciences	271	Social Work
364220	Ambio	ambio	ambio	2	2	1	0	1	0	1	1	Biology	404	Ecological Modeling
364265	Intervirology	intervirology	intervirology	1	1	1	0	1	0	1	10	Infectious Diseases	20	Virology
364267	Journal of human ergology	journal of human ergology	journal of human ergology	1	1	1	0	1	0	1	12	Health Professionals	447	Geriatric Nursing
364311	Urological research	urological research	urological research	1	1	1	0	1	0	1	3	Medical Specialties	8	Urology
364441	Clinical nephrology	clinical nephrology	clinical nephrology	1	1	1	0	1	0	1	3	Medical Specialties	25	Kidney
364456	Molecular and cellular biochemistry	molecular and cellular biochemistry	molecular and cellular biochemistry	1	1	1	0	1	0	1	3	Medical Specialties	77	Cardiovascular
364535	American journal of community psychology	american journal of community psychology	american journal of community psychology	1	1	1	0	1	0	1	13	Social Sciences	408	Marital & Family Therapy
364547	Journal of abnormal child psychology	journal of abnormal child psychology	journal of abnormal child psychology	1	1	1	0	1	0	1	8	Brain Research	235	Child & Adolescent Psychiatry
365251	Annals of probability	annals of probability	annals of probability	1	0	0	0	1	0	1	11	Math & Physics	476	Cancer Statistics
365252	Annals of statistics	annals of statistics	annals of statistics	1	1	1	0	1	0	1	13	Social Sciences	94	Statistics
365260	Clinical social work journal	clinical social work journal	clinical social work journal	1	1	1	0	1	0	1	12	Health Professionals	71	Psychoanalysis
365263	Connective tissue research	connective tissue research	connective tissue research	1	1	1	0	1	0	1	12	Health Professionals	194	Dental Research
365304	Gynecologic oncology	gynecologic oncology	gynecologic oncology	2	2	1	0	1	0	1	3	Medical Specialties	471	Gynecology Oncology
365307	Infection	infection	infection	1	1	1	0	1	0	1	3	Medical Specialties	190	Clinical Infectious Disease
365316	Macromolecules	macromolecules	macromolecules	1	1	1	0	1	0	1	5	Chemistry	10	Macromolecules & Polymers
365332	Pediatric radiology	pediatric radiology	pediatric radiology	1	1	1	0	1	0	1	8	Brain Research	452	Magnetic Resonance Imagery
365337	Rehabilitation psychology	rehabilitation psychology	rehabilitation psychology	1	1	1	0	1	0	1	8	Brain Research	412	Neuroscience Methods
365356	Wildlife Society bulletin	wildlife society bulletin	wildlife society bulletin	1	1	1	0	1	0	1	1	Biology	357	Wildlife Management
365646	International journal of psychiatry in medicine	international journal of psychiatry in medicine	international journal of psychiatry in medicine	2	2	1	0	1	0	1	8	Brain Research	11	Affective Disorders
366151	Urology	urology	urology	1	1	1	0	1	0	1	3	Medical Specialties	8	Urology
366372	Journal of clinical pharmacology	journal of clinical pharmacology	journal of clinical pharmacology	1	1	1	0	1	0	1	12	Health Professionals	402	Molecular Medicine
366543	Inorganic chemistry	inorganic chemistry	inorganic chemistry	1	1	1	0	1	0	1	5	Chemistry	35	Inorganic Chemistry
367022	Contemporary ob/gyn	contemporary ob/gyn	contemporary ob/gyn	1	0	0	0	1	0	1	3	Medical Specialties	490	Menopause
367033	Journal of community psychology	journal of community psychology	journal of community psychology	2	2	1	0	1	0	1	13	Social Sciences	408	Marital & Family Therapy
367056	Public personnel management	public personnel management	public personnel management	1	0	0	0	1	0	1	13	Social Sciences	171	Leadership & Organizational Behavior
367541	Cognition	cognition	cognition	1	1	1	0	1	0	1	8	Brain Research	143	Memory & Cognition
367663	Neurophysiology	neurophysiology	neurophysiology	1	0	0	0	1	0	1	8	Brain Research	6	Neuroscience; Molecular & Cellular
370033	International journal of aging & human development	international journal of aging & human development	international journal of aging and human development	2	2	1	1	1	0	1	12	Health Professionals	154	Gerontology
370073	Allergologia et immunopathologia	allergologia et immunopathologia	allergologia et immunopathologia	1	1	1	0	1	0	1	3	Medical Specialties	22	Allergy & Clinical Immunology
370077	Delaware medical journal	delaware medical journal	delaware medical journal	1	1	1	0	1	0	1	12	Health Professionals	15	Hospital Financial Management
370121	Progress in neurobiology	progress in neurobiology	progress in neurobiology	1	1	1	0	1	0	1	8	Brain Research	6	Neuroscience; Molecular & Cellular
370123	Public health reviews	public health reviews	public health reviews	1	1	1	0	1	0	1	12	Health Professionals	469	Preventive Medicine
370270	Acta anaesthesiologica Scandinavica	acta anaesthesiologica scandinavica	acta anaesthesiologica scandinavica	1	1	1	0	1	0	1	3	Medical Specialties	7	Anesthetics & Analgesics
370301	Acta chirurgiae plasticae	acta chirurgiae plasticae	acta chirurgiae plasticae	1	1	1	0	1	0	1	12	Health Professionals	210	Plastic Surgery
370306	Acta clinica Belgica	acta clinica belgica	acta clinica belgica	2	2	1	0	1	0	1	3	Medical Specialties	39	Diabetes Care
370307	Acta cytologica	acta cytologica	acta cytologica	3	3	1	0	1	0	1	3	Medical Specialties	471	Gynecology Oncology
370310	Acta dermato-venereologica	acta dermato-venereologica	acta dermato-venereologica	1	1	1	0	1	0	1	3	Medical Specialties	24	Dermatology
370320	Acta histochemica	acta histochemica	acta histochemica	1	1	1	0	1	0	1	10	Infectious Diseases	48	Molecular Cell Biology
370336	Acta neurologica Scandinavica	acta neurologica scandinavica	acta neurologica scandinavica	1	1	1	0	1	0	1	8	Brain Research	63	Neurology
370343	Acta obstetricia et gynecologica Scandinavica	acta obstetricia et gynecologica scandinavica	acta obstetricia et gynecologica scandinavica	2	2	1	0	1	0	1	3	Medical Specialties	50	Obstetrics
370344	Acta odontologica Scandinavica	acta odontologica scandinavica	acta odontologica scandinavica	1	1	1	0	1	0	1	12	Health Professionals	457	Oral Surgery
370354	Acta oto-laryngologica	acta oto-laryngologica	acta oto-laryngologica	2	2	1	0	1	0	1	8	Brain Research	110	Otolaryngology; Laryngoscope
370364	Acta psychiatrica Scandinavica	acta psychiatrica scandinavica	acta psychiatrica scandinavica	1	1	1	0	1	0	1	12	Health Professionals	318	Mental Health Assessment
370366	Acta psychologica	acta psychologica	acta psychologica	1	1	1	0	1	0	1	8	Brain Research	144	Vision
370374	Acta tropica	acta tropica	acta tropica	1	1	1	0	1	0	1	10	Infectious Diseases	116	Tropical Medicine
370400	Acta veterinaria Scandinavica	acta veterinaria scandinavica	acta veterinaria scandinavica	1	1	1	0	1	0	1	10	Infectious Diseases	341	Dairy Science
370401	Acta virologica	acta virologica	acta virologica	2	2	1	0	1	0	1	10	Infectious Diseases	20	Virology
370413	Advances in applied microbiology	advances in applied microbiology	advances in applied microbiology	1	1	1	0	1	0	1	2	Biotechnology	449	Systematics & Evolutionary Microbiology
370416	Advances in cancer research	advances in cancer research	advances in cancer research	1	1	1	0	1	0	1	3	Medical Specialties	1	Clinical Cancer Research
370417	Advances in child development and behavior	advances in child development and behavior	advances in child development and behavior	1	1	1	0	1	0	1	13	Social Sciences	312	Child Development
370421	Advances in genetics	advances in genetics	advances in genetics	1	1	1	0	1	0	1	5	Chemistry	37	Pharmaceutical Research
370425	Advances in immunology	advances in immunology	advances in immunology	1	1	1	0	1	0	1	10	Infectious Diseases	9	Immunology
370431	Advances in marine biology	advances in marine biology	advances in marine biology	2	2	1	0	1	0	1	1	Biology	548	Crustaceans
370435	Advances in parasitology	advances in parasitology	advances in parasitology	1	1	1	0	1	0	1	1	Biology	264	Molecular Biochemical Parasitology
370436	Advances in pediatrics	advances in pediatrics	advances in pediatrics	1	1	1	0	1	0	1	3	Medical Specialties	76	Pediatrics
370437	Advances in physical organic chemistry	advances in physical organic chemistry	advances in physical organic chemistry	1	1	1	0	1	0	1	5	Chemistry	88	Computational Chemistry
370440	Advances in physics	advances in physics	advances in physics	1	0	0	0	1	0	1	11	Math & Physics	13	Surface Science
370441	Advances in virus research	advances in virus research	advances in virus research	1	1	1	0	1	0	1	10	Infectious Diseases	20	Virology
370455	Akusherstvo i ginekologiia	akusherstvo i ginekologiia	akusherstvo i ginekologii	1	1	1	1	1	0	1	3	Medical Specialties	50	Obstetrics
370465	American heart journal	american heart journal	american heart journal	1	1	1	0	1	0	1	3	Medical Specialties	2	Circulation
370467	American journal of botany	american journal of botany	american journal of botany	1	1	1	0	1	0	1	1	Biology	196	Botany
370470	American journal of clinical pathology	american journal of clinical pathology	american journal of clinical pathology	2	2	1	0	1	0	1	3	Medical Specialties	130	Pathology
370473	American journal of surgery	american journal of surgery	american journal of surgery	2	2	1	0	1	0	1	3	Medical Specialties	89	Surgery
370475	American journal of human genetics	american journal of human genetics	american journal of human genetics	1	1	1	0	1	0	1	3	Medical Specialties	81	Human Molecular Genetics
370476	American journal of obstetrics and gynecology	american journal of obstetrics and gynecology	american journal of obstetrics and gynecology	2	2	1	0	1	0	1	3	Medical Specialties	50	Obstetrics
370500	American journal of ophthalmology	american journal of ophthalmology	american journal of ophthalmology	1	1	1	0	1	0	1	12	Health Professionals	68	Retinal Surgery
370514	American scientist	american scientist	american scientist	1	1	1	0	1	0	1	4	Chemical, Mechanical, & Civil Engineering	23	Material Science
370515	American sociological review	american sociological review	american sociological review	1	1	1	0	1	0	1	13	Social Sciences	283	Sociology
370524	Anaesthesia	anaesthesia	anaesthesia	1	1	1	0	1	0	1	3	Medical Specialties	7	Anesthetics & Analgesics
370525	Der Anaesthesist	der anaesthesist	anaesthesist	1	1	1	1	1	0	1	3	Medical Specialties	7	Anesthetics & Analgesics
370534	Analytica chimica acta	analytica chimica acta	analytica chimica acta	1	1	1	0	1	0	1	5	Chemistry	161	Electro Analytical Chemistry
370535	Analytical biochemistry	analytical biochemistry	analytical biochemistry	1	1	1	0	1	0	1	5	Chemistry	75	Chromatography; Electrophoresis
370536	Analytical chemistry	analytical chemistry	analytical chemistry	1	1	1	0	1	0	1	5	Chemistry	75	Chromatography; Electrophoresis
370570	Acta cardiologica	acta cardiologica	acta cardiologica	2	2	1	0	1	0	1	3	Medical Specialties	2	Circulation
370571	Acta chirurgica Belgica	acta chirurgica belgica	acta chirurgica belgica	2	2	1	0	1	0	1	3	Medical Specialties	59	Vascular Surgery
370600	Annual review of physiology	annual review of physiology	annual review of physiology	1	1	1	0	1	0	1	10	Infectious Diseases	441	Peptides
370604	Arkhiv patologii	arkhiv patologii	arkhiv patologii	1	1	1	0	1	0	1	3	Medical Specialties	130	Pathology
370605	Arthritis and rheumatism	arthritis and rheumatism	arthritis and rheumatism	1	1	1	0	1	0	1	3	Medical Specialties	16	Rheumatology
370612	Australian dental journal	australian dental journal	australian dental journal	1	1	1	0	1	0	1	12	Health Professionals	194	Dental Research
370614	Australian journal of chemistry	australian journal of chemistry	australian journal of chemistry	1	1	1	0	1	0	1	5	Chemistry	35	Inorganic Chemistry
370616	Australian veterinary journal	australian veterinary journal	australian veterinary journal	2	2	1	0	1	0	1	10	Infectious Diseases	133	Veterinary Science
370617	Avian diseases	avian diseases	avian diseases	3	3	1	0	1	0	1	10	Infectious Diseases	503	Poultry Science
370623	Biochemistry	biochemistry	biochemistry	1	1	1	0	1	0	1	2	Biotechnology	4	Protein Science
370624	Biologia	biologia	biologia	1	0	0	0	1	0	1	1	Biology	419	Mycology
370625	Biometrics	biometrics	biometrics	1	1	1	0	1	0	1	13	Social Sciences	99	BioStatistics
370626	Biophysical journal	biophysical journal	biophysical journal	1	1	1	0	1	0	1	10	Infectious Diseases	441	Peptides
370635	British journal of cancer	british journal of cancer	british journal of cancer	2	2	1	0	1	0	1	3	Medical Specialties	12	Oncology
370674	Endokrynologia Polska	endokrynologia polska	endokrynologia polska	1	1	1	0	1	0	1	3	Medical Specialties	82	Clinical Endocrinology
370707	Experimental eye research	experimental eye research	experimental eye research	2	2	1	0	1	0	1	3	Medical Specialties	366	Eye
370711	Experimental and molecular pathology	experimental and molecular pathology	experimental and molecular pathology	1	1	1	0	1	0	1	3	Medical Specialties	1	Clinical Cancer Research
370712	Experimental neurology	experimental neurology	experimental neurology	2	2	1	0	1	0	1	8	Brain Research	6	Neuroscience; Molecular & Cellular
370713	Experimental parasitology	experimental parasitology	experimental parasitology	1	1	1	0	1	0	1	1	Biology	264	Molecular Biochemical Parasitology
370732	Geburtshilfe und Frauenheilkunde	geburtshilfe und frauenheilkunde	geburtshilfe und frauenheilkunde	1	1	1	0	1	0	1	3	Medical Specialties	471	Gynecology Oncology
370735	General and comparative endocrinology	general and comparative endocrinology	general and comparative endocrinology	1	1	1	0	1	0	1	1	Biology	217	Aquaculture
370740	Genetica	genetica	genetica	1	1	1	0	1	0	1	1	Biology	345	Genetics
370750	Indian journal of dermatology	indian journal of dermatology	indian journal of dermatology	1	1	1	0	1	0	1	3	Medical Specialties	24	Dermatology
370760	International anesthesiology clinics	international anesthesiology clinics	international anesthesiology clinics	1	1	1	0	1	0	1	3	Medical Specialties	7	Anesthetics & Analgesics
371157	Aldrichimica acta	aldrichimica acta	aldrichimica acta	1	1	1	0	1	0	1	5	Chemistry	18	Organic Chemistry
371632	Chemical physics	chemical physics	chemical physics	1	1	1	0	1	0	1	5	Chemistry	179	Molecular Physics
372264	European journal of social psychology	european journal of social psychology	european journal of social psychology	1	1	1	0	1	0	1	13	Social Sciences	124	Social Psychology
372307	Perception	perception	perception	2	2	1	0	1	0	1	8	Brain Research	144	Vision
372343	Annali italiani di chirurgia	annali italiani di chirurgia	annali italiani di chirurgia	1	1	1	0	1	0	1	3	Medical Specialties	89	Surgery
372347	Annals of botany	annals of botany	annals of botany	2	2	1	0	1	0	1	1	Biology	196	Botany
372351	Annals of internal medicine	annals of internal medicine	annals of internal medicine	2	2	1	0	1	0	1	3	Medical Specialties	2	Circulation
372354	Annals of surgery	annals of surgery	annals of surgery	2	2	1	0	1	0	1	3	Medical Specialties	405	Clinical Rehabilitation
372355	Annals of the rheumatic diseases	annals of the rheumatic diseases	annals of the rheumatic diseases	1	1	1	0	1	0	1	3	Medical Specialties	16	Rheumatology
372360	Annals of physics	annals of physics	annals of physics	1	0	0	0	1	0	1	11	Math & Physics	463	Physics; Current Developments
372361	Annals of science	annals of science	annals of science	2	2	1	0	1	0	1	9	Humanities	182	Science History
372367	Annual review of entomology	annual review of entomology	annual review of entomology	1	1	1	0	1	0	1	1	Biology	131	Pest Management Science
372370	Annual review of microbiology	annual review of microbiology	annual review of microbiology	1	1	1	0	1	0	1	10	Infectious Diseases	29	Bacteriology
372373	Annual review of phytopathology	annual review of phytopathology	annual review of phytopathology	1	1	1	0	1	0	1	2	Biotechnology	449	Systematics & Evolutionary Microbiology
372374	Annual review of psychology	annual review of psychology	annual review of psychology	1	1	1	0	1	0	1	13	Social Sciences	418	Educational Psychology
372377	Anthropologischer Anzeiger; Bericht uber die biologisch-anthropologische Literatur	anthropologischer anzeiger; bericht uber die biologisch-anthropologische literatur	anthropologischer anzeiger; bericht uber die biologisch-anthropologische literatur	1	1	1	0	1	0	1	1	Biology	321	Human Evolution
372403	AORN journal	aorn journal	aorn journal	1	1	1	0	1	0	1	12	Health Professionals	453	Hospital Management
372406	Applied spectroscopy	applied spectroscopy	applied spectroscopy	1	1	1	0	1	0	1	5	Chemistry	415	Thermal Analysis
372430	Archives of biochemistry and biophysics	archives of biochemistry and biophysics	archives of biochemistry and biophysics	1	1	1	0	1	0	1	2	Biotechnology	4	Protein Science
372433	Archives of dermatology	archives of dermatology	archives of dermatology	1	1	1	0	1	0	1	3	Medical Specialties	24	Dermatology
372434	Archives of disease in childhood	archives of disease in childhood	archives of disease in childhood	2	2	1	0	1	0	1	3	Medical Specialties	76	Pediatrics
372435	Archives of general psychiatry	archives of general psychiatry	archives of general psychiatry	1	1	1	0	1	0	1	8	Brain Research	150	Psychosis; Schizophrenia
372436	Archives of neurology	archives of neurology	archives of neurology	1	1	1	0	1	0	1	8	Brain Research	63	Neurology
372440	Archives of internal medicine	archives of internal medicine	archives of internal medicine	1	1	1	0	1	0	1	3	Medical Specialties	2	Circulation
372441	Archives italiennes de biologie	archives italiennes de biologie	archives italiennes de biologie	1	1	1	0	1	0	1	8	Brain Research	215	Neurophysiology & Neuroscience
372460	Archivos argentinos de pediatria	archivos argentinos de pediatria	archivos argentinos de pediatria	1	1	1	0	1	0	1	3	Medical Specialties	479	Heart Failure; Catheters
372477	Behaviour research and therapy	behaviour research and therapy	behaviour research and therapy	1	1	1	0	1	0	1	12	Health Professionals	289	Behavioral Research Therapy
372516	Biochemical and biophysical research communications	biochemical and biophysical research communications	biochemical and biophysical research communications	1	1	1	0	1	0	1	3	Medical Specialties	1	Clinical Cancer Research
372525	Biopolymers	biopolymers	biopolymers	2	2	1	0	1	0	1	2	Biotechnology	4	Protein Science
372526	Biorheology	biorheology	biorheology	1	1	1	0	1	0	1	12	Health Professionals	178	Biomechanics
372541	British journal of anaesthesia	british journal of anaesthesia	british journal of anaesthesia	1	1	1	0	1	0	1	3	Medical Specialties	7	Anesthetics & Analgesics
372544	British journal of haematology	british journal of haematology	british journal of haematology	2	2	1	0	1	0	1	3	Medical Specialties	19	Leukemia
372557	Bulletin of experimental biology and medicine	bulletin of experimental biology and medicine	bulletin of experimental biology and medicine	1	1	1	0	1	0	1	8	Brain Research	6	Neuroscience; Molecular & Cellular
372606	Clinical pediatrics	clinical pediatrics	clinical pediatrics	1	1	1	0	1	0	1	3	Medical Specialties	76	Pediatrics
372612	Comprehensive psychiatry	comprehensive psychiatry	comprehensive psychiatry	1	1	1	0	1	0	1	8	Brain Research	11	Affective Disorders
372617	Current problems in surgery	current problems in surgery	current problems in surgery	1	1	1	0	1	0	1	3	Medical Specialties	89	Surgery
372625	Antonie van Leeuwenhoek	antonie van leeuwenhoek	antonie van leeuwenhoek, international journal of general and molecular microbiology	1	1	1	1	1	0	1	2	Biotechnology	449	Systematics & Evolutionary Microbiology
372630	American journal of psychoanalysis	american journal of psychoanalysis	american journal of psychoanalysis	1	1	1	0	1	0	1	12	Health Professionals	71	Psychoanalysis
372631	Acta chirurgica Iugoslavica	acta chirurgica iugoslavica	acta chirurgica iugoslavica	1	1	1	0	1	0	1	12	Health Professionals	478	Otolyngology; Head Neck
372650	American journal of pharmaceutical education	american journal of pharmaceutical education	american journal of pharmaceutical education	1	1	1	0	1	0	1	3	Medical Specialties	422	Drug Safety
372660	Arzneimittel-Forschung	arzneimittel-forschung	arzneimittel-forschung/drug research	1	1	1	1	1	0	1	12	Health Professionals	402	Molecular Medicine
372705	Canadian journal of chemistry	canadian journal of chemistry	canadian journal of chemistry	1	1	1	0	1	0	1	5	Chemistry	35	Inorganic Chemistry
372707	Canadian journal of microbiology	canadian journal of microbiology	canadian journal of microbiology	2	2	1	0	1	0	1	10	Infectious Diseases	29	Bacteriology
372712	Canadian journal of physiology and pharmacology	canadian journal of physiology and pharmacology	canadian journal of physiology and pharmacology	2	2	1	0	1	0	1	3	Medical Specialties	77	Cardiovascular
372716	Canadian journal of zoology	canadian journal of zoology	canadian journal of zoology	1	1	1	0	1	0	1	1	Biology	524	Mammals
372725	Child development	child development	child development	1	1	1	0	1	0	1	13	Social Sciences	312	Child Development
372735	Child welfare	child welfare	child welfare	1	1	1	0	1	0	1	13	Social Sciences	336	Child Abuse
372736	Cirugia y cirujanos	cirugia y cirujanos	cirugia y cirujanos	1	0	0	0	1	0	1	3	Medical Specialties	537	Clinical Medicine (Romania)
372741	Clinical pharmacology and therapeutics	clinical pharmacology and therapeutics	clinical pharmacology and therapeutics	2	2	1	0	1	0	1	12	Health Professionals	402	Molecular Medicine
372745	Connecticut medicine	connecticut medicine	connecticut medicine	1	1	1	0	1	0	1	3	Medical Specialties	190	Clinical Infectious Disease
372755	Der Hautarzt; Zeitschrift fur Dermatologie, Venerologie, und verwandte Gebiete	der hautarzt; zeitschrift fur dermatologie, venerologie, und verwandte gebiete	der hautarzt; zeitschrift fur dermatologie, venerologie, und verwandte gebiete	1	1	1	0	1	0	1	3	Medical Specialties	24	Dermatology
372762	Developmental biology	developmental biology	developmental biology	1	1	1	0	1	0	1	3	Medical Specialties	31	Developmental Biology
372763	Diabetes	diabetes	diabetes	1	1	1	0	1	0	1	3	Medical Specialties	238	Diabetes Metabolism
372764	Diseases of the colon and rectum	diseases of the colon and rectum	diseases of the colon and rectum	2	2	1	0	1	0	1	3	Medical Specialties	405	Clinical Rehabilitation
372766	East African medical journal	east african medical journal	east african medical journal	1	1	1	0	1	0	1	10	Infectious Diseases	116	Tropical Medicine
372767	Educational and psychological measurement	educational and psychological measurement	educational and psychological measurement	2	2	1	0	1	0	1	13	Social Sciences	535	Education Psychological Measures
372772	Fertility and sterility	fertility and sterility	fertility and sterility	2	2	1	0	1	0	1	3	Medical Specialties	45	Fertility
373007	Heredity	heredity	heredity	1	1	1	0	1	0	1	1	Biology	423	Molecular Ecology
373062	Actas dermo-sifiliograficas	actas dermo-sifiliograficas	actas dermo-sifiliograficas	1	1	1	0	1	0	1	3	Medical Specialties	24	Dermatology
373100	Arhiv za higijenu rada i toksikologiju	arhiv za higijenu rada i toksikologiju	arhiv za higijenu rada i toksikologiju	1	1	1	0	1	0	1	12	Health Professionals	243	Arthroscopy
373151	Chemistry & industry	chemistry & industry	chemistry and industry (london)	1	0	0	1	1	0	1	4	Chemical, Mechanical, & Civil Engineering	346	Industrial Chemistry
373152	Chimia	chimia	chimia	1	1	1	0	1	0	1	5	Chemistry	18	Organic Chemistry
373207	Duodecim; laaketieteellinen aikakauskirja	duodecim; laaketieteellinen aikakauskirja	duodecim; laaketieteellinen aikakauskirja	1	1	1	0	1	0	1	12	Health Professionals	451	Medical Education
373220	Ergonomics	ergonomics	ergonomics	1	1	1	0	1	0	1	7	Electrical Engineering & Computer Science	430	User Interface Design
373223	Ethiopian medical journal	ethiopian medical journal	ethiopian medical journal	2	2	1	0	1	0	1	1	Biology	454	Insect Physiology
373226	Experimental cell research	experimental cell research	experimental cell research	1	1	1	0	1	0	1	10	Infectious Diseases	48	Molecular Cell Biology
373322	Journal of fluorine chemistry	journal of fluorine chemistry	journal of fluorine chemistry	1	1	1	0	1	0	1	5	Chemistry	18	Organic Chemistry
373334	Methods in cell biology	methods in cell biology	methods in cell biology	1	1	1	0	1	0	1	3	Medical Specialties	31	Developmental Biology
374236	Cancer	cancer	cancer	1	1	1	0	1	0	1	3	Medical Specialties	12	Oncology
374617	Folia medica Cracoviensia	folia medica cracoviensia	folia medica cracoviensia	1	1	1	0	1	0	1	3	Medical Specialties	7	Anesthetics & Analgesics
374620	Folia morphologica	folia morphologica	folia morphologica	2	2	1	0	1	0	1	12	Health Professionals	414	Trauma
374627	Gaceta medica de Caracas	gaceta medica de caracas	gaceta medica de caracas	1	0	0	0	1	0	1	3	Medical Specialties	2	Circulation
374630	Gastroenterology	gastroenterology	gastroenterology	1	1	1	0	1	0	1	3	Medical Specialties	384	Gut
374636	Genetics	genetics	genetics	1	1	1	0	1	0	1	1	Biology	345	Genetics
374641	Ginekologia polska	ginekologia polska	ginekologia polska	2	2	1	0	1	0	1	3	Medical Specialties	50	Obstetrics
374646	Health education journal	health education journal	health education journal	1	1	1	0	1	0	1	12	Health Professionals	469	Preventive Medicine
374654	Hereditas	hereditas	hereditas	1	1	1	0	1	0	1	1	Biology	372	Applied Genetics
374660	Human factors	human factors	human factors	2	2	1	0	1	0	1	7	Electrical Engineering & Computer Science	430	User Interface Design
374672	Immunology	immunology	immunology	1	1	1	0	1	0	1	10	Infectious Diseases	9	Immunology
374675	Indian heart journal	indian heart journal	indian heart journal	1	0	0	0	1	0	1	3	Medical Specialties	2	Circulation
374703	Indian journal of microbiology	indian journal of microbiology	indian journal of microbiology	1	1	1	0	1	0	1	2	Biotechnology	361	Microbiology Biotechnology
374707	Indian journal of physiology and pharmacology	indian journal of physiology and pharmacology	indian journal of physiology and pharmacology	1	1	1	0	1	0	1	5	Chemistry	257	EthnoPharmacology
374714	International dental journal	international dental journal	international dental journal	2	2	1	0	1	0	1	12	Health Professionals	203	Periodontology
374716	International journal of biometeorology	international journal of biometeorology	international journal of biometeorology	1	1	1	0	1	0	1	1	Biology	404	Ecological Modeling
374720	International journal of group psychotherapy	international journal of group psychotherapy	international journal of group psychotherapy	1	1	1	0	1	0	1	12	Health Professionals	425	Clinical Psychiatry
374731	International ophthalmology clinics	international ophthalmology clinics	international ophthalmology clinics	1	1	1	0	1	0	1	3	Medical Specialties	41	Ophthalmology
374740	International review of neurobiology	international review of neurobiology	international review of neurobiology	2	2	1	0	1	0	1	8	Brain Research	215	Neurophysiology & Neuroscience
374750	ISA transactions	isa transactions	isa transactions	1	1	1	0	1	0	1	7	Electrical Engineering & Computer Science	433	Control Systems
374755	Journal of agricultural and food chemistry	journal of agricultural and food chemistry	journal of agricultural and food chemistry	2	2	1	0	1	0	1	5	Chemistry	49	Food Chemistry
374756	Journal of catalysis	journal of catalysis	journal of catalysis	1	1	1	0	1	0	1	5	Chemistry	199	Catalysis
375011	American journal of veterinary research	american journal of veterinary research	american journal of veterinary research	2	2	1	0	1	0	1	10	Infectious Diseases	499	Reproduction Veterinary
375037	Endeavour	endeavour	endeavour	1	1	1	0	1	0	1	1	Biology	423	Molecular Ecology
375040	Endocrinology	endocrinology	endocrinology	1	1	1	0	1	0	1	3	Medical Specialties	262	Molecular Endocrinology
375042	Exceptional children	exceptional children	exceptional children	1	1	1	0	1	0	1	13	Social Sciences	464	Pyschiatric & Behavioral Genetics
375267	Metabolism: clinical and experimental	metabolism: clinical and experimental	metabolism: clinical and experimental	1	1	1	0	1	0	1	3	Medical Specialties	238	Diabetes Metabolism
375272	Minerva anestesiologica	minerva anestesiologica	minerva anestesiologica	1	1	1	0	1	0	1	3	Medical Specialties	7	Anesthetics & Analgesics
375351	Journal de pharmacie de Belgique	journal de pharmacie de belgique	journal de pharmacie de belgique	1	1	1	0	1	0	1	3	Medical Specialties	422	Drug Safety
375361	Journal of child psychology and psychiatry, and allied disciplines	journal of child psychology and psychiatry, and allied disciplines	journal of child psychology and psychiatry and allied disciplines	1	1	1	1	1	0	1	13	Social Sciences	464	Pyschiatric & Behavioral Genetics
375370	Journal of forensic sciences	journal of forensic sciences	journal of forensic sciences	3	3	1	0	1	0	1	8	Brain Research	519	Forensic Science
375376	Journal of marriage and the family	journal of marriage and the family	journal of marriage and family	1	1	1	1	1	0	1	13	Social Sciences	408	Marital & Family Therapy
375400	Journal of medical entomology	journal of medical entomology	journal of medical entomology	2	2	1	0	1	0	1	1	Biology	454	Insect Physiology
375403	Journal of the neurological sciences	journal of the neurological sciences	journal of the neurological sciences	1	1	1	0	1	0	1	8	Brain Research	63	Neurology
375404	Journal of neurophysiology	journal of neurophysiology	journal of neurophysiology	2	2	1	0	1	0	1	8	Brain Research	215	Neurophysiology & Neuroscience
375434	Exercise and sport sciences reviews	exercise and sport sciences reviews	exercise and sport sciences reviews	1	1	1	0	1	0	1	12	Health Professionals	278	Applied Physiology; Muscle
375521	Life sciences	life sciences	life sciences	1	1	1	0	1	0	1	3	Medical Specialties	26	Pharmacology Science
375566	Biological psychology	biological psychology	biological psychology	1	1	1	0	1	0	1	8	Brain Research	40	Clinical Neurophysiology
375655	Age and ageing	age and ageing	age and ageing	1	1	1	0	1	0	1	8	Brain Research	174	Geriatrics
375672	European journal of obstetrics, gynecology, and reproductive biology	european journal of obstetrics, gynecology, and reproductive biology	european journal of obstetrics gynecology and reproductive biology	1	1	1	1	1	0	1	3	Medical Specialties	50	Obstetrics
376331	Journal of psychiatric research	journal of psychiatric research	journal of psychiatric research	1	1	1	0	1	0	1	8	Brain Research	150	Psychosis; Schizophrenia
376332	The Journal of psychology	the journal of psychology	journal of psychology	1	1	1	1	1	0	1	13	Social Sciences	329	Personality
376333	Journal of psychosomatic research	journal of psychosomatic research	journal of psychosomatic research	1	1	1	0	1	0	1	13	Social Sciences	472	Psychosomatic Medicine
376334	Journal of the science of food and agriculture	journal of the science of food and agriculture	journal of the science of food and agriculture	1	1	1	0	1	0	1	5	Chemistry	49	Food Chemistry
376342	Journal of theoretical biology	journal of theoretical biology	journal of theoretical biology	1	1	1	0	1	0	1	3	Medical Specialties	1	Clinical Cancer Research
376351	Kardiologiia	kardiologiia	kardiologiia	1	1	1	0	1	0	1	3	Medical Specialties	2	Circulation
376352	Kardiologia polska	kardiologia polska	kardiologia polska	2	2	1	0	1	0	1	3	Medical Specialties	2	Circulation
376355	Khirurgiia	khirurgiia	khirurgiia (mosk)	1	1	1	1	1	0	1	3	Medical Specialties	537	Clinical Medicine (Romania)
376377	Medicina clinica	medicina clinica	medicina clinica	1	1	1	0	1	0	1	12	Health Professionals	80	Hypertension
376403	The Nursing journal of India	the nursing journal of india	the nursing journal of india	1	1	1	0	1	0	1	12	Health Professionals	211	Nursing Administration
376404	Nursing research	nursing research	nursing research	1	0	0	0	1	0	1	13	Social Sciences	492	GeoPolitics
376405	Nutrition reviews	nutrition reviews	nutrition reviews	1	1	1	0	1	0	1	3	Medical Specialties	83	Dietetics
376412	Orvosi hetilap	orvosi hetilap	orvosi hetilap	2	2	1	0	1	0	1	3	Medical Specialties	319	Clinical Medicine (translated)
376413	Osaka city medical journal	osaka city medical journal	osaka city medical journal	1	1	1	0	1	0	1	3	Medical Specialties	51	Chest & Respiratory
376422	Pediatrics	pediatrics	pediatrics	1	1	1	0	1	0	1	3	Medical Specialties	76	Pediatrics
376424	Phonetica	phonetica	phonetica	1	1	1	0	1	0	1	8	Brain Research	302	Speech Language & Hearing
376425	Photochemistry and photobiology	photochemistry and photobiology	photochemistry and photobiology	1	1	1	0	1	0	1	12	Health Professionals	549	Laser Surgery
376426	Polski przeglad chirurgiczny	polski przeglad chirurgiczny	polski przeglad chirurgiczny	1	1	1	0	1	0	1	3	Medical Specialties	89	Surgery
376427	Population studies	population studies	population studies	1	1	1	0	1	0	1	13	Social Sciences	408	Marital & Family Therapy
376441	Progress in brain research	progress in brain research	progress in brain research	1	1	1	0	1	0	1	8	Brain Research	215	Neurophysiology & Neuroscience
376442	Progress in cardiovascular diseases	progress in cardiovascular diseases	progress in cardiovascular diseases	1	0	0	0	1	0	1	3	Medical Specialties	2	Circulation
376452	Progress in medicinal chemistry	progress in medicinal chemistry	progress in medicinal chemistry	1	1	1	0	1	0	1	5	Chemistry	54	Pharmaceutical Design
376470	Psychiatry	psychiatry	psychiatry	1	1	1	0	1	0	1	13	Social Sciences	408	Marital & Family Therapy
376473	Psychological bulletin	psychological bulletin	psychological bulletin	1	1	1	0	1	0	1	13	Social Sciences	418	Educational Psychology
376475	Psychological reports	psychological reports	psychological reports	2	2	1	0	1	0	1	13	Social Sciences	329	Personality
376476	Psychological review	psychological review	psychological review	1	1	1	0	1	0	1	8	Brain Research	143	Memory & Cognition
376503	Psychometrika	psychometrika	psychometrika	2	2	1	0	1	0	1	13	Social Sciences	535	Education Psychological Measures
376505	Psychosomatic medicine	psychosomatic medicine	psychosomatic medicine	1	1	1	0	1	0	1	13	Social Sciences	472	Psychosomatic Medicine
376506	Psychosomatics	psychosomatics	psychosomatics	1	0	0	0	1	0	1	8	Brain Research	11	Affective Disorders
376507	Public health	public health	public health	1	1	1	0	1	0	1	12	Health Professionals	531	Public Health
376540	Biophysics	biophysics	biophysics	1	1	1	0	1	0	1	12	Health Professionals	402	Molecular Medicine
376542	British medical bulletin	british medical bulletin	british medical bulletin	1	1	1	0	1	0	1	8	Brain Research	510	Hearing Research
376552	Ginecologia y obstetricia de Mexico	ginecologia y obstetricia de mexico	ginecologia y obstetricia de mexico	1	1	1	0	1	0	1	3	Medical Specialties	50	Obstetrics
376600	Journal of biochemistry	journal of biochemistry	journal of biochemistry	1	1	1	0	1	0	1	2	Biotechnology	4	Protein Science
376601	Journal of clinical pathology	journal of clinical pathology	journal of clinical pathology	1	1	1	0	1	0	1	3	Medical Specialties	130	Pathology
376606	Journal of lipid research	journal of lipid research	journal of lipid research	2	2	1	0	1	0	1	3	Medical Specialties	300	Atherosclerosis
376611	Journal of radiation research	journal of radiation research	journal of radiation research	2	2	1	0	1	0	1	12	Health Professionals	402	Molecular Medicine
376614	Klinika oczna	klinika oczna	klinika oczna	1	1	1	0	1	0	1	3	Medical Specialties	41	Ophthalmology
376635	Meditsinskaia parazitologiia i parazitarnye bolezni	meditsinskaia parazitologiia i parazitarnye bolezni	meditsinskaia parazitologiia i parazitarnye bolezni	1	0	0	0	1	0	1	1	Biology	264	Molecular Biochemical Parasitology
376642	Medycyna pracy	medycyna pracy	medycyna pracy	2	2	1	0	1	0	1	12	Health Professionals	17	Occupational Health
376644	Methods of biochemical analysis	methods of biochemical analysis	methods of biochemical analysis	1	1	1	0	1	0	1	10	Infectious Diseases	48	Molecular Cell Biology
376646	Microbiology	microbiology	microbiology	1	0	0	0	1	0	1	10	Infectious Diseases	29	Bacteriology
376652	Mikrobiologiia	mikrobiologiia	mikrobiologiya	1	0	0	1	1	0	1	2	Biotechnology	449	Systematics & Evolutionary Microbiology
376746	Animal behaviour	animal behaviour	animal behaviour	1	1	1	0	1	0	1	1	Biology	401	Sociobiology
376757	Folia microbiologica	folia microbiologica	folia microbiologica	1	1	1	0	1	0	1	10	Infectious Diseases	29	Bacteriology
377266	Neoplasma	neoplasma	neoplasma	1	1	1	0	1	0	1	3	Medical Specialties	1	Clinical Cancer Research
377430	Social behavior and personality	social behavior and personality	social behavior and personality	1	1	1	0	1	0	1	13	Social Sciences	124	Social Psychology
377775	Chemical & pharmaceutical bulletin	chemical & pharmaceutical bulletin	chemical and pharmaceutical bulletin	2	2	1	1	1	0	1	5	Chemistry	115	Phytochemistry
400645	Arquivos brasileiros de oftalmologia	arquivos brasileiros de oftalmologia	arquivos brasileiros de oftalmologia	1	0	0	0	1	0	1	3	Medical Specialties	41	Ophthalmology
400654	American journal of physical anthropology	american journal of physical anthropology	american journal of physical anthropology	2	2	1	0	1	0	1	1	Biology	321	Human Evolution
400666	Family process	family process	family process	1	1	1	0	1	0	1	13	Social Sciences	408	Marital & Family Therapy
400673	Indian journal of public health	indian journal of public health	indian journal of public health	1	0	0	0	1	0	1	10	Infectious Diseases	443	Sexually Transmitted Diseases
400675	International journal of nursing studies	international journal of nursing studies	international journal of nursing studies	1	1	1	0	1	0	1	12	Health Professionals	207	Mental Health Nursing
400721	Medicine, science, and the law	medicine, science, and the law	medicine and law	2	2	1	1	1	0	1	12	Health Professionals	151	BioEthics
400722	Medicinski arhiv	medicinski arhiv	medicinski arhiv	1	1	1	0	1	0	1	12	Health Professionals	414	Trauma
400725	Minerva cardioangiologica	minerva cardioangiologica	minerva cardioangiologica	2	2	1	0	1	0	1	3	Medical Specialties	2	Circulation
400726	Minerva chirurgica	minerva chirurgica	minerva chirurgica	2	2	1	0	1	0	1	3	Medical Specialties	167	Endoscopic Surgery
400731	Minerva ginecologica	minerva ginecologica	minerva ginecologica	2	2	1	0	1	0	1	3	Medical Specialties	45	Fertility
400732	Minerva medica	minerva medica	minerva medica	2	2	1	0	1	0	1	12	Health Professionals	80	Hypertension
400740	Minerva pediatrica	minerva pediatrica	minerva pediatrica	3	3	1	0	1	0	1	3	Medical Specialties	405	Clinical Rehabilitation
400763	Mutation research	mutation research	mutation research	2	2	1	0	1	0	1	10	Infectious Diseases	320	Mutation; DNA Repair
400764	Mycologia	mycologia	mycologia	1	0	0	0	1	0	1	1	Biology	419	Mycology
400767	Die Naturwissenschaften	die naturwissenschaften	die naturwissenschaften	1	1	1	0	1	0	1	1	Biology	544	Insects
400770	Nederlands tijdschrift voor geneeskunde	nederlands tijdschrift voor geneeskunde	nederlands tijdschrift voor geneeskunde	1	1	1	0	1	0	1	3	Medical Specialties	422	Drug Safety
400771	Nederlands tijdschrift voor tandheelkunde	nederlands tijdschrift voor tandheelkunde	nederlands tijdschrift voor tandheelkunde	1	1	1	0	1	0	1	12	Health Professionals	162	Dental Education
400773	Der Nervenarzt	der nervenarzt	der nervenarzt	1	1	1	0	1	0	1	8	Brain Research	63	Neurology
400775	Neurologia medico-chirurgica	neurologia medico-chirurgica	neurologia medico-chirurgica	2	2	1	0	1	0	1	8	Brain Research	44	Neurosurgery
401006	Nursing forum	nursing forum	nursing forum	1	0	0	0	1	0	1	12	Health Professionals	138	Nursing Education
401007	Obstetrical & gynecological survey	obstetrical & gynecological survey	obstetrical and gynecological survey	1	1	1	1	1	0	1	3	Medical Specialties	50	Obstetrics
401014	Okajimas folia anatomica Japonica	okajimas folia anatomica japonica	okajimas folia anatomica japonica	2	2	1	0	1	0	1	12	Health Professionals	414	Trauma
401016	Optics and spectroscopy	optics and spectroscopy	optics and spectroscopy (english translation of optika i spektroskopiya)	1	0	0	1	1	0	1	11	Math & Physics	176	Optics & Lasers
401017	Optik	optik	optik	1	0	0	0	1	0	1	7	Electrical Engineering & Computer Science	46	Applied Optics
401052	Medical history	medical history	medical history	1	1	1	0	1	0	1	9	Humanities	182	Science History
401057	Neuro-Chirurgie	neuro-chirurgie	neurochirurgie	1	1	1	1	1	0	1	8	Brain Research	44	Neurosurgery
401060	Neurology	neurology	neurology	1	1	1	0	1	0	1	8	Brain Research	63	Neurology
401073	Northwest dentistry	northwest dentistry	northwest dentistry	1	0	0	0	1	0	1	12	Health Professionals	162	Dental Education
401075	Nursing outlook	nursing outlook	nursing outlook	1	0	0	0	1	0	1	12	Health Professionals	138	Nursing Education
401101	Obstetrics and gynecology	obstetrics and gynecology	obstetrics and gynecology	1	1	1	0	1	0	1	3	Medical Specialties	50	Obstetrics
401121	Parasitology	parasitology	parasitology	1	1	1	0	1	0	1	1	Biology	340	Parasitology
401123	Pathologica	pathologica	pathologica	2	2	1	0	1	0	1	3	Medical Specialties	130	Pathology
401126	Pediatric clinics of North America	pediatric clinics of north america	pediatric clinics of north america	1	1	1	0	1	0	1	3	Medical Specialties	76	Pediatrics
401131	Perceptual and motor skills	perceptual and motor skills	perceptual and motor skills	2	2	1	0	1	0	1	12	Health Professionals	542	Perception Motor Skills
401132	Perspectives in biology and medicine	perspectives in biology and medicine	perspectives in biology and medicine	2	2	1	0	1	0	1	12	Health Professionals	301	Region & Medical Ethics
401133	Perspectives in psychiatric care	perspectives in psychiatric care	perspectives in psychiatric care	1	1	1	0	1	0	1	12	Health Professionals	390	Psychiatric Nursing
401141	Physical review letters	physical review letters	physical review letters	1	1	1	0	1	0	1	11	Math & Physics	13	Surface Science
401147	Postgraduate medicine	postgraduate medicine	postgraduate medicine	1	1	1	0	1	0	1	3	Medical Specialties	2	Circulation
401150	Poultry science	poultry science	poultry science	3	3	1	0	1	0	1	10	Infectious Diseases	503	Poultry Science
401156	Psychoanalytic review	psychoanalytic review	psychoanalytic review	1	1	1	0	1	0	1	12	Health Professionals	71	Psychoanalysis
401176	La Medicina del lavoro	la medicina del lavoro	la medicina del lavoro	2	2	1	0	1	0	1	12	Health Professionals	17	Occupational Health
401220	Physics in medicine and biology	physics in medicine and biology	physics in medicine and biology	1	1	1	0	1	0	1	3	Medical Specialties	378	Radiology
401223	Physiotherapy	physiotherapy	physiotherapy	1	1	1	0	1	0	1	8	Brain Research	350	Physical Therapy; Brain Injury
401224	Plant physiology	plant physiology	plant physiology	2	2	1	0	1	0	1	1	Biology	21	Plant Physiology
401225	Polskie Archiwum Medycyny Wewnetrznej	polskie archiwum medycyny wewnetrznej	polskie archiwum medycyny wewnetrznej	2	2	1	0	1	0	1	3	Medical Specialties	2	Circulation
401233	Progress in biophysics and molecular biology	progress in biophysics and molecular biology	progress in biophysics and molecular biology	1	1	1	0	1	0	1	8	Brain Research	412	Neuroscience Methods
401245	Radiation research	radiation research	radiation research	2	2	1	0	1	0	1	12	Health Professionals	402	Molecular Medicine
401256	Radiologic technology	radiologic technology	radiologic technology	1	1	1	0	1	0	1	12	Health Professionals	494	Medical Libraries
401257	Der Radiologe	der radiologe	der radiologe	1	1	1	0	1	0	1	8	Brain Research	28	Medical Imaging
401260	Radiology	radiology	radiology	1	1	1	0	1	0	1	8	Brain Research	28	Medical Imaging
401271	Recenti progressi in medicina	recenti progressi in medicina	recenti progressi in medicina	2	2	1	0	1	0	1	3	Medical Specialties	2	Circulation
401300	Research in veterinary science	research in veterinary science	research in veterinary science	1	1	1	0	1	0	1	10	Infectious Diseases	133	Veterinary Science
401302	Reumatismo	reumatismo	reumatismo	1	1	1	0	1	0	1	3	Medical Specialties	16	Rheumatology
401307	Reviews of modern physics	reviews of modern physics	reviews of modern physics	1	1	1	0	1	0	1	11	Math & Physics	13	Surface Science
401316	Revista brasileira de anestesiologia	revista brasileira de anestesiologia	revista brasileira de anestesiologia	1	1	1	0	1	0	1	3	Medical Specialties	7	Anesthetics & Analgesics
401404	Bulletin of mathematical biology	bulletin of mathematical biology	bulletin of mathematical biology	1	1	1	0	1	0	1	1	Biology	423	Molecular Ecology
401664	Journal of environmental management	journal of environmental management	journal of environmental management	1	1	1	0	1	0	1	13	Social Sciences	237	Environmental Management
402313	Experimental hematology	experimental hematology	experimental hematology	2	2	1	0	1	0	1	3	Medical Specialties	19	Leukemia
402640	Journal of nutritional science and vitaminology	journal of nutritional science and vitaminology	journal of nutritional science and vitaminology	2	2	1	0	1	0	1	12	Health Professionals	42	Nutrition
403171	Biophysical chemistry	biophysical chemistry	biophysical chemistry	2	2	1	0	1	0	1	10	Infectious Diseases	441	Peptides
403234	Molecular biology reports	molecular biology reports	molecular biology reports	1	1	1	0	1	0	1	2	Biotechnology	127	Genomics & Nucleic Acids
403437	Arquivos brasileiros de endocrinologia e metabologia	arquivos brasileiros de endocrinologia e metabologia	arquivos brasileiros de endocrinologia e metabologia	1	1	1	0	1	0	1	3	Medical Specialties	530	Hormone Research
404024	Annals of human biology	annals of human biology	annals of human biology	2	2	1	0	1	0	1	3	Medical Specialties	530	Hormone Research
404246	Praxis der Kinderpsychologie und Kinderpsychiatrie	praxis der kinderpsychologie und kinderpsychiatrie	praxis der kinderpsychologie und kinderpsychiatrie	1	1	1	0	1	0	1	8	Brain Research	235	Child & Adolescent Psychiatry
404256	Revista brasileira de reumatologia	revista brasileira de reumatologia	revista brasileira de reumatologia	1	1	1	0	1	0	1	3	Medical Specialties	16	Rheumatology
404260	Revista chilena de obstetricia y ginecologia	revista chilena de obstetricia y ginecologia	revista chilena de obstetricia y ginecologia	1	0	0	0	1	0	1	3	Medical Specialties	50	Obstetrics
404261	Revista chilena de pediatria	revista chilena de pediatria	revista chilena de pediatria	1	0	0	0	1	0	1	3	Medical Specialties	76	Pediatrics
404263	Revista colombiana de obstetricia y ginecologia	revista colombiana de obstetricia y ginecologia	revista colombiana de obstetricia y ginecologia	1	0	0	0	1	0	1	3	Medical Specialties	50	Obstetrics
404267	Revista de biologia tropical	revista de biologia tropical	revista de biologia tropical	1	1	1	0	1	0	1	1	Biology	30	Marine Biology
404271	Revista de gastroenterologia de Mexico	revista de gastroenterologia de mexico	revista de gastroenterologia de mexico	1	1	1	0	1	0	1	3	Medical Specialties	309	Endoscopy
404277	Revista espanola de cardiologia	revista espanola de cardiologia	revista espanola de cardiologia	1	1	1	0	1	0	1	3	Medical Specialties	2	Circulation
404312	Revista medica de Chile	revista medica de chile	revista medica de chile	1	1	1	0	1	0	1	12	Health Professionals	347	Obesity
404317	Revue medicale de Liege	revue medicale de liege	revue medicale de liege	1	1	1	0	1	0	1	3	Medical Specialties	39	Diabetes Care
404334	La Revue du praticien	la revue du praticien	la revue du praticien	2	2	1	0	1	0	1	3	Medical Specialties	59	Vascular Surgery
404371	Salud publica de Mexico	salud publica de mexico	salud publica de mexico	1	1	1	0	1	0	1	10	Infectious Diseases	443	Sexually Transmitted Diseases
404375	Scandinavian journal of clinical and laboratory investigation	scandinavian journal of clinical and laboratory investigation	scandinavian journal of clinical and laboratory investigation	1	1	1	0	1	0	1	3	Medical Specialties	241	Clinical Chemistry
404400	Scientific American	scientific american	scientific american	2	2	1	0	1	0	1	4	Chemical, Mechanical, & Civil Engineering	409	Aerospace
404432	International social science journal	international social science journal	international social science journal	1	1	1	0	1	0	1	13	Social Sciences	403	Human Resource Management
404456	Pennsylvania dental journal	pennsylvania dental journal	pennsylvania dental journal	1	0	0	0	1	0	1	12	Health Professionals	162	Dental Education
404510	Scandinavian journal of psychology	scandinavian journal of psychology	scandinavian journal of psychology	1	1	1	0	1	0	1	13	Social Sciences	418	Educational Psychology
404514	Seminars in hematology	seminars in hematology	seminars in hematology	1	1	1	0	1	0	1	3	Medical Specialties	19	Leukemia
404516	Singapore medical journal	singapore medical journal	singapore medical journal	1	1	1	0	1	0	1	12	Health Professionals	466	Emergency Medicine
404522	Southern medical journal	southern medical journal	southern medical journal	1	1	1	0	1	0	1	12	Health Professionals	140	Alternative Complementary Medicine
404536	Steroids	steroids	steroids	1	1	1	0	1	0	1	3	Medical Specialties	262	Molecular Endocrinology
404546	Sudebno-meditsinskaia ekspertiza	sudebno-meditsinskaia ekspertiza	sudebno-meditsinskaia ekspertiza	1	0	0	0	1	0	1	12	Health Professionals	354	Forensic Medicine
404551	Survey of ophthalmology	survey of ophthalmology	survey of ophthalmology	1	1	1	0	1	0	1	3	Medical Specialties	41	Ophthalmology
405376	Indian journal of ophthalmology	indian journal of ophthalmology	indian journal of ophthalmology	1	1	1	0	1	0	1	3	Medical Specialties	41	Ophthalmology
405504	The Canadian nurse	the canadian nurse	the canadian nurse	1	1	1	0	1	0	1	12	Health Professionals	138	Nursing Education
405525	Journal of environmental health	journal of environmental health	journal of environmental health	1	1	1	0	1	0	1	12	Health Professionals	453	Hospital Management
405543	Mayo Clinic proceedings	mayo clinic proceedings	mayo clinic proceedings	2	2	1	0	1	0	1	3	Medical Specialties	2	Circulation
406125	Journal of morphology	journal of morphology	journal of morphology	2	2	1	0	1	0	1	1	Biology	180	Comparative Animal Physiology
407123	Acta chirurgiae orthopaedicae et traumatologiae Cechoslovaca	acta chirurgiae orthopaedicae et traumatologiae cechoslovaca	acta chirurgiae orthopaedicae et traumatologiae cechoslovaca	1	1	1	0	1	0	1	12	Health Professionals	62	Bone Joint Surgery
407143	Crime and delinquency	crime and delinquency	crime and delinquency	1	1	1	0	1	0	1	13	Social Sciences	327	Criminology
410247	Annals of clinical and laboratory science	annals of clinical and laboratory science	annals of clinical and laboratory science	2	2	1	0	1	0	1	3	Medical Specialties	300	Atherosclerosis
410263	Community dentistry and oral epidemiology	community dentistry and oral epidemiology	community dentistry and oral epidemiology	1	1	1	0	1	0	1	12	Health Professionals	457	Oral Surgery
410427	Archives of microbiology	archives of microbiology	archives of microbiology	1	1	1	0	1	0	1	10	Infectious Diseases	29	Bacteriology
410462	Nature	nature	nature	1	1	1	0	1	0	1	3	Medical Specialties	1	Clinical Cancer Research
410553	Ultrasound in medicine & biology	ultrasound in medicine & biology	ultrasound in medicine and biology	1	1	1	1	1	0	1	7	Electrical Engineering & Computer Science	240	Instrumentation
411011	Nucleic acids research	nucleic acids research	nucleic acids research	1	1	1	0	1	0	1	2	Biotechnology	127	Genomics & Nucleic Acids
411361	Science progress	science progress	science progress	2	2	1	0	1	0	1	10	Infectious Diseases	29	Bacteriology
411377	Vestnik khirurgii imeni I. I. Grekova	vestnik khirurgii imeni i. i. grekova	vestnik khirurgii imeni i. i. grekova	1	1	1	0	1	0	1	3	Medical Specialties	537	Clinical Medicine (Romania)
411772	Hospital topics	hospital topics	hospital topics	1	1	1	0	1	0	1	12	Health Professionals	15	Hospital Financial Management
412004	The Medico-legal journal	the medico-legal journal	medico-legal journal	2	2	1	1	1	0	1	8	Brain Research	328	Forensic Psychiatry
412041	Acta neuropathologica	acta neuropathologica	acta neuropathologica	1	1	1	0	1	0	1	8	Brain Research	445	NeuroImmunology
412072	Stomatologiia	stomatologiia	stomatologiia	1	1	1	0	1	0	1	12	Health Professionals	191	Prosthetic Dentistry
412700	Gigiena i sanitariia	gigiena i sanitariia	gigiena i sanitariia	1	0	0	0	1	0	1	12	Health Professionals	17	Occupational Health
412703	Human organization	human organization	human organization	1	1	1	0	1	0	1	13	Social Sciences	250	Ethnology
412727	Educational psychologist	educational psychologist	educational psychologist	1	1	1	0	1	0	1	13	Social Sciences	418	Educational Psychology
413066	Cell	cell	cell	1	1	1	0	1	0	1	3	Medical Specialties	1	Clinical Cancer Research
413415	Journal of the history of medicine and allied sciences	journal of the history of medicine and allied sciences	journal of the history of medicine and allied sciences	1	1	1	0	1	0	1	9	Humanities	182	Science History
413533	Kyobu geka. The Japanese journal of thoracic surgery	kyobu geka. the japanese journal of thoracic surgery	kyobu geka. the japanese journal of thoracic surgery	1	1	1	0	1	0	1	3	Medical Specialties	114	Thoracic Surgery
413564	Seikagaku. The Journal of Japanese Biochemical Society	seikagaku. the journal of japanese biochemical society	seikagaku. the journal of japanese biochemical society	1	1	1	0	1	0	1	3	Medical Specialties	1	Clinical Cancer Research
413601	Vitamins and hormones	vitamins and hormones	vitamins and hormones	1	1	1	0	1	0	1	3	Medical Specialties	262	Molecular Endocrinology
413602	Vnitrni lekarstvi	vnitrni lekarstvi	vnitrni lekarstvi	1	1	1	0	1	0	1	3	Medical Specialties	2	Circulation
413606	Vox sanguinis	vox sanguinis	vox sanguinis	2	2	1	0	1	0	1	3	Medical Specialties	297	Transfusion
413645	Zentralblatt fur Chirurgie	zentralblatt fur chirurgie	zentralblatt fur chirurgie	1	1	1	0	1	0	1	3	Medical Specialties	167	Endoscopic Surgery
413661	Biometrika	biometrika	biometrika	1	1	1	0	1	0	1	13	Social Sciences	94	Statistics
413725	Przeglad epidemiologiczny	przeglad epidemiologiczny	przeglad epidemiologiczny	1	1	1	0	1	0	1	10	Infectious Diseases	387	Vaccines
413766	La Tunisie medicale	la tunisie medicale	la tunisie medicale	2	2	1	0	1	0	1	3	Medical Specialties	479	Heart Failure; Catheters
413775	Voprosy onkologii	voprosy onkologii	voprosy onkologii	1	1	1	0	1	0	1	3	Medical Specialties	252	Cancer (translated)
413777	The West Virginia medical journal	the west virginia medical journal	the west virginia medical journal	1	1	1	0	1	0	1	12	Health Professionals	100	Employee Health Benefit Plans
414002	Yonago acta medica	yonago acta medica	yonago acta medica	1	1	1	0	1	0	1	3	Medical Specialties	262	Molecular Endocrinology
414003	Yonsei medical journal	yonsei medical journal	yonsei medical journal	1	1	1	0	1	0	1	3	Medical Specialties	101	Transplantation
414075	Acta gastro-enterologica Belgica	acta gastro-enterologica belgica	acta gastro-enterologica belgica	1	1	1	0	1	0	1	3	Medical Specialties	32	Digestion
414144	Revue de laryngologie - otologie - rhinologie	revue de laryngologie - otologie - rhinologie	revue de laryngologie otologie rhinologie	1	1	1	1	1	0	1	8	Brain Research	110	Otolaryngology; Laryngoscope
414162	Zeitschrift fur Rheumatologie	zeitschrift fur rheumatologie	zeitschrift fur rheumatologie	2	2	1	0	1	0	1	3	Medical Specialties	16	Rheumatology
414322	Acta pharmaceutica Hungarica	acta pharmaceutica hungarica	acta pharmaceutica hungarica	1	1	1	0	1	0	1	5	Chemistry	37	Pharmaceutical Research
414576	Biological reviews of the Cambridge Philosophical Society	biological reviews of the cambridge philosophical society	biological reviews of the cambridge philosophical society	1	1	1	0	1	0	1	1	Biology	401	Sociobiology
414634	The New York state dental journal	the new york state dental journal	the new york state dental journal	1	1	1	0	1	0	1	12	Health Professionals	162	Dental Education
414670	American annals of the deaf	american annals of the deaf	american annals of the deaf	1	1	1	0	1	0	1	13	Social Sciences	418	Educational Psychology
414756	Roczniki Panstwowego Zakladu Higieny	roczniki panstwowego zakladu higieny	roczniki panstwowego zakladu higieny	1	1	1	0	1	0	1	5	Chemistry	509	Toxins
415027	Journal of the American Animal Hospital Association	journal of the american animal hospital association	journal of the american animal hospital association	1	0	0	0	1	0	1	10	Infectious Diseases	202	Veterinary Medicine
415216	Vestnik oftalmologii	vestnik oftalmologii	vestnik oftalmologii	1	0	0	0	1	0	1	3	Medical Specialties	41	Ophthalmology
415553	Journal of research in personality	journal of research in personality	journal of research in personality	1	1	1	0	1	0	1	13	Social Sciences	329	Personality
415677	Radiation and environmental biophysics	radiation and environmental biophysics	radiation and environmental biophysics	1	1	1	0	1	0	1	3	Medical Specialties	200	Radiation Protection
416575	Toxicology and applied pharmacology	toxicology and applied pharmacology	toxicology and applied pharmacology	2	2	1	0	1	0	1	3	Medical Specialties	33	Toxicology Applied Pharmacology
416577	Vestnik otorinolaringologii	vestnik otorinolaringologii	vestnik otorinolaringologii	1	1	1	0	1	0	1	12	Health Professionals	478	Otolyngology; Head Neck
416661	Annals of human genetics	annals of human genetics	annals of human genetics	2	2	1	0	1	0	1	3	Medical Specialties	81	Human Molecular Genetics
417337	Voprosy virusologii	voprosy virusologii	voprosy virusologii	1	0	0	0	1	0	1	10	Infectious Diseases	20	Virology
417347	Surgery	surgery	surgery	1	1	1	0	1	0	1	3	Medical Specialties	405	Clinical Rehabilitation
417353	Thorax	thorax	thorax	1	1	1	0	1	0	1	3	Medical Specialties	51	Chest & Respiratory
417355	The Tohoku journal of experimental medicine	the tohoku journal of experimental medicine	tohoku journal of experimental medicine	1	1	1	1	1	0	1	12	Health Professionals	68	Retinal Surgery
417360	Transfusion	transfusion	transfusion	1	1	1	0	1	0	1	3	Medical Specialties	297	Transfusion
417363	Tsitologiia	tsitologiia	tsitologiya	1	1	1	1	1	0	1	10	Infectious Diseases	48	Molecular Cell Biology
417364	Tuberkuloz ve toraks	tuberkuloz ve toraks	tuberkuloz ve toraks	1	1	1	0	1	0	1	3	Medical Specialties	51	Chest & Respiratory
417367	The Ulster medical journal	the ulster medical journal	ulster medical journal	2	2	1	1	1	0	1	3	Medical Specialties	51	Chest & Respiratory
417373	Urologia internationalis	urologia internationalis	urologia internationalis	1	1	1	0	1	0	1	3	Medical Specialties	8	Urology
417402	Vision research	vision research	vision research	1	1	1	0	1	0	1	8	Brain Research	144	Vision
417410	The West Indian medical journal	the west indian medical journal	west indian medical journal	1	1	1	1	1	0	1	10	Infectious Diseases	443	Sexually Transmitted Diseases
417414	The Yale journal of biology and medicine	the yale journal of biology and medicine	yale journal of biology and medicine	1	1	1	1	1	0	1	3	Medical Specialties	148	Pharmacy
417435	Haematologica	haematologica	haematologica	1	1	1	0	1	0	1	3	Medical Specialties	19	Leukemia
417442	Indian journal of pediatrics	indian journal of pediatrics	indian journal of pediatrics	1	1	1	0	1	0	1	3	Medical Specialties	405	Clinical Rehabilitation
417611	Acta medica Okayama	acta medica okayama	acta medica okayama	1	1	1	0	1	0	1	3	Medical Specialties	349	Hepatology
417615	Archives of toxicology	archives of toxicology	archives of toxicology	1	1	1	0	1	0	1	3	Medical Specialties	33	Toxicology Applied Pharmacology
417625	Cell and tissue research	cell and tissue research	cell and tissue research	2	2	1	0	1	0	1	8	Brain Research	6	Neuroscience; Molecular & Cellular
417731	Journal of biological physics	journal of biological physics	journal of biological physics	2	2	1	0	1	0	1	10	Infectious Diseases	441	Peptides
417737	Lab animal	lab animal	lab animal	1	1	1	0	1	0	1	10	Infectious Diseases	503	Poultry Science
420021	Journal of the New Jersey Dental Association	journal of the new jersey dental association	journal of the new jersey dental association	1	1	1	0	1	0	1	12	Health Professionals	162	Dental Education
420404	Immunogenetics	immunogenetics	immunogenetics	1	1	1	0	1	0	1	10	Infectious Diseases	424	Cytogenetics & Genome Mapping
420432	Seminars in oncology	seminars in oncology	seminars in oncology	1	1	1	0	1	0	1	3	Medical Specialties	12	Oncology
420510	European journal of medicinal chemistry	european journal of medicinal chemistry	european journal of medicinal chemistry	1	1	1	0	1	0	1	5	Chemistry	54	Pharmaceutical Design
420541	Pakistan journal of zoology	pakistan journal of zoology	pakistan journal of zoology	1	0	0	0	1	0	1	1	Biology	53	Zoology
420544	Therapie	therapie	therapie	1	0	0	0	1	0	1	3	Medical Specialties	422	Drug Safety
421022	Acta anaesthesiologica Belgica	acta anaesthesiologica belgica	acta anaesthesiologica belgica	1	1	1	0	1	0	1	3	Medical Specialties	7	Anesthetics & Analgesics
421031	Arquivos brasileiros de cardiologia	arquivos brasileiros de cardiologia	arquivos brasileiros de cardiologia	3	3	1	0	1	0	1	3	Medical Specialties	2	Circulation
421035	Current anthropology	current anthropology	current anthropology	1	1	1	0	1	0	1	6	Earth Sciences	468	Archeological Science
421060	Hiroshima journal of medical sciences	hiroshima journal of medical sciences	hiroshima journal of medical sciences	1	1	1	0	1	0	1	3	Medical Specialties	1	Clinical Cancer Research
421071	Minerva stomatologica	minerva stomatologica	minerva stomatologica	2	2	1	0	1	0	1	12	Health Professionals	191	Prosthetic Dentistry
421110	Panminerva medica	panminerva medica	panminerva medica	1	1	1	0	1	0	1	8	Brain Research	452	Magnetic Resonance Imagery
421300	Cancer forum	cancer forum	cancer forum	1	0	0	0	1	0	1	3	Medical Specialties	512	Lung Cancer
421304	Criminal justice and behavior	criminal justice and behavior	criminal justice and behavior	1	1	1	0	1	0	1	13	Social Sciences	327	Criminology
421406	Aktuelle Urologie	aktuelle urologie	aktuelle urologie	1	1	1	0	1	0	1	3	Medical Specialties	8	Urology
421510	Theriogenology	theriogenology	theriogenology	1	1	1	0	1	0	1	10	Infectious Diseases	499	Reproduction Veterinary
421520	Acta biotheoretica	acta biotheoretica	acta biotheoretica	2	2	1	0	1	0	1	8	Brain Research	477	Consciousness
421531	Investigacion clinica	investigacion clinica	investigacion clinica	1	1	1	0	1	0	1	10	Infectious Diseases	116	Tropical Medicine
421737	Pharmacological reviews	pharmacological reviews	pharmacological reviews	1	1	1	0	1	0	1	3	Medical Specialties	26	Pharmacology Science
422675	IEEE transactions on electron devices	ieee transactions on electron devices	ieee transactions on electron devices	1	1	1	0	1	0	1	7	Electrical Engineering & Computer Science	175	Solid State Electronics
422676	IEEE transactions on instrumentation and measurement	ieee transactions on instrumentation and measurement	ieee transactions on instrumentation and measurement	1	1	1	0	1	0	1	7	Electrical Engineering & Computer Science	240	Instrumentation
423161	Journal of neurology	journal of neurology	journal of neurology	2	2	1	0	1	0	1	8	Brain Research	63	Neurology
423204	Psychiatrische Praxis	psychiatrische praxis	psychiatrische praxis	1	1	1	0	1	0	1	12	Health Professionals	425	Clinical Psychiatry
423236	Nursing times	nursing times	nursing times	1	1	1	0	1	0	1	12	Health Professionals	67	Nursing Specialists
423506	Andrologia	andrologia	andrologia	1	1	1	0	1	0	1	3	Medical Specialties	135	Stem Cells
423731	Tijdschrift voor psychiatrie	tijdschrift voor psychiatrie	tijdschrift voor psychiatrie	1	1	1	0	1	0	1	12	Health Professionals	425	Clinical Psychiatry
424247	Schweizer Archiv fur Tierheilkunde	schweizer archiv fur tierheilkunde	schweizer archiv fur tierheilkunde	3	3	1	0	1	0	1	10	Infectious Diseases	133	Veterinary Science
424767	Clinics in plastic surgery	clinics in plastic surgery	clinics in plastic surgery	1	1	1	0	1	0	1	12	Health Professionals	210	Plastic Surgery
425076	Clinical and experimental pharmacology & physiology	clinical and experimental pharmacology & physiology	clinical and experimental pharmacology and physiology	1	1	1	1	1	0	1	3	Medical Specialties	77	Cardiovascular
425123	Journal of clinical periodontology	journal of clinical periodontology	journal of clinical periodontology	2	2	1	0	1	0	1	12	Health Professionals	203	Periodontology
425124	Journal of cutaneous pathology	journal of cutaneous pathology	journal of cutaneous pathology	1	1	1	0	1	0	1	3	Medical Specialties	460	Dermatological Surgery
425743	Journal of child language	journal of child language	journal of child language	1	1	1	0	1	0	1	8	Brain Research	302	Speech Language & Hearing
425746	Medical physics	medical physics	medical physics	2	2	1	0	1	0	1	3	Medical Specialties	378	Radiology
425754	Reviews on environmental health	reviews on environmental health	reviews on environmental health	2	2	1	0	1	0	1	12	Health Professionals	402	Molecular Medicine
430275	Irish medical journal	irish medical journal	irish medical journal	1	1	1	0	1	0	1	3	Medical Specialties	50	Obstetrics
430303	Journal of nuclear medicine technology	journal of nuclear medicine technology	journal of nuclear medicine technology	1	1	1	0	1	0	1	3	Medical Specialties	184	Nuclear Medicine
430442	Biochemical systematics and ecology	biochemical systematics and ecology	biochemical systematics and ecology	1	1	1	0	1	0	1	5	Chemistry	255	Flavors & Fragrance
430463	Primary care	primary care	primary care - clinics in office practice	2	2	1	1	1	0	1	8	Brain Research	485	Headache
430773	Bio Systems	bio systems	bio systems	1	1	1	0	1	0	1	7	Electrical Engineering & Computer Science	208	Artificial Evolution
431155	Seminars in thrombosis and hemostasis	seminars in thrombosis and hemostasis	seminars in thrombosis and hemostasis	2	2	1	0	1	0	1	3	Medical Specialties	205	Thrombosis
431420	AANA journal	aana journal	aana journal	2	2	1	0	1	0	1	3	Medical Specialties	7	Anesthetics & Analgesics
431702	Acta reumatologica portuguesa	acta reumatologica portuguesa	acta reumatologica portuguesa	1	0	0	0	1	0	1	3	Medical Specialties	16	Rheumatology
432204	Topics in current chemistry	topics in current chemistry	topics in current chemistry	1	1	1	0	1	0	1	5	Chemistry	18	Organic Chemistry
432520	British journal of sports medicine	british journal of sports medicine	british journal of sports medicine	1	1	1	0	1	0	1	12	Health Professionals	73	Sports Medicine
432556	Journal of biogeography	journal of biogeography	journal of biogeography	1	1	1	0	1	0	1	1	Biology	423	Molecular Ecology
432557	Journal of neurosurgical sciences	journal of neurosurgical sciences	journal of neurosurgical sciences	2	2	1	0	1	0	1	8	Brain Research	44	Neurosurgery
433604	Journal of oral rehabilitation	journal of oral rehabilitation	journal of oral rehabilitation	1	1	1	0	1	0	1	12	Health Professionals	191	Prosthetic Dentistry
434624	Reviews of physiology, biochemistry and pharmacology	reviews of physiology, biochemistry and pharmacology	reviews of physiology, biochemistry and pharmacology	1	1	1	0	1	0	1	10	Infectious Diseases	523	Molecular Biology Methods
435062	Psychological research	psychological research	psychological research	1	1	1	0	1	0	1	8	Brain Research	144	Vision
1245762	Quality & quantity	quality & quantity	quality and quantity	1	1	1	1	1	0	1	13	Social Sciences	134	Teacher Education; Evaluation
1246405	Cellular immunology	cellular immunology	cellular immunology	1	1	1	0	1	0	1	10	Infectious Diseases	9	Immunology
1246675	Acta neurobiologiae experimentalis	acta neurobiologiae experimentalis	acta neurobiologiae experimentalis	1	1	1	0	1	0	1	8	Brain Research	40	Clinical Neurophysiology
1247225	Marine biology	marine biology	marine biology	1	1	1	0	1	0	1	1	Biology	30	Marine Biology
1250250	Computers in biology and medicine	computers in biology and medicine	computers in biology and medicine	1	1	1	0	1	0	1	7	Electrical Engineering & Computer Science	3	Data Mining
1250576	Planta	planta	planta	1	1	1	0	1	0	1	1	Biology	21	Plant Physiology
1250602	Studies in history and philosophy of science	studies in history and philosophy of science	studies in history and philosophy of science part a	1	1	1	1	1	0	1	9	Humanities	182	Science History
1251640	Behavior therapy	behavior therapy	behavior therapy	1	1	1	0	1	0	1	12	Health Professionals	289	Behavioral Research Therapy
1252362	Man in India	man in india	man in india	1	0	0	0	1	0	1	13	Social Sciences	434	Environmental Policy
1254074	American journal of public health	american journal of public health	american journal of public health	1	1	1	0	1	0	1	12	Health Professionals	197	Public Health Service
1254104	Cirugia espanola	cirugia espanola	cirugia espanola	1	1	1	0	1	0	1	3	Medical Specialties	89	Surgery
1254142	Psychological medicine	psychological medicine	psychological medicine	1	1	1	0	1	0	1	12	Health Professionals	318	Mental Health Assessment
1254354	European journal of pharmacology	european journal of pharmacology	european journal of pharmacology	1	1	1	0	1	0	1	3	Medical Specialties	26	Pharmacology Science
1254476	Accident; analysis and prevention	accident; analysis and prevention	accident analysis and prevention	1	1	1	1	1	0	1	4	Chemical, Mechanical, & Civil Engineering	98	Automotive Engineering
1256107	Cold Spring Harbor symposia on quantitative biology	cold spring harbor symposia on quantitative biology	cold spring harbor symposia on quantitative biology	2	2	1	0	1	0	1	10	Infectious Diseases	320	Mutation; DNA Repair
1256165	European journal of clinical pharmacology	european journal of clinical pharmacology	european journal of clinical pharmacology	2	2	1	0	1	0	1	12	Health Professionals	402	Molecular Medicine
1256300	Journal of physics D: Applied physics	journal of physics d: applied physics	journal of physics d: applied physics	1	1	1	0	1	0	1	11	Math & Physics	38	Semiconducting Materials
1256322	Physiologia plantarum	physiologia plantarum	physiologia plantarum	1	1	1	0	1	0	1	1	Biology	21	Plant Physiology
1257130	Gesnerus	gesnerus	gesnerus	1	1	1	0	1	0	1	12	Health Professionals	494	Medical Libraries
1257761	International journal of systems science	international journal of systems science	international journal of systems science	1	0	0	0	1	0	1	7	Electrical Engineering & Computer Science	96	Automatic Control
1260201	Journal of personality assessment	journal of personality assessment	journal of personality assessment	1	1	1	0	1	0	1	12	Health Professionals	425	Clinical Psychiatry
1260337	The Michigan nurse	the michigan nurse	the michigan nurse	1	1	1	0	1	0	1	12	Health Professionals	447	Geriatric Nursing
1260462	Australian orthodontic journal	australian orthodontic journal	australian orthodontic journal	1	1	1	0	1	0	1	12	Health Professionals	192	Orthodontics
1261472	Ethnos	ethnos	ethnos	1	0	0	0	1	0	1	9	Humanities	502	Socio-Cultural Anthropology
1262063	Health devices	health devices	health devices	1	1	1	0	1	0	1	12	Health Professionals	453	Hospital Management
1263115	Journal of aerosol science	journal of aerosol science	journal of aerosol science	1	1	1	0	1	0	1	6	Earth Sciences	275	Air Quality
1263775	Nuclear technology	nuclear technology	nuclear technology	1	1	1	0	1	0	1	4	Chemical, Mechanical, & Civil Engineering	47	Nuclear Engineering
1264241	Journal of safety research	journal of safety research	journal of safety research	1	1	1	0	1	0	1	4	Chemical, Mechanical, & Civil Engineering	98	Automotive Engineering
1264464	Seminars in nuclear medicine	seminars in nuclear medicine	seminars in nuclear medicine	1	1	1	0	1	0	1	3	Medical Specialties	184	Nuclear Medicine
1264604	Biochimie	biochimie	biochimie	1	1	1	0	1	0	1	10	Infectious Diseases	320	Mutation; DNA Repair
1264702	The Ceylon medical journal	the ceylon medical journal	the ceylon medical journal	1	1	1	0	1	0	1	1	Biology	454	Insect Physiology
1266406	Cardiology	cardiology	cardiology	1	1	1	0	1	0	1	3	Medical Specialties	2	Circulation
1267175	Revue de l'infirmiere	revue de l'infirmiere	revue de linfirmiere	1	1	1	1	1	0	1	12	Health Professionals	447	Geriatric Nursing
1270505	Nutrition and food science	nutrition and food science	nutrition and food science	1	0	0	0	1	0	1	12	Health Professionals	42	Nutrition
1271641	British journal of social work	british journal of social work	british journal of social work	1	1	1	0	1	0	1	13	Social Sciences	403	Human Resource Management
1272106	Omega	omega	omega	2	2	1	0	1	0	1	13	Social Sciences	74	Operations Research
1272646	American family physician	american family physician	american family physician	1	1	1	0	1	0	1	12	Health Professionals	451	Medical Education
1273201	European journal of immunology	european journal of immunology	european journal of immunology	2	2	1	0	1	0	1	10	Infectious Diseases	9	Immunology
1273413	Journal of drug issues	journal of drug issues	journal of drug issues	1	1	1	0	1	0	1	12	Health Professionals	104	Substance-abuse Treatment
1273516	Archives of sexual behavior	archives of sexual behavior	archives of sexual behavior	1	1	1	0	1	0	1	3	Medical Specialties	525	Impotence
1275273	American anthropologist	american anthropologist	american anthropologist	1	1	1	0	1	0	1	13	Social Sciences	250	Ethnology
1275332	Child psychiatry and human development	child psychiatry and human development	child psychiatry and human development	1	1	1	0	1	0	1	8	Brain Research	235	Child & Adolescent Psychiatry
1276005	Physica scripta	physica scripta	physica scripta	1	0	0	0	1	0	1	11	Math & Physics	176	Optics & Lasers
1277355	Tropical animal health and production	tropical animal health and production	tropical animal health and production	1	1	1	0	1	0	1	10	Infectious Diseases	107	Animal Science
1300031	Journal of drug education	journal of drug education	journal of drug education	2	2	1	0	1	0	1	12	Health Professionals	367	Addictive Behavior
1300217	Anesthesiology	anesthesiology	anesthesiology	1	1	1	0	1	0	1	3	Medical Specialties	7	Anesthetics & Analgesics
1301573	Pesticide biochemistry and physiology	pesticide biochemistry and physiology	pesticide biochemistry and physiology	1	1	1	0	1	0	1	1	Biology	429	Weed Management
1301706	Tropical doctor	tropical doctor	tropical doctor	1	1	1	0	1	0	1	10	Infectious Diseases	116	Tropical Medicine
1302751	Neuroradiology	neuroradiology	neuroradiology	1	1	1	0	1	0	1	8	Brain Research	452	Magnetic Resonance Imagery
1303703	Bioorganic chemistry	bioorganic chemistry	bioorganic chemistry	1	1	1	0	1	0	1	2	Biotechnology	4	Protein Science
1304603	Archivos de la Sociedad Espanola de Oftalmologia	archivos de la sociedad espanola de oftalmologia	archivos de la sociedad espanola de oftalmologia	1	1	1	0	1	0	1	3	Medical Specialties	41	Ophthalmology
1305072	Sociological methodology	sociological methodology	sociological methodology	1	1	1	0	1	0	1	13	Social Sciences	535	Education Psychological Measures
1305440	Journal of immunological methods	journal of immunological methods	journal of immunological methods	2	2	1	0	1	0	1	10	Infectious Diseases	443	Sexually Transmitted Diseases
1306016	Clinical radiology	clinical radiology	clinical radiology	1	1	1	0	1	0	1	8	Brain Research	28	Medical Imaging
1306050	Plastic and reconstructive surgery	plastic and reconstructive surgery	plastic and reconstructive surgery	2	2	1	0	1	0	1	12	Health Professionals	210	Plastic Surgery
1306053	Seminars in arthritis and rheumatism	seminars in arthritis and rheumatism	seminars in arthritis and rheumatism	1	1	1	0	1	0	1	3	Medical Specialties	16	Rheumatology
1310650	Anesthesia and analgesia	anesthesia and analgesia	anesthesia and analgesia	2	2	1	0	1	0	1	3	Medical Specialties	7	Anesthetics & Analgesics
7500663	Microbial ecology	microbial ecology	microbial ecology	1	1	1	0	1	0	1	1	Biology	369	Environmental Microbiology
7500844	Molecular and cellular endocrinology	molecular and cellular endocrinology	molecular and cellular endocrinology	1	1	1	0	1	0	1	3	Medical Specialties	262	Molecular Endocrinology
7500924	Cytology and genetics	cytology and genetics	cytology and genetics	1	1	1	0	1	0	1	12	Health Professionals	402	Molecular Medicine
7501062	Acta protozoologica	acta protozoologica	acta protozoologica	1	1	1	0	1	0	1	1	Biology	419	Mycology
7501110	Consultant	consultant	consultant	1	1	1	0	1	0	1	8	Brain Research	485	Headache
7501244	Social indicators research	social indicators research	social indicators research	1	1	1	0	1	0	1	12	Health Professionals	154	Gerontology
7501306	Clinics in perinatology	clinics in perinatology	clinics in perinatology	1	1	1	0	1	0	1	3	Medical Specialties	534	Pediatric Research
7501714	Aviation, space, and environmental medicine	aviation, space, and environmental medicine	aviation space and environmental medicine	1	1	1	1	1	0	1	4	Chemical, Mechanical, & Civil Engineering	409	Aerospace
7501965	Water resources research	water resources research	water resources research	1	1	1	0	1	0	1	6	Earth Sciences	374	Water Resource
7502018	Biological conservation	biological conservation	biological conservation	1	1	1	0	1	0	1	1	Biology	113	Biological Conservation
7502021	Biotechnology and bioengineering	biotechnology and bioengineering	biotechnology and bioengineering	2	2	1	0	1	0	1	2	Biotechnology	515	Biotechnology Bioengineering
7502030	Cancer treatment reviews	cancer treatment reviews	cancer treatment reviews	1	1	1	0	1	0	1	3	Medical Specialties	12	Oncology
7502039	Clinical neurology and neurosurgery	clinical neurology and neurosurgery	clinical neurology and neurosurgery	1	1	1	0	1	0	1	8	Brain Research	63	Neurology
7502105	Journal of mathematical biology	journal of mathematical biology	journal of mathematical biology	1	1	1	0	1	0	1	1	Biology	423	Molecular Ecology
7502265	Aggressive behavior	aggressive behavior	aggressive behavior	1	1	1	0	1	0	1	13	Social Sciences	312	Child Development
7502320	Environmental entomology	environmental entomology	environmental entomology	2	2	1	0	1	0	1	1	Biology	323	Entomology
7502386	Journal of homosexuality	journal of homosexuality	journal of homosexuality	1	1	1	0	1	0	1	9	Humanities	170	American History
7502387	Journal of sex & marital therapy	journal of sex & marital therapy	journal of sex and marital therapy	1	1	1	1	1	0	1	3	Medical Specialties	525	Impotence
7502533	Biological cybernetics	biological cybernetics	biological cybernetics	1	1	1	0	1	0	1	8	Brain Research	412	Neuroscience Methods
7502536	British journal of pharmacology	british journal of pharmacology	british journal of pharmacology	2	2	1	0	1	0	1	3	Medical Specialties	26	Pharmacology Science
7502619	Memorias do Instituto Oswaldo Cruz	memorias do instituto oswaldo cruz	mem.inst.oswaldo cruz	2	2	1	1	1	0	1	1	Biology	454	Insect Physiology
7503045	Journal of the South Carolina Medical Association (1975)	journal of the south carolina medical association (1975)	the journal of the south carolina medical association	1	1	1	1	1	0	1	12	Health Professionals	301	Region & Medical Ethics
7503056	Journal of the American Chemical Society	journal of the american chemical society	journal of the american chemical society	2	2	1	0	1	0	1	5	Chemistry	18	Organic Chemistry
7503057	The Journal of the American College of Dentists	the journal of the american college of dentists	the journal of the american college of dentists	1	1	1	0	1	0	1	12	Health Professionals	162	Dental Education
7503062	Journal of the American Geriatrics Society	journal of the american geriatrics society	journal of the american geriatrics society	1	1	1	0	1	0	1	8	Brain Research	174	Geriatrics
7503067	Journal of the American Veterinary Medical Association	journal of the american veterinary medical association	journal of the american veterinary medical association	2	2	1	0	1	0	1	10	Infectious Diseases	202	Veterinary Medicine
7503069	The Journal of the Arkansas Medical Society	the journal of the arkansas medical society	the journal of the arkansas medical society	1	1	1	0	1	0	1	12	Health Professionals	15	Hospital Financial Management
7503075	Journal of the Franklin Institute	journal of the franklin institute	journal of the franklin institute	1	0	0	0	1	0	1	7	Electrical Engineering & Computer Science	433	Control Systems
7503082	Journal of the Massachusetts Dental Society	journal of the massachusetts dental society	journal of the massachusetts dental society	1	1	1	0	1	0	1	12	Health Professionals	162	Dental Education
7503089	Journal of the National Cancer Institute	journal of the national cancer institute	journal of the national cancer institute	2	2	1	0	1	0	1	3	Medical Specialties	12	Oncology
7503090	Journal of the National Medical Association	journal of the national medical association	journal of the national medical association	2	2	1	0	1	0	1	12	Health Professionals	469	Preventive Medicine
7503111	Journal of the Royal Naval Medical Service	journal of the royal naval medical service	journal of the royal naval medical service	1	1	1	0	1	0	1	12	Health Professionals	100	Employee Health Benefit Plans
7503122	Journal of the South African Veterinary Association	journal of the south african veterinary association	journal of the south african veterinary association	1	1	1	0	1	0	1	1	Biology	340	Parasitology
7503280	Anais da Academia Brasileira de Ciencias	anais da academia brasileira de ciencias	anais da academia brasileira de ciencias	2	2	1	0	1	0	1	6	Earth Sciences	413	Mineralogy
7503289	Annals of the Academy of Medicine, Singapore	annals of the academy of medicine, singapore	annals of the academy of medicine, singapore	2	2	1	0	1	0	1	12	Health Professionals	466	Emergency Medicine
7503290	Annals of the Entomological Society of America	annals of the entomological society of america	annals of the entomological society of america	1	1	1	0	1	0	1	1	Biology	323	Entomology
7503323	British journal of clinical pharmacology	british journal of clinical pharmacology	british journal of clinical pharmacology	1	1	1	0	1	0	1	12	Health Professionals	402	Molecular Medicine
7503830	Mikrobiyoloji bulteni	mikrobiyoloji bulteni	mikrobiyoloji bulteni	1	1	1	0	1	0	1	10	Infectious Diseases	55	AntiMicrobial Agents
7504241	Diabetes forecast	diabetes forecast	diabetes forecast	1	1	1	0	1	0	1	3	Medical Specialties	83	Dietetics
7504610	British journal of guidance & counselling	british journal of guidance & counselling	british journal of guidance and counselling	1	0	0	1	1	0	1	13	Social Sciences	408	Marital & Family Therapy
7505188	Anales de la Real Academia Nacional de Medicina	anales de la real academia nacional de medicina	anales de la real academia nacional de medicina	1	1	1	0	1	0	1	12	Health Professionals	402	Molecular Medicine
7505267	Boletin de la Asociacion Medica de Puerto Rico	boletin de la asociacion medica de puerto rico	boletin de la asociacion medica de puerto rico	1	0	0	0	1	0	1	12	Health Professionals	451	Medical Education
7505371	Bulletin of the Chemical Society of Japan	bulletin of the chemical society of japan	bulletin of the chemical society of japan	1	0	0	0	1	0	1	5	Chemistry	18	Organic Chemistry
7505414	The Bulletin of Tokyo Dental College	the bulletin of tokyo dental college	the bulletin of tokyo dental college	1	1	1	0	1	0	1	12	Health Professionals	192	Orthodontics
7505531	Iranian journal of public health	iranian journal of public health	iranian journal of public health	2	2	1	0	1	0	1	1	Biology	454	Insect Physiology
7505563	Journal of chemical ecology	journal of chemical ecology	journal of chemical ecology	2	2	1	0	1	0	1	1	Biology	454	Insect Physiology
7505564	Journal of clinical microbiology	journal of clinical microbiology	journal of clinical microbiology	1	1	1	0	1	0	1	10	Infectious Diseases	84	Clinical Microbiology
7505579	Journal of the American Psychoanalytic Association	journal of the american psychoanalytic association	journal of the american psychoanalytic association	1	1	1	0	1	0	1	12	Health Professionals	71	Psychoanalysis
7505585	The Journal of the Association of Physicians of India	the journal of the association of physicians of india	journal of association of physicians of india	1	1	1	1	1	0	1	3	Medical Specialties	39	Diabetes Care
7505603	Journal of the Electrochemical Society	journal of the electrochemical society	journal of the electrochemical society	1	1	1	0	1	0	1	4	Chemical, Mechanical, & Civil Engineering	260	Electrochemistry
7505608	Journal of the Indian Medical Association	journal of the indian medical association	journal of the indian medical association	1	1	1	0	1	0	1	3	Medical Specialties	405	Clinical Rehabilitation
7505618	The Journal of the Louisiana State Medical Society : official organ of the Louisiana State Medical Society	the journal of the louisiana state medical society : official organ of the louisiana state medical society	the journal of the louisiana state medical society : official organ of the louisiana state medical society	1	1	1	0	1	0	1	12	Health Professionals	475	Medical Practice
7505620	Journal of the Medical Association of Georgia	journal of the medical association of georgia	journal of the medical association of georgia	1	1	1	0	1	0	1	12	Health Professionals	15	Hospital Financial Management
7505621	The Journal of the Michigan Dental Association	the journal of the michigan dental association	the journal of the michigan dental association	1	1	1	0	1	0	1	12	Health Professionals	162	Dental Education
7505622	Journal of the Mississippi State Medical Association	journal of the mississippi state medical association	journal of the mississippi state medical association	1	1	1	0	1	0	1	12	Health Professionals	15	Hospital Financial Management
7505627	Journal of the Royal Army Medical Corps	journal of the royal army medical corps	journal of the royal army medical corps	2	2	1	0	1	0	1	12	Health Professionals	414	Trauma
7505658	Mammal review	mammal review	mammal review	1	1	1	0	1	0	1	1	Biology	524	Mammals
7505668	Medical hypotheses	medical hypotheses	medical hypotheses	1	1	1	0	1	0	1	10	Infectious Diseases	320	Mutation; DNA Repair
7505689	Mycopathologia	mycopathologia	mycopathologia	1	1	1	0	1	0	1	2	Biotechnology	449	Systematics & Evolutionary Microbiology
7505716	Nippon Ganka Gakkai zasshi	nippon ganka gakkai zasshi	nippon ganka gakkai zasshi	1	1	1	0	1	0	1	12	Health Professionals	68	Retinal Surgery
7505774	Notes and records of the Royal Society of London	notes and records of the royal society of london	notes and records of the royal society	1	1	1	1	1	0	1	9	Humanities	182	Science History
7505876	Proceedings of the National Academy of Sciences of the United States of America	proceedings of the national academy of sciences of the united states of america	proceedings of the national academy of sciences of the united states of america	2	2	1	0	1	0	1	3	Medical Specialties	1	Clinical Cancer Research
7506101	Transactions of the American Fisheries Society	transactions of the american fisheries society	transactions of the american fisheries society	1	1	1	0	1	0	1	1	Biology	487	Fish Biology
7506106	Transactions of the American Ophthalmological Society	transactions of the american ophthalmological society	transactions of the american ophthalmological society	1	1	1	0	1	0	1	3	Medical Specialties	41	Ophthalmology
7506129	Transactions of the Royal Society of Tropical Medicine and Hygiene	transactions of the royal society of tropical medicine and hygiene	transactions of the royal society of tropical medicine and hygiene	1	1	1	0	1	0	1	10	Infectious Diseases	116	Tropical Medicine
7506220	Brain and language	brain and language	brain and language	1	1	1	0	1	0	1	8	Brain Research	412	Neuroscience Methods
7506499	The American nurse	the american nurse	the american nurse	1	0	0	0	1	0	1	12	Health Professionals	211	Nursing Administration
7506743	Social studies of science	social studies of science	social studies of science	2	2	1	0	1	0	1	13	Social Sciences	403	Human Resource Management
7506854	Annales Academiae Medicae Stetinensis	annales academiae medicae stetinensis	annales academiae medicae stetinensis	1	1	1	0	1	0	1	12	Health Professionals	192	Orthodontics
7506858	Annals of the New York Academy of Sciences	annals of the new york academy of sciences	annals of the new york academy of sciences	2	2	1	0	1	0	1	8	Brain Research	6	Neuroscience; Molecular & Cellular
7506860	Annals of the Royal College of Surgeons of England	annals of the royal college of surgeons of england	annals of the royal college of surgeons of england	1	1	1	0	1	0	1	3	Medical Specialties	89	Surgery
7506870	Archives of virology	archives of virology	archives of virology	1	1	1	0	1	0	1	10	Infectious Diseases	20	Virology
7506897	Biochemical Society transactions	biochemical society transactions	biochemical society transactions	1	1	1	0	1	0	1	2	Biotechnology	4	Protein Science
7507024	Bulletin of the American College of Surgeons	bulletin of the american college of surgeons	bulletin of the american college of surgeons	1	1	1	0	1	0	1	12	Health Professionals	475	Medical Practice
7507032	Bulletin of the Menninger Clinic	bulletin of the menninger clinic	bulletin of the menninger clinic	1	1	1	0	1	0	1	12	Health Professionals	71	Psychoanalysis
7507052	Bulletin of the World Health Organization	bulletin of the world health organization	bulletin of the world health organization	2	2	1	0	1	0	1	10	Infectious Diseases	352	World Health Organization
7507068	Colloid and polymer science	colloid and polymer science	colloid and polymer science	1	1	1	0	1	0	1	5	Chemistry	365	Surfactants
7507149	Instructional course lectures	instructional course lectures	instructional course lectures	1	1	1	0	1	0	1	12	Health Professionals	62	Bone Joint Surgery
7507211	Journal of the Irish Dental Association	journal of the irish dental association	journal of the irish dental association	1	1	1	0	1	0	1	12	Health Professionals	457	Oral Surgery
7507374	Proceedings of the American Philosophical Society	proceedings of the american philosophical society	proceedings of the american philosophical society	1	1	1	0	1	0	1	9	Humanities	182	Science History
7507456	Revista da Sociedade Brasileira de Medicina Tropical	revista da sociedade brasileira de medicina tropical	revista da sociedade brasileira de medicina tropical	2	2	1	0	1	0	1	1	Biology	454	Insect Physiology
7507484	Revista do Instituto de Medicina Tropical de Sao Paulo	revista do instituto de medicina tropical de sao paulo	revista do instituto de medicina tropical de sao paulo	1	1	1	0	1	0	1	1	Biology	454	Insect Physiology
7507497	RoFo : Fortschritte auf dem Gebiete der Rontgenstrahlen und der Nuklearmedizin	rofo : fortschritte auf dem gebiete der rontgenstrahlen und der nuklearmedizin	rofo : fortschritte auf dem gebiete der rontgenstrahlen und der nuklearmedizin	1	1	1	0	1	0	1	8	Brain Research	28	Medical Imaging
7507559	Transactions of the American Clinical and Climatological Association	transactions of the american clinical and climatological association	transactions of the american clinical and climatological association	2	2	1	0	1	0	1	12	Health Professionals	15	Hospital Financial Management
7508250	Mammalia	mammalia	mammalia	1	0	0	0	1	0	1	1	Biology	524	Mammals
7508319	Synthesis	synthesis	synthesis	1	1	1	0	1	0	1	5	Chemistry	18	Organic Chemistry
7508397	Monographs of the Society for Research in Child Development	monographs of the society for research in child development	monographs of the society for research in child development	1	1	1	0	1	0	1	13	Social Sciences	312	Child Development
7508686	Pain	pain	pain	1	1	1	0	1	0	1	12	Health Professionals	313	Pain
7509323	Applied mathematics and computation	applied mathematics and computation	applied mathematics and computation	1	1	1	0	1	0	1	11	Math & Physics	501	Applied Math
7509477	Polimery w medycynie	polimery w medycynie	polimery w medycynie	1	1	1	0	1	0	1	12	Health Professionals	165	Biomaterials
7509572	American journal of law & medicine	american journal of law & medicine	american journal of law and medicine	1	1	1	1	1	0	1	12	Health Professionals	151	BioEthics
7510258	Journal of gerontological nursing	journal of gerontological nursing	journal of gerontological nursing	1	1	1	0	1	0	1	12	Health Professionals	447	Geriatric Nursing
7510357	Respiratory care	respiratory care	respiratory care	2	2	1	0	1	0	1	3	Medical Specialties	512	Lung Cancer
7511141	Zhonghua yi xue za zhi	zhonghua yi xue za zhi	zhonghua yi shi za zhi (beijing, china : 1980)	1	1	1	1	1	0	1	3	Medical Specialties	148	Pharmacy
7511484	Journal of endodontics	journal of endodontics	journal of endodontics	1	1	1	0	1	0	1	12	Health Professionals	457	Oral Surgery
7511540	Scandinavian journal of work, environment & health	scandinavian journal of work, environment & health	scandinavian journal of work, environment and health	1	1	1	1	1	0	1	12	Health Professionals	17	Occupational Health
7511805	Sex roles	sex roles	sex roles	1	1	1	0	1	0	1	13	Social Sciences	244	Eating Disorders; Sex Roles
7511865	Annual review of sociology	annual review of sociology	annual review of sociology	1	1	1	0	1	0	1	13	Social Sciences	283	Sociology
7512134	International archives of occupational and environmental health	international archives of occupational and environmental health	international archives of occupational and environmental health	1	1	1	0	1	0	1	12	Health Professionals	17	Occupational Health
7512719	European urology	european urology	european urology	2	2	1	0	1	0	1	3	Medical Specialties	8	Urology
7512895	Neuropsychobiology	neuropsychobiology	neuropsychobiology	1	1	1	0	1	0	1	8	Brain Research	150	Psychosis; Schizophrenia
7513219	British dental journal	british dental journal	british dental journal	1	1	1	0	1	0	1	12	Health Professionals	162	Dental Education
7513292	Frontiers in neuroendocrinology	frontiers in neuroendocrinology	frontiers in neuroendocrinology	1	1	1	0	1	0	1	8	Brain Research	215	Neurophysiology & Neuroscience
7513582	Contributions to nephrology	contributions to nephrology	contributions to nephrology	1	1	1	0	1	0	1	3	Medical Specialties	25	Kidney
7513587	Drug and alcohol dependence	drug and alcohol dependence	drug and alcohol dependence	1	1	1	0	1	0	1	12	Health Professionals	104	Substance-abuse Treatment
7513602	Heterocycles	heterocycles	heterocycles	1	1	1	0	1	0	1	5	Chemistry	18	Organic Chemistry
7513619	Journal of medical ethics	journal of medical ethics	journal of medical ethics	1	1	1	0	1	0	1	12	Health Professionals	151	BioEthics
7513690	Singapore dental journal	singapore dental journal	singapore dental journal	2	2	1	0	1	0	1	12	Health Professionals	457	Oral Surgery
7513702	Ultramicroscopy	ultramicroscopy	ultramicroscopy	1	1	1	0	1	0	1	10	Infectious Diseases	441	Peptides
7513795	Chinese medical journal	chinese medical journal	chinese medical journal	3	3	1	0	1	0	1	3	Medical Specialties	258	Electrocardiography
7600031	Annals of nuclear energy	annals of nuclear energy	annals of nuclear energy	1	0	0	0	1	0	1	4	Chemical, Mechanical, & Civil Engineering	47	Nuclear Engineering
7600053	Cancer letters	cancer letters	cancer letters	1	1	1	0	1	0	1	3	Medical Specialties	1	Clinical Cancer Research
7600076	Drugs	drugs	drugs	1	1	1	0	1	0	1	3	Medical Specialties	422	Drug Safety
7600097	Human communication research	human communication research	human communication research	1	1	1	0	1	0	1	13	Social Sciences	145	Communication Research
7600105	Inflammation	inflammation	inflammation	1	1	1	0	1	0	1	10	Infectious Diseases	9	Immunology
7600111	Journal of neuroscience research	journal of neuroscience research	journal of neuroscience research	1	1	1	0	1	0	1	8	Brain Research	6	Neuroscience; Molecular & Cellular
7600115	Journal of thermal biology	journal of thermal biology	journal of thermal biology	1	1	1	0	1	0	1	1	Biology	180	Comparative Animal Physiology
7600130	Neuroscience letters	neuroscience letters	neuroscience letters	1	1	1	0	1	0	1	8	Brain Research	6	Neuroscience; Molecular & Cellular
7600137	Nursing	nursing	nursing	1	1	1	0	1	0	1	12	Health Professionals	67	Nursing Specialists
7600747	Journal of community health	journal of community health	journal of community health	1	1	1	0	1	0	1	12	Health Professionals	469	Preventive Medicine
7601655	Gerontology	gerontology	gerontology	1	1	1	0	1	0	1	8	Brain Research	174	Geriatrics
7601744	Journal of fluency disorders	journal of fluency disorders	journal of fluency disorders	1	1	1	0	1	0	1	8	Brain Research	302	Speech Language & Hearing
7602632	Child: care, health and development	child: care, health and development	child: care, health and development	1	1	1	0	1	0	1	13	Social Sciences	271	Social Work
7602745	Veterinary parasitology	veterinary parasitology	veterinary parasitology	1	1	1	0	1	0	1	1	Biology	340	Parasitology
7603097	Journal of physical and chemical reference data	journal of physical and chemical reference data	journal of physical and chemical reference data	1	0	0	0	1	0	1	4	Chemical, Mechanical, & Civil Engineering	273	Fluid Phase Equilibrium
7603128	Molecular aspects of medicine	molecular aspects of medicine	molecular aspects of medicine	1	1	1	0	1	0	1	12	Health Professionals	402	Molecular Medicine
7603335	Experimental aging research	experimental aging research	experimental aging research	1	1	1	0	1	0	1	12	Health Professionals	154	Gerontology
7603486	Addictive behaviors	addictive behaviors	addictive behaviors	1	1	1	0	1	0	1	12	Health Professionals	367	Addictive Behavior
7603509	Blood	blood	blood	1	1	1	0	1	0	1	3	Medical Specialties	19	Leukemia
7603567	Fiziologiia cheloveka	fiziologiia cheloveka	fiziologiia cheloveka	1	0	0	0	1	0	1	4	Chemical, Mechanical, & Civil Engineering	409	Aerospace
7603616	International journal of radiation oncology, biology, physics	international journal of radiation oncology, biology, physics	international journal of radiation oncology biology physics	2	2	1	1	1	0	1	3	Medical Specialties	286	Radiation Therapy
7603663	The Nurse practitioner	the nurse practitioner	nurse practitioner	1	1	1	1	1	0	1	12	Health Professionals	462	Midwifery
7603729	Social work in health care	social work in health care	social work in health care	1	1	1	0	1	0	1	13	Social Sciences	271	Social Work
7603873	European journal of pediatrics	european journal of pediatrics	european journal of pediatrics	2	2	1	0	1	0	1	3	Medical Specialties	76	Pediatrics
7604950	Contact dermatitis	contact dermatitis	contact dermatitis	2	2	1	0	1	0	1	3	Medical Specialties	460	Dermatological Surgery
7605014	Human physiology	human physiology	human physiology	1	0	0	0	1	0	1	8	Brain Research	40	Clinical Neurophysiology
7605028	Journal of comparative family studies	journal of comparative family studies	journal of comparative family studies	1	1	1	0	1	0	1	13	Social Sciences	408	Marital & Family Therapy
7605074	Neuroscience	neuroscience	neuroscience	1	1	1	0	1	0	1	8	Brain Research	6	Neuroscience; Molecular & Cellular
7605280	Contemporary educational psychology	contemporary educational psychology	contemporary educational psychology	1	1	1	0	1	0	1	13	Social Sciences	418	Educational Psychology
7605655	Medical education	medical education	medical education	1	1	1	0	1	0	1	12	Health Professionals	451	Medical Education
7605679	Operative dentistry	operative dentistry	operative dentistry	1	1	1	0	1	0	1	12	Health Professionals	194	Dental Research
7605801	Applied and environmental microbiology	applied and environmental microbiology	applied and environmental microbiology	2	2	1	0	1	0	1	1	Biology	369	Environmental Microbiology
7605818	Brain research bulletin	brain research bulletin	brain research bulletin	1	1	1	0	1	0	1	8	Brain Research	6	Neuroscience; Molecular & Cellular
7605904	Indian journal of pathology & microbiology	indian journal of pathology & microbiology	indian journal of pathology and microbiology	1	1	1	1	1	0	1	3	Medical Specialties	471	Gynecology Oncology
7605913	Journal of emergency nursing	journal of emergency nursing	journal of emergency nursing	1	1	1	0	1	0	1	12	Health Professionals	447	Geriatric Nursing
7606202	Journal of membrane science	journal of membrane science	journal of membrane science	1	1	1	0	1	0	1	4	Chemical, Mechanical, & Civil Engineering	189	Filtration Membrane
7606847	Clinical and experimental dermatology	clinical and experimental dermatology	clinical and experimental dermatology	2	2	1	0	1	0	1	3	Medical Specialties	460	Dermatological Surgery
7606849	Clinical pharmacokinetics	clinical pharmacokinetics	clinical pharmacokinetics	1	1	1	0	1	0	1	12	Health Professionals	402	Molecular Medicine
7607088	Annual review of pharmacology and toxicology	annual review of pharmacology and toxicology	annual review of pharmacology and toxicology	1	1	1	0	1	0	1	12	Health Professionals	402	Molecular Medicine
7607091	Archives of pathology & laboratory medicine	archives of pathology & laboratory medicine	archives of pathology and laboratory medicine	2	2	1	1	1	0	1	3	Medical Specialties	130	Pathology
7607123	Current problems in diagnostic radiology	current problems in diagnostic radiology	current problems in diagnostic radiology	1	0	0	0	1	0	1	8	Brain Research	28	Medical Imaging
7607130	Ecological entomology	ecological entomology	ecological entomology	1	1	1	0	1	0	1	1	Biology	213	Ecology
7607686	Bangladesh Medical Research Council bulletin	bangladesh medical research council bulletin	bangladesh medical research council bulletin	1	1	1	0	1	0	1	3	Medical Specialties	39	Diabetes Care
7608025	Psychopharmacology	psychopharmacology	psychopharmacology	1	1	1	0	1	0	1	8	Brain Research	69	Psychopharmacology
7608063	Thrombosis and haemostasis	thrombosis and haemostasis	thrombosis and haemostasis	2	2	1	0	1	0	1	3	Medical Specialties	205	Thrombosis
7608076	Women & health	women & health	women and health	1	1	1	1	1	0	1	13	Social Sciences	408	Marital & Family Therapy
7608456	Behavioral ecology and sociobiology	behavioral ecology and sociobiology	behavioral ecology and sociobiology	1	1	1	0	1	0	1	1	Biology	401	Sociobiology
7608465	Cell structure and function	cell structure and function	cell structure and function	1	1	1	0	1	0	1	10	Infectious Diseases	48	Molecular Cell Biology
7608491	European journal of drug metabolism and pharmacokinetics	european journal of drug metabolism and pharmacokinetics	european journal of drug metabolism and pharmacokinetics	2	2	1	0	1	0	1	12	Health Professionals	402	Molecular Medicine
7609331	Journal of health politics, policy and law	journal of health politics, policy and law	journal of health politics, policy and law	1	1	1	0	1	0	1	12	Health Professionals	272	Medical Insurance
7609811	Journal of advanced nursing	journal of advanced nursing	journal of advanced nursing	1	1	1	0	1	0	1	12	Health Professionals	207	Mental Health Nursing
7609829	Neuropathology and applied neurobiology	neuropathology and applied neurobiology	neuropathology and applied neurobiology	2	2	1	0	1	0	1	8	Brain Research	445	NeuroImmunology
7610364	Acupuncture & electro-therapeutics research	acupuncture & electro-therapeutics research	acupuncture and electro-therapeutics research	1	1	1	1	1	0	1	12	Health Professionals	313	Pain
7610369	American journal of hematology	american journal of hematology	american journal of hematology	1	1	1	0	1	0	1	3	Medical Specialties	19	Leukemia
7610442	Drugs of the future	drugs of the future	drugs of the future	1	1	1	0	1	0	1	3	Medical Specialties	422	Drug Safety
7610466	General dentistry	general dentistry	general dentistry	1	1	1	0	1	0	1	12	Health Professionals	191	Prosthetic Dentistry
7610510	Journal of labelled compounds & radiopharmaceuticals	journal of labelled compounds & radiopharmaceuticals	journal of labelled compounds and radiopharmaceuticals	1	1	1	1	1	0	1	3	Medical Specialties	184	Nuclear Medicine
7610519	Journal of veterinary medical education	journal of veterinary medical education	journal of veterinary medical education	1	1	1	0	1	0	1	10	Infectious Diseases	202	Veterinary Medicine
7610589	Physiological entomology	physiological entomology	physiological entomology	1	1	1	0	1	0	1	1	Biology	454	Insect Physiology
7610646	Spine	spine	spine	2	2	1	0	1	0	1	12	Health Professionals	224	Spine
7610674	Trends in biochemical sciences	trends in biochemical sciences	trends in biochemical sciences	1	1	1	0	1	0	1	2	Biotechnology	4	Protein Science
7610751	Communication monographs	communication monographs	communication monographs	1	0	0	0	1	0	1	13	Social Sciences	145	Communication Research
7610775	Environmental and experimental botany	environmental and experimental botany	environmental and experimental botany	1	1	1	0	1	0	1	1	Biology	404	Ecological Modeling
7611109	Clinical nuclear medicine	clinical nuclear medicine	clinical nuclear medicine	1	1	1	0	1	0	1	3	Medical Specialties	184	Nuclear Medicine
7611157	Journal of electron microscopy	journal of electron microscopy	journal of electron microscopy	1	1	1	0	1	0	1	10	Infectious Diseases	441	Peptides
7611528	Health & social work	health & social work	health and social work	2	2	1	1	1	0	1	13	Social Sciences	271	Social Work
7611530	Health care management review	health care management review	health care management review	1	1	1	0	1	0	1	12	Health Professionals	282	Public Hospitals
7612044	The Indian journal of chest diseases & allied sciences	the indian journal of chest diseases & allied sciences	the indian journal of chest diseases & allied sciences	1	0	0	0	1	0	1	3	Medical Specialties	51	Chest & Respiratory
7612148	Psychoneuroendocrinology	psychoneuroendocrinology	psychoneuroendocrinology	1	1	1	0	1	0	1	8	Brain Research	69	Psychopharmacology
7613461	Neurochemical research	neurochemical research	neurochemical research	1	1	1	0	1	0	1	8	Brain Research	6	Neuroscience; Molecular & Cellular
7613873	Human genetics	human genetics	human genetics	2	2	1	0	1	0	1	3	Medical Specialties	81	Human Molecular Genetics
7613927	Population and development review	population and development review	population and development review	1	1	1	0	1	0	1	13	Social Sciences	408	Marital & Family Therapy
7613934	Psychology of women quarterly	psychology of women quarterly	psychology of women quarterly	1	1	1	0	1	0	1	13	Social Sciences	244	Eating Disorders; Sex Roles
7701756	Aesthetic plastic surgery	aesthetic plastic surgery	aesthetic plastic surgery	1	1	1	0	1	0	1	12	Health Professionals	210	Plastic Surgery
7701802	Current problems in cardiology	current problems in cardiology	current problems in cardiology	1	1	1	0	1	0	1	3	Medical Specialties	2	Circulation
7701817	Ear, nose, & throat journal	ear, nose, & throat journal	bmc ear, nose and throat disorders	1	1	1	1	1	0	1	8	Brain Research	110	Otolaryngology; Laryngoscope
7701852	Indian journal of dermatology, venereology and leprology	indian journal of dermatology, venereology and leprology	indian journal of dermatology, venereology and leprology	1	1	1	0	1	0	1	3	Medical Specialties	24	Dermatology
7701859	Journal of bioenergetics and biomembranes	journal of bioenergetics and biomembranes	journal of bioenergetics and biomembranes	1	1	1	0	1	0	1	10	Infectious Diseases	441	Peptides
7701861	Journal of family history	journal of family history	journal of family history	1	1	1	0	1	0	1	9	Humanities	420	Semiotics
7701875	Lung	lung	lung	1	1	1	0	1	0	1	3	Medical Specialties	51	Chest & Respiratory
7701902	Nurse educator	nurse educator	nurse educator	1	0	0	0	1	0	1	12	Health Professionals	138	Nursing Education
7701953	Skeletal radiology	skeletal radiology	skeletal radiology	2	2	1	0	1	0	1	12	Health Professionals	62	Bone Joint Surgery
7702013	Annales de dermatologie et de venereologie	annales de dermatologie et de venereologie	annales de dermatologie et de venereologie	1	1	1	0	1	0	1	3	Medical Specialties	24	Dermatology
7702072	Disasters	disasters	disasters	1	1	1	0	1	0	1	12	Health Professionals	475	Medical Practice
7702118	Immunological reviews	immunological reviews	immunological reviews	1	1	1	0	1	0	1	10	Infectious Diseases	9	Immunology
7702125	Journal of medical engineering & technology	journal of medical engineering & technology	journal of medical engineering and technology	1	1	1	1	1	0	1	7	Electrical Engineering & Computer Science	450	Medical Image Processing
7702326	Issues in comprehensive pediatric nursing	issues in comprehensive pediatric nursing	issues in comprehensive pediatric nursing	1	1	1	0	1	0	1	12	Health Professionals	462	Midwifery
7702639	Food chemistry	food chemistry	food chemistry	2	2	1	0	1	0	1	5	Chemistry	49	Food Chemistry
7702681	Motivation and emotion	motivation and emotion	motivation and emotion	1	1	1	0	1	0	1	13	Social Sciences	124	Social Psychology
7702986	Current problems in cancer	current problems in cancer	current problems in cancer	1	0	0	0	1	0	1	3	Medical Specialties	8	Urology
7703647	Cornell law review	cornell law review	cornell law review	1	1	1	0	1	0	1	13	Social Sciences	27	Law
7703681	Harvard law review	harvard law review	harvard law review	1	1	1	0	1	0	1	13	Social Sciences	27	Law
7703701	Investigative ophthalmology & visual science	investigative ophthalmology & visual science	investigative ophthalmology and visual science	2	2	1	1	1	0	1	3	Medical Specialties	366	Eye
7703728	Michigan law review	michigan law review	michigan law review	1	1	1	0	1	0	1	13	Social Sciences	27	Law
7703790	Stanford law review	stanford law review	stanford law review	1	1	1	0	1	0	1	13	Social Sciences	27	Law
7703854	Behavioural processes	behavioural processes	behavioural processes	1	1	1	0	1	0	1	8	Brain Research	477	Consciousness
7703893	Environmental management	environmental management	environmental management	1	1	1	0	1	0	1	1	Biology	113	Biological Conservation
7703942	Journal of computer assisted tomography	journal of computer assisted tomography	journal of computer assisted tomography	1	1	1	0	1	0	1	8	Brain Research	28	Medical Imaging
7703944	Journal of food protection	journal of food protection	journal of food protection	1	1	1	0	1	0	1	2	Biotechnology	117	Food Protection
7703966	Microbiology and immunology	microbiology and immunology	microbiology and immunology	2	2	1	0	1	0	1	10	Infectious Diseases	84	Clinical Microbiology
7703976	Nursing administration quarterly	nursing administration quarterly	nursing administration quarterly	1	1	1	0	1	0	1	12	Health Professionals	211	Nursing Administration
7704039	Tijdschrift voor kindergeneeskunde	tijdschrift voor kindergeneeskunde	tijdschrift voor kindergeneeskunde	1	1	1	0	1	0	1	3	Medical Specialties	405	Clinical Rehabilitation
7704052	World journal of surgery	world journal of surgery	world journal of surgery	1	1	1	0	1	0	1	3	Medical Specialties	405	Clinical Rehabilitation
7704136	Histopathology	histopathology	histopathology	1	1	1	0	1	0	1	3	Medical Specialties	130	Pathology
7704186	The Tokai journal of experimental and clinical medicine	the tokai journal of experimental and clinical medicine	tokai journal of experimental and clinical medicine	1	1	1	1	1	0	1	10	Infectious Diseases	48	Molecular Cell Biology
7704218	Anatomia, histologia, embryologia	anatomia, histologia, embryologia	anatomia histologia embryologia-journal of veterinary medicine series c	1	1	1	1	1	0	1	3	Medical Specialties	31	Developmental Biology
7704851	Intensive care medicine	intensive care medicine	intensive care medicine	1	1	1	0	1	0	1	3	Medical Specialties	139	Intensive Care
7704869	Medical & biological engineering & computing	medical & biological engineering & computing	medical and biological engineering and computing	1	1	1	1	1	0	1	7	Electrical Engineering & Computer Science	450	Medical Image Processing
7704993	Actas urologicas espanolas	actas urologicas espanolas	actas urologicas espanolas	1	1	1	0	1	0	1	3	Medical Specialties	8	Urology
7705085	Journal of analytical toxicology	journal of analytical toxicology	journal of analytical toxicology	1	1	1	0	1	0	1	8	Brain Research	519	Forensic Science
7705399	Anesteziologiia i reanimatologiia	anesteziologiia i reanimatologiia	anesteziologiia i reanimatologiia	1	0	0	0	1	0	1	3	Medical Specialties	7	Anesthetics & Analgesics
7705431	International orthopaedics	international orthopaedics	international orthopaedics	1	1	1	0	1	0	1	12	Health Professionals	62	Bone Joint Surgery
7705469	Veterinary microbiology	veterinary microbiology	veterinary microbiology	1	1	1	0	1	0	1	10	Infectious Diseases	304	Veterinary Microbiology
7705721	FEMS microbiology letters	fems microbiology letters	fems microbiology letters	2	2	1	0	1	0	1	10	Infectious Diseases	29	Bacteriology
7705865	Hemoglobin	hemoglobin	hemoglobin	1	1	1	0	1	0	1	3	Medical Specialties	19	Leukemia
7705876	Journal of medical virology	journal of medical virology	journal of medical virology	1	1	1	0	1	0	1	10	Infectious Diseases	20	Virology
7705941	Sexually transmitted diseases	sexually transmitted diseases	sexually transmitted diseases	1	1	1	0	1	0	1	10	Infectious Diseases	443	Sexually Transmitted Diseases
7706036	Hospital peer review	hospital peer review	hospital peer review	1	1	1	0	1	0	1	12	Health Professionals	453	Hospital Management
7706045	Journal of food biochemistry	journal of food biochemistry	journal of food biochemistry	2	2	1	0	1	0	1	5	Chemistry	49	Food Chemistry
7706129	Swedish dental journal	swedish dental journal	swedish dental journal	1	1	1	0	1	0	1	12	Health Professionals	192	Orthodontics
7706726	Clinical therapeutics	clinical therapeutics	clinical therapeutics	1	1	1	0	1	0	1	3	Medical Specialties	422	Drug Safety
7706761	Gene	gene	gene	1	1	1	0	1	0	1	2	Biotechnology	127	Genomics & Nucleic Acids
7706787	Leukemia research	leukemia research	leukemia research	1	1	1	0	1	0	1	3	Medical Specialties	19	Leukemia
7706841	Revista de neurologia	revista de neurologia	revista de neurologia	1	1	1	0	1	0	1	8	Brain Research	324	Epilepsy
7707242	Alcoholism, clinical and experimental research	alcoholism, clinical and experimental research	alcoholism: clinical and experimental research	2	2	1	1	1	0	1	8	Brain Research	533	Neurotoxicology
7707273	Cognitive therapy and research	cognitive therapy and research	cognitive therapy and research	1	1	1	0	1	0	1	12	Health Professionals	289	Behavioral Research Therapy
7707343	Medical anthropology	medical anthropology	medical anthropology	1	1	1	0	1	0	1	12	Health Professionals	390	Psychiatric Nursing
7707449	Annals of neurology	annals of neurology	annals of neurology	2	2	1	0	1	0	1	8	Brain Research	445	NeuroImmunology
7707467	Culture, medicine and psychiatry	culture, medicine and psychiatry	culture, medicine and psychiatry	1	1	1	0	1	0	1	13	Social Sciences	403	Human Resource Management
7707496	Intelligence	intelligence	intelligence	1	1	1	0	1	0	1	13	Social Sciences	418	Educational Psychology
7707502	Journal of food processing and preservation	journal of food processing and preservation	journal of food processing and preservation	1	0	0	0	1	0	1	5	Chemistry	49	Food Chemistry
7707720	Prosthetics and orthotics international	prosthetics and orthotics international	prosthetics and orthotics international	1	1	1	0	1	0	1	8	Brain Research	445	NeuroImmunology
7707903	American journal of dance therapy	american journal of dance therapy	american journal of dance therapy	1	1	1	0	1	0	1	12	Health Professionals	71	Psychoanalysis
7707965	Journal des maladies vasculaires	journal des maladies vasculaires	journal des maladies vasculaires	1	1	1	0	1	0	1	3	Medical Specialties	59	Vascular Surgery
7707981	Minerva psichiatrica	minerva psichiatrica	minerva psichiatrica	1	1	1	0	1	0	1	8	Brain Research	11	Affective Disorders
7708004	Race & class	race & class	race and class	1	1	1	1	1	0	1	13	Social Sciences	281	Third World Political Economics
7708044	Annals of the ICRP	annals of the icrp	annals of the icrp	1	1	1	0	1	0	1	3	Medical Specialties	200	Radiation Protection
7708167	Applied radiology	applied radiology	applied radiology	1	0	0	0	1	0	1	8	Brain Research	28	Medical Imaging
7708195	Cognitive science	cognitive science	cognitive science	1	1	1	0	1	0	1	8	Brain Research	143	Memory & Cognition
7708205	Developmental and comparative immunology	developmental and comparative immunology	developmental and comparative immunology	1	1	1	0	1	0	1	1	Biology	528	Aquatic Disease
7708243	Journal of organizational behavior management	journal of organizational behavior management	journal of organizational behavior management	1	1	1	0	1	0	1	8	Brain Research	477	Consciousness
7708381	Early human development	early human development	early human development	1	1	1	0	1	0	1	3	Medical Specialties	534	Pediatric Research
7708433	Optics letters	optics letters	optics letters	1	1	1	0	1	0	1	7	Electrical Engineering & Computer Science	46	Applied Optics
7709027	Toxicology letters	toxicology letters	toxicology letters	2	2	1	0	1	0	1	3	Medical Specialties	33	Toxicology Applied Pharmacology
7801013	African journal of medicine and medical sciences	african journal of medicine and medical sciences	african journal of medicine and medical sciences	1	1	1	0	1	0	1	12	Health Professionals	203	Periodontology
7801086	The Journal of oral implantology	the journal of oral implantology	the journal of oral implantology	2	2	1	0	1	0	1	12	Health Professionals	457	Oral Surgery
7801132	Seminars in perinatology	seminars in perinatology	seminars in perinatology	1	1	1	0	1	0	1	3	Medical Specialties	534	Pediatric Research
7801231	Herz	herz	herz	1	1	1	0	1	0	1	3	Medical Specialties	2	Circulation
7801255	Law and human behavior	law and human behavior	law and human behavior	1	1	1	0	1	0	1	8	Brain Research	328	Forensic Psychiatry
7801702	Child abuse & neglect	child abuse & neglect	child abuse and neglect	1	1	1	1	1	0	1	13	Social Sciences	336	Child Abuse
7801723	Drug and chemical toxicology	drug and chemical toxicology	drug and chemical toxicology	1	1	1	0	1	0	1	3	Medical Specialties	33	Toxicology Applied Pharmacology
7801727	Evaluation and program planning	evaluation and program planning	evaluation and program planning	1	1	1	0	1	0	1	12	Health Professionals	469	Preventive Medicine
7801773	Journal of pediatric psychology	journal of pediatric psychology	journal of pediatric psychology	1	1	1	0	1	0	1	8	Brain Research	235	Child & Adolescent Psychiatry
7801798	Modern healthcare	modern healthcare	modern healthcare	1	1	1	0	1	0	1	12	Health Professionals	15	Hospital Financial Management
7802110	Clinical and experimental obstetrics & gynecology	clinical and experimental obstetrics & gynecology	clinical and experimental obstetrics and gynecology	1	1	1	1	1	0	1	3	Medical Specialties	45	Fertility
7802138	Educational gerontology	educational gerontology	educational gerontology	1	1	1	0	1	0	1	12	Health Professionals	154	Gerontology
7802172	Journal of visual impairment & blindness	journal of visual impairment & blindness	journal of visual impairment and blindness	1	1	1	1	1	0	1	13	Social Sciences	464	Pyschiatric & Behavioral Genetics
7802221	Plasmid	plasmid	plasmid	1	1	1	0	1	0	1	10	Infectious Diseases	29	Bacteriology
7802443	Ophthalmology	ophthalmology	ophthalmology	1	1	1	0	1	0	1	3	Medical Specialties	41	Ophthalmology
7802471	Rehabilitacion	rehabilitacion	rehabilitacion	1	0	0	0	1	0	1	12	Health Professionals	62	Bone Joint Surgery
7802620	Drug development and industrial pharmacy	drug development and industrial pharmacy	drug development and industrial pharmacy	1	1	1	0	1	0	1	5	Chemistry	37	Pharmaceutical Research
7802665	Medizinische Monatsschrift fur Pharmazeuten	medizinische monatsschrift fur pharmazeuten	medizinische monatsschrift fur pharmazeuten	1	1	1	0	1	0	1	10	Infectious Diseases	55	AntiMicrobial Agents
7802778	Artificial organs	artificial organs	artificial organs	1	1	1	0	1	0	1	12	Health Professionals	504	Artificial Organs
7802871	International journal of epidemiology	international journal of epidemiology	international journal of epidemiology	1	1	1	0	1	0	1	12	Health Professionals	531	Public Health
7802879	Journal of the Royal Society of Medicine	journal of the royal society of medicine	journal of the royal society of medicine	1	1	1	0	1	0	1	12	Health Professionals	451	Medical Education
7802914	Neurosurgery	neurosurgery	neurosurgery	1	1	1	0	1	0	1	8	Brain Research	44	Neurosurgery
7803043	Behavior modification	behavior modification	behavior modification	1	1	1	0	1	0	1	13	Social Sciences	464	Pyschiatric & Behavioral Genetics
7803146	Muscle & nerve	muscle & nerve	muscle and nerve	1	1	1	1	1	0	1	12	Health Professionals	278	Applied Physiology; Muscle
7803892	Journal of food safety	journal of food safety	journal of food safety	1	1	1	0	1	0	1	2	Biotechnology	117	Food Protection
7804028	Allergy	allergy	arerugi = [allergy]	1	1	1	1	1	0	1	3	Medical Specialties	22	Allergy & Clinical Immunology
7804039	Annual review of neuroscience	annual review of neuroscience	annual review of neuroscience	1	1	1	0	1	0	1	8	Brain Research	6	Neuroscience; Molecular & Cellular
7804126	International journal of behavioral development	international journal of behavioral development	international journal of behavioral development	1	1	1	0	1	0	1	13	Social Sciences	312	Child Development
7804127	International journal of pharmaceutics	international journal of pharmaceutics	international journal of pharmaceutics	1	1	1	0	1	0	1	5	Chemistry	37	Pharmaceutical Research
7804235	Separation science and technology	separation science and technology	separation science and technology	1	1	1	0	1	0	1	4	Chemical, Mechanical, & Civil Engineering	189	Filtration Membrane
7804338	Journal of social service research	journal of social service research	journal of social service research	1	1	1	0	1	0	1	13	Social Sciences	271	Social Work
7804938	Australian prescriber	australian prescriber	australian prescriber	1	0	0	0	1	0	1	12	Health Professionals	85	Hospital Pharmacy
7805336	Annals of plastic surgery	annals of plastic surgery	annals of plastic surgery	1	1	1	0	1	0	1	12	Health Professionals	210	Plastic Surgery
7805358	Cancer nursing	cancer nursing	cancer nursing	1	1	1	0	1	0	1	13	Social Sciences	472	Psychosomatic Medicine
7805381	Ecotoxicology and environmental safety	ecotoxicology and environmental safety	ecotoxicology and environmental safety	2	2	1	0	1	0	1	1	Biology	109	Environmental Contamination
7805969	Dental update	dental update	dental update	2	2	1	0	1	0	1	12	Health Professionals	457	Oral Surgery
7805975	Diabetes care	diabetes care	diabetes care	1	1	1	0	1	0	1	3	Medical Specialties	39	Diabetes Care
7805992	Evaluation & the health professions	evaluation & the health professions	evaluation and the health professions	1	1	1	1	1	0	1	13	Social Sciences	535	Education Psychological Measures
7806016	Infant behavior & development	infant behavior & development	infant behavior and development	1	1	1	1	1	0	1	13	Social Sciences	418	Educational Psychology
7806056	Journal of medical systems	journal of medical systems	journal of medical systems	2	2	1	0	1	0	1	12	Health Professionals	93	Medical Records
7806090	Neuroscience and biobehavioral reviews	neuroscience and biobehavioral reviews	neuroscience and biobehavioral reviews	1	1	1	0	1	0	1	8	Brain Research	69	Psychopharmacology
7806107	Orthopedics	orthopedics	orthopedics	1	1	1	0	1	0	1	12	Health Professionals	62	Bone Joint Surgery
7806109	Pathology, research and practice	pathology, research and practice	pathology research and practice	1	1	1	1	1	0	1	3	Medical Specialties	130	Pathology
7806136	Research in nursing & health	research in nursing & health	research in nursing and health	1	1	1	1	1	0	1	13	Social Sciences	492	GeoPolitics
7806148	Sexuality and disability	sexuality and disability	sexuality and disability	1	1	1	0	1	0	1	3	Medical Specialties	525	Impotence
7806519	Cancer chemotherapy and pharmacology	cancer chemotherapy and pharmacology	cancer chemotherapy and pharmacology	1	1	1	0	1	0	1	3	Medical Specialties	12	Oncology
7806594	Journal of endocrinological investigation	journal of endocrinological investigation	journal of endocrinological investigation	2	2	1	0	1	0	1	3	Medical Specialties	82	Clinical Endocrinology
[truncated: 5,078 more rows]

## Sheet: UCSD_DiscMap_Tab2
	UCSD Discipline of Science	Jounrals		UCSD: Discipline of Science	Journals (N)	Journals (%)
[truncated: 554 more rows]

[truncated: 1 more sheets: jnlm_title_dup_check]
