# Supplementary material for: Introducing the open biomedical map of science
Source: Front Res Metr Anal. 2023 Oct 4;8:1274793. doi: 10.3389/frma.2023.1274793 (PMC10582702; doi:10.3389/frma.2023.1274793)
Supplement: Supplementary file 2 [file Table_2.XLSX]

## Sheet: disciplines
disc_id	disc_name	color	x	y
1	Biology	OliveGreen	278	62
2	Biotechnology	Emerald	301	124
3	Medical Specialties	Red	350	177
4	Chemical, Mechanical, & Civil Engineering	SkyBlue	217	142
5	Chemistry	Blue	250	230
6	Earth Sciences	Mahogany	235	48
7	Electrical Engineering & Computer Science	Lavender	138	196
8	Brain Research	Dandelion	410	171
9	Humanities	Canary	484	42
10	Infectious Diseases	BrickRed	359	149
11	Math & Physics	Mulberry	156	229
12	Health Professionals	Peach	390	245
13	Social Sciences	Yellow	484	147
