# Supplementary material for: Introducing the open biomedical map of science
Source: Front Res Metr Anal. 2023 Oct 4;8:1274793. doi: 10.3389/frma.2023.1274793 (PMC10582702; doi:10.3389/frma.2023.1274793)
Supplement: Supplementary file 3 [file Table_3.xlsx]

## Sheet: UCSD_journalTitles_ids
journ_id	Journal	Jounral_l	issn	TR	SC	NO	Scopus	DISC	DiscName	SubDISC	SudDiscName
1	Chinese Journal of Ophthalmology	chinese journal of ophthalmology	04124081	0	1	0	15179	3	Medical Specialties	41	Ophthalmology
2	Hokkaido igaku zasshi The Hokkaido journal of medical science	hokkaido igaku zasshi the hokkaido journal of medical science	03676102	0	1	0	13965	3	Medical Specialties	319	Clinical Medicine (translated)
3	Nippon koshu eisei zasshi Japanese journal of public health	nippon koshu eisei zasshi japanese journal of public health	05461766	0	1	0	22012	12	Health Professionals	447	Geriatric Nursing
5	Rinsho ketsueki The Japanese journal of clinical hematology	rinsho ketsueki the japanese journal of clinical hematology	04851439	0	1	0	26063	3	Medical Specialties	19	Leukemia
6	10th International Symposium on Integrated Circuits, Devices and Systems, ISIC-2004: Integrated Systems on Silicon - Proceedings	10th international symposium on integrated circuits, devices and systems, isic-2004: integrated systems on silicon - proceedings	#N/A	0	1	0	78598	7	Electrical Engineering & Computer Science	66	Circuit Systems
7	11th ADIPEC: Abu Dhabi International Petroleum Exhibition and Conference - Conference Proceedings	11th adipec: abu dhabi international petroleum exhibition and conference - conference proceedings	#N/A	0	1	0	144899	4	Chemical, Mechanical, & Civil Engineering	266	Oil & Natural Gas
8	11th Conference on Mesoscale Processes and the 32nd Conference on Radar Meteorology	11th conference on mesoscale processes and the 32nd conference on radar meteorology	#N/A	0	1	0	4700152101	6	Earth Sciences	97	Atmospheric Science
9	11th IEEE International Conference on Electronics, Circuits and Systems, ICECS 2004	11th ieee international conference on electronics, circuits and systems, icecs 2004	#N/A	0	1	0	147214	7	Electrical Engineering & Computer Science	66	Circuit Systems
10	11th International Conference on Architectural Support for Programming Languages and Operating Systems, ASPLOS XI	11th international conference on architectural support for programming languages and operating systems, asplos xi	#N/A	0	1	0	77514	7	Electrical Engineering & Computer Science	458	Computer Systems Theory
11	12th IEEE International Conference on Advanced Thermal Processing of Semiconductors, RTP 2004	12th ieee international conference on advanced thermal processing of semiconductors, rtp 2004	#N/A	0	1	0	600147007	4	Chemical, Mechanical, & Civil Engineering	439	Electrochemical Development
12	12th International Conference on Multiphase Production Technology '05	12th international conference on multiphase production technology '05	#N/A	0	1	0	3300147705	4	Chemical, Mechanical, & Civil Engineering	242	Fluid Engineering
13	13th Conference on Interactions of the Sea and Atmosphere	13th conference on interactions of the sea and atmosphere	#N/A	0	1	0	145520	1	Biology	404	Ecological Modeling
14	13th IEEE Workshop on Local and Metropolitan Area Networks (LANMAN 2004)	13th ieee workshop on local and metropolitan area networks (lanman 2004)	#N/A	0	1	0	27240	7	Electrical Engineering & Computer Science	5	Signal Processing
15	13th Joint Conference on the Applications of Air Pollution Meteorology with the Air and Waste Management Association	13th joint conference on the applications of air pollution meteorology with the air and waste management association	#N/A	0	1	0	144994	1	Biology	404	Ecological Modeling
16	14th International Conference and Exhibition on Liquefied Natural Gas	14th international conference and exhibition on liquefied natural gas	#N/A	0	1	0	63683	4	Chemical, Mechanical, & Civil Engineering	417	Ocean Engineering
17	15th International Conference on Microwaves, Radar and Wireless Communications, MIKON - 2004	15th international conference on microwaves, radar and wireless communications, mikon - 2004	#N/A	0	1	0	78251	7	Electrical Engineering & Computer Science	65	Antenna
18	16th Conference on Biometeorology and Aerobiology	16th conference on biometeorology and aerobiology	#N/A	0	1	0	144901	1	Biology	404	Ecological Modeling
19	16th Symposium on Boundary Layers and Turbulence	16th symposium on boundary layers and turbulence	#N/A	0	1	0	145521	1	Biology	404	Ecological Modeling
20	17th International Conference on Water Jetting: Advances and Future Needs	17th international conference on water jetting: advances and future needs	#N/A	0	1	0	145083	4	Chemical, Mechanical, & Civil Engineering	90	Ceramics
21	18th Annual Waste Testing and Quality Assurance Symposium, WTQA 2002 - Proceedings	18th annual waste testing and quality assurance symposium, wtqa 2002 - proceedings	#N/A	0	1	0	100147324	4	Chemical, Mechanical, & Civil Engineering	507	Waste Management
22	19th Annual ACM Conference on Object-Oriented Programming, Systems, Languages, and Applications, OOPSLA'04	19th annual acm conference on object-oriented programming, systems, languages, and applications, oopsla'04	#N/A	0	1	0	59399	7	Electrical Engineering & Computer Science	458	Computer Systems Theory
23	1st International Symposium on Wireless Communication Systems 2004, Proceedings ISWCS '04	1st international symposium on wireless communication systems 2004, proceedings iswcs '04	#N/A	0	1	0	800147104	7	Electrical Engineering & Computer Science	5	Signal Processing
24	2000 IEEE Wireless Communications and Networking Conference	2000 ieee wireless communications and networking conference	#N/A	0	1	0	101076	7	Electrical Engineering & Computer Science	5	Signal Processing
25	2001 IEEE Fourth Workshop on Multimedia Signal Processing	2001 ieee fourth workshop on multimedia signal processing	#N/A	0	1	0	87226	7	Electrical Engineering & Computer Science	370	Electronic Imaging
26	2001 IEEE Symposium on Human-Centric Computing	2001 ieee symposium on human-centric computing	#N/A	0	1	0	63621	7	Electrical Engineering & Computer Science	458	Computer Systems Theory
27	2001 IEEE Workshop on High Performance Switching and Routing	2001 ieee workshop on high performance switching and routing	#N/A	0	1	0	79748	7	Electrical Engineering & Computer Science	428	Computer Networks
28	2001 International Conference on Computational Nanoscience - ICCN 2001	2001 international conference on computational nanoscience - iccn 2001	#N/A	0	1	0	100259	11	Math & Physics	13	Surface Science
29	2001 International Conference on Modeling and Simulation of Microsystems - MSM 2001	2001 international conference on modeling and simulation of microsystems - msm 2001	#N/A	0	1	0	120039	4	Chemical, Mechanical, & Civil Engineering	448	Sensors & Actuators
30	2001/2002 TAPPI Technical Information Papers	2001/2002 tappi technical information papers	#N/A	0	1	0	88843	4	Chemical, Mechanical, & Civil Engineering	60	Pulp & Paper
31	2002 International Conference on Computational Nanoscience and Nanotechnology - ICCN 2002	2002 international conference on computational nanoscience and nanotechnology - iccn 2002	#N/A	0	1	0	66818	4	Chemical, Mechanical, & Civil Engineering	448	Sensors & Actuators
32	2002 International Conference on Modeling and Simulation of Microsystems - MSM 2002	2002 international conference on modeling and simulation of microsystems - msm 2002	#N/A	0	1	0	120037	4	Chemical, Mechanical, & Civil Engineering	448	Sensors & Actuators
33	2003 IEEE Power Engineering Society General Meeting, Conference Proceedings	2003 ieee power engineering society general meeting, conference proceedings	#N/A	0	1	0	110588	7	Electrical Engineering & Computer Science	153	Power Distribution
34	2003 International Mechanical Pulping Conference	2003 international mechanical pulping conference	#N/A	0	1	0	61568	4	Chemical, Mechanical, & Civil Engineering	332	Pulp Paper Science
35	2003 Nanotechnology Conference and Trade Show - Nanotech 2003	2003 nanotechnology conference and trade show - nanotech 2003	#N/A	0	1	0	82647	11	Math & Physics	38	Semiconducting Materials
36	2003 RCRA National Meeting: Putting Resource Conservation into RCRA	2003 rcra national meeting: putting resource conservation into rcra	#N/A	0	1	0	145463	4	Chemical, Mechanical, & Civil Engineering	507	Waste Management
37	2004 10th International Workshop on Computational Electronics, IEEE IWCE-10 2004, Abstracts	2004 10th international workshop on computational electronics, ieee iwce-10 2004, abstracts	#N/A	0	1	0	144895	4	Chemical, Mechanical, & Civil Engineering	439	Electrochemical Development
38	2004 11th International Conference on Harmonics and Quality of Power	2004 11th international conference on harmonics and quality of power	#N/A	0	1	0	145455	7	Electrical Engineering & Computer Science	153	Power Distribution
39	2004 12th Symposium on Electromagnetic Launch Technology	2004 12th symposium on electromagnetic launch technology	#N/A	0	1	0	700147017	4	Chemical, Mechanical, & Civil Engineering	92	Military Aviation
40	2004 1st IEEE International Conference on Group IV Photonics	2004 1st ieee international conference on group iv photonics	#N/A	0	1	0	145437	7	Electrical Engineering & Computer Science	46	Applied Optics
41	2004 1st IEEE Lightwave Technologies in Instrumentation and Measurement Conference	2004 1st ieee lightwave technologies in instrumentation and measurement conference	#N/A	0	1	0	145011	11	Math & Physics	219	Photonics
42	2004 1st IEEE Technical Exhibition Based Conference on Robotics and Automation, Proceedings, TExCRA 2004	2004 1st ieee technical exhibition based conference on robotics and automation, proceedings, texcra 2004	#N/A	0	1	0	144709	7	Electrical Engineering & Computer Science	193	Robotic Systems
43	2004 1st International Conference on Electrical and Electronics Engineering, ICEEE	2004 1st international conference on electrical and electronics engineering, iceee	#N/A	0	1	0	145632	7	Electrical Engineering & Computer Science	455	Power Transmission
44	2004 1st International Conference on Power Electronics Systems and Applications Proceedings	2004 1st international conference on power electronics systems and applications proceedings	#N/A	0	1	0	4000148102	7	Electrical Engineering & Computer Science	455	Power Transmission
45	2004 2nd IEEE International Symposium on Biomedical Imaging: Macro to Nano	2004 2nd ieee international symposium on biomedical imaging: macro to nano	#N/A	0	1	0	145391	7	Electrical Engineering & Computer Science	450	Medical Image Processing
46	2004 2nd International IEEE Conference 'Intelligent Systems' - Proceedings	2004 2nd international ieee conference 'intelligent systems' - proceedings	#N/A	0	1	0	71971	7	Electrical Engineering & Computer Science	526	Fuzzy Logic
47	2004 4th IEEE Conference on Nanotechnology	2004 4th ieee conference on nanotechnology	#N/A	0	1	0	145475	5	Chemistry	185	Nanotechnology
48	2004 4th IEEE International Conference on Polymers and Adhesives in Microelectronics and Photonics	2004 4th ieee international conference on polymers and adhesives in microelectronics and photonics	#N/A	0	1	0	145389	7	Electrical Engineering & Computer Science	223	Photo-Optics
49	2004 4th IEEE-RAS International Conference on Humanoid Robots	2004 4th ieee-ras international conference on humanoid robots	#N/A	0	1	0	145392	7	Electrical Engineering & Computer Science	193	Robotic Systems
50	2004 4th International Conference on Microwave and Millimeter Wave Technology, ICMMT 2004	2004 4th international conference on microwave and millimeter wave technology, icmmt 2004	#N/A	0	1	0	800147102	7	Electrical Engineering & Computer Science	65	Antenna
51	2004 4th International Crimean Conference: Microwave and Telecommunication Technology - Conference Proceedings, CriMiCo'04	2004 4th international crimean conference: microwave and telecommunication technology - conference proceedings, crimico'04	#N/A	0	1	0	145447	7	Electrical Engineering & Computer Science	65	Antenna
52	2004 4th Workshop on Applications and Services in Wireless Networks, ASWN	2004 4th workshop on applications and services in wireless networks, aswn	#N/A	0	1	0	145476	7	Electrical Engineering & Computer Science	5	Signal Processing
53	2004 5th Asian Control Conference	2004 5th asian control conference	#N/A	0	1	0	145381	7	Electrical Engineering & Computer Science	96	Automatic Control
54	2004 7th International Conference on Signal Processing Proceedings, ICSP	2004 7th international conference on signal processing proceedings, icsp	#N/A	0	1	0	120047	4	Chemical, Mechanical, & Civil Engineering	409	Aerospace
55	2004 8th International Conference on Control, Automation, Robotics and Vision (ICARCV)	2004 8th international conference on control, automation, robotics and vision (icarcv)	#N/A	0	1	0	144757	7	Electrical Engineering & Computer Science	433	Control Systems
56	2004 9th IEEE Singapore International Conference on Communication Systems, ICCS	2004 9th ieee singapore international conference on communication systems, iccs	#N/A	0	1	0	145024	7	Electrical Engineering & Computer Science	5	Signal Processing
57	2004 AIChE Spring Meeting, Conference Proceedings	2004 aiche spring meeting, conference proceedings	#N/A	0	1	0	30733	4	Chemical, Mechanical, & Civil Engineering	417	Ocean Engineering
58	2004 AIChE Spring National Meeting, Conference Proceedings	2004 aiche spring national meeting, conference proceedings	#N/A	0	1	0		4	Chemical, Mechanical, & Civil Engineering	417	Ocean Engineering
59	2004 Annual Meeting - Technical and Symposium Papers, American Society of Heating, Refrigerating and Air-Conditioning Engineers	2004 annual meeting - technical and symposium papers, american society of heating, refrigerating and air-conditioning engineers	#N/A	0	1	0	95731	4	Chemical, Mechanical, & Civil Engineering	416	Solar & Wind Power
60	2004 Asia-Pacific Radio Science Conference - Proceedings	2004 asia-pacific radio science conference - proceedings	#N/A	0	1	0	144708	7	Electrical Engineering & Computer Science	65	Antenna
61	2004 Computing Frontiers Conference	2004 computing frontiers conference	#N/A	0	1	0	51594	7	Electrical Engineering & Computer Science	280	Fault Tolerant Computing
62	2004 First Annual IEEE Communications Society Conference on Sensor and Ad Hoc Communications and Networks, IEEE SECON 2004	2004 first annual ieee communications society conference on sensor and ad hoc communications and networks, ieee secon 2004	#N/A	0	1	0	145409	7	Electrical Engineering & Computer Science	428	Computer Networks
63	2004 IEEE 11th Digital Signal Processing Workshop and 2nd IEEE Signal Processing Education Workshop	2004 ieee 11th digital signal processing workshop and 2nd ieee signal processing education workshop	#N/A	0	1	0	145388	7	Electrical Engineering & Computer Science	5	Signal Processing
64	2004 IEEE Conference on Cybernetics and Intelligent Systems	2004 ieee conference on cybernetics and intelligent systems	#N/A	0	1	0	92185	7	Electrical Engineering & Computer Science	526	Fuzzy Logic
65	2004 IEEE Conference on Robotics, Automation and Mechatronics	2004 ieee conference on robotics, automation and mechatronics	#N/A	0	1	0	77807	7	Electrical Engineering & Computer Science	193	Robotic Systems
66	2004 IEEE Information Theory Workshop - Proceedings, ITW	2004 ieee information theory workshop - proceedings, itw	#N/A	0	1	0	145315	7	Electrical Engineering & Computer Science	299	Wireless Communication
67	2004 IEEE International Conference on Computational Intelligence for Measurements Systems and Applications, CIMSA	2004 ieee international conference on computational intelligence for measurements systems and applications, cimsa	#N/A	0	1	0	145133	4	Chemical, Mechanical, & Civil Engineering	70	Aeronautics & Astronautics
68	2004 IEEE International Conference on Mobile Ad-Hoc and Sensor Systems	2004 ieee international conference on mobile ad-hoc and sensor systems	#N/A	0	1	0	145474	7	Electrical Engineering & Computer Science	428	Computer Networks
69	2004 IEEE International Conference on Multimedia and Expo (ICME)	2004 ieee international conference on multimedia and expo (icme)	#N/A	0	1	0	110572	7	Electrical Engineering & Computer Science	136	Image Processing
70	2004 IEEE International Symposium on Cluster Computing and the Grid, CCGrid 2004	2004 ieee international symposium on cluster computing and the grid, ccgrid 2004	#N/A	0	1	0	74623	7	Electrical Engineering & Computer Science	428	Computer Networks
71	2004 IEEE International Symposium on Performance Analysis of Systems and Software	2004 ieee international symposium on performance analysis of systems and software	#N/A	0	1	0	93851	7	Electrical Engineering & Computer Science	280	Fault Tolerant Computing
72	2004 IEEE International Workshop on Biomedical Circuits and Systems	2004 ieee international workshop on biomedical circuits and systems	#N/A	0	1	0	500147008	7	Electrical Engineering & Computer Science	450	Medical Image Processing
73	2004 IEEE International Workshop on Imaging Systems and Techniques, IST	2004 ieee international workshop on imaging systems and techniques, ist	#N/A	0	1	0	145102	7	Electrical Engineering & Computer Science	370	Electronic Imaging
74	2004 IEEE PES Power Systems Conference and Exposition	2004 ieee pes power systems conference and exposition	#N/A	0	1	0	145372	7	Electrical Engineering & Computer Science	398	Power Systems
75	2004 IEEE Power Engineering Society General Meeting	2004 ieee power engineering society general meeting	#N/A	0	1	0	57317	7	Electrical Engineering & Computer Science	398	Power Systems
76	2004 IEEE Symposium on Virtual Environments, Human-Computer Interfaces and Measurement Systems, VECIMS	2004 ieee symposium on virtual environments, human-computer interfaces and measurement systems, vecims	#N/A	0	1	0	145101	7	Electrical Engineering & Computer Science	136	Image Processing
77	2004 IEEE Systems and Information Engineering Design Symposium	2004 ieee systems and information engineering design symposium	#N/A	0	1	0	96587	13	Social Sciences	434	Environmental Policy
78	2004 IEEE Workshop on IP Operations and Management Proceedings, IPOM 2004: Self-Measurement and Self-Management of IP Networks and Services	2004 ieee workshop on ip operations and management proceedings, ipom 2004: self-measurement and self-management of ip networks and services	#N/A	0	1	0	800147103	7	Electrical Engineering & Computer Science	428	Computer Networks
79	2004 IEEE/LEOS - Workshop on Advanced Modulation Formats	2004 ieee/leos - workshop on advanced modulation formats	#N/A	0	1	0	145366	11	Math & Physics	219	Photonics
80	2004 IEEE/OES Autonomous Underwater Vehicles	2004 ieee/oes autonomous underwater vehicles	#N/A	0	1	0	144755	4	Chemical, Mechanical, & Civil Engineering	382	Oceanographic Instrumentation
81	2004 IEEE/PES Transmission and Distribution Conference and Exposition: Latin America	2004 ieee/pes transmission and distribution conference and exposition: latin america	#N/A	0	1	0	144787	7	Electrical Engineering & Computer Science	398	Power Systems
82	2004 IEEE/RSJ International Conference on Intelligent Robots and Systems (IROS)	2004 ieee/rsj international conference on intelligent robots and systems (iros)	#N/A	0	1	0	110593	7	Electrical Engineering & Computer Science	193	Robotic Systems
83	2004 IEEE/Sarnoff Symposium on Advances in Wired and Wireless Communication	2004 ieee/sarnoff symposium on advances in wired and wireless communication	#N/A	0	1	0	97700	7	Electrical Engineering & Computer Science	5	Signal Processing
84	2004 International Chemical Recovery Conference	2004 international chemical recovery conference	#N/A	0	1	0	91492	4	Chemical, Mechanical, & Civil Engineering	480	Wood Components
85	2004 International Conference on Communications, Circuits and Systems	2004 international conference on communications, circuits and systems	#N/A	0	1	0	54868	7	Electrical Engineering & Computer Science	5	Signal Processing
86	2004 International Conference on Integrated Circuit Design and Technology, ICICDT	2004 international conference on integrated circuit design and technology, icicdt	#N/A	0	1	0	77979	4	Chemical, Mechanical, & Civil Engineering	439	Electrochemical Development
87	2004 International Conference on Power System Technology, POWERCON 2004	2004 international conference on power system technology, powercon 2004	#N/A	0	1	0	144687	7	Electrical Engineering & Computer Science	398	Power Systems
88	2004 International Conference on Probabilistic Methods Applied to Power Systems	2004 international conference on probabilistic methods applied to power systems	#N/A	0	1	0	145342	7	Electrical Engineering & Computer Science	398	Power Systems
89	2004 International Conference on Signal Processing and Communications, SPCOM	2004 international conference on signal processing and communications, spcom	#N/A	0	1	0	500147014	7	Electrical Engineering & Computer Science	5	Signal Processing
90	2004 International Siberian Workshop on Electron Devices and Materials Proceedings 5th Annual, EDM'2004	2004 international siberian workshop on electron devices and materials proceedings 5th annual, edm'2004	#N/A	0	1	0	145340	7	Electrical Engineering & Computer Science	253	Dielectrics
91	2004 International Symposium on Chinese Spoken Language Processing - Proceedings	2004 international symposium on chinese spoken language processing - proceedings	#N/A	0	1	0	144777	7	Electrical Engineering & Computer Science	186	Speech Recognition
92	2004 International Symposium on Intelligent Multimedia, Video and Speech Processing, ISIMP 2004	2004 international symposium on intelligent multimedia, video and speech processing, isimp 2004	#N/A	0	1	0	145344	7	Electrical Engineering & Computer Science	136	Image Processing
93	2004 International Symposium on System-on-Chip Proceedings	2004 international symposium on system-on-chip proceedings	#N/A	0	1	0	144753	7	Electrical Engineering & Computer Science	121	Integrated Circuit Design
94	2004 International Symposium on Technology and Society, ISTAS '04 Globalizing Technological Education	2004 international symposium on technology and society, istas '04 globalizing technological education	#N/A	0	1	0	80469	7	Electrical Engineering & Computer Science	446	Machine Learning
95	2004 International Symposium on Underwater Technology, UT'04 - Proceedings	2004 international symposium on underwater technology, ut'04 - proceedings	#N/A	0	1	0	500147010	4	Chemical, Mechanical, & Civil Engineering	382	Oceanographic Instrumentation
96	2004 International Workshop on Ultra Wideband Systems; Joint with Conference on Ultra Wideband Systems and Technologies, Joint UWBST and IWUWBS 2004	2004 international workshop on ultra wideband systems; joint with conference on ultra wideband systems and technologies, joint uwbst and iwuwbs 2004	#N/A	0	1	0	145339	7	Electrical Engineering & Computer Science	5	Signal Processing
97	2004 International Workshop on Wireless Ad-Hoc Networks	2004 international workshop on wireless ad-hoc networks	#N/A	0	1	0	500147011	7	Electrical Engineering & Computer Science	118	Broadband Communication
98	2004 ITG Workshop on Smart Antennas - Proceedings	2004 itg workshop on smart antennas - proceedings	#N/A	0	1	0	70054	7	Electrical Engineering & Computer Science	5	Signal Processing
99	2004 Joint Conference of the 10th Asia-Pacific Conference on Communications and the 5th International Symposium on Multi-Dimensional Mobile Communications Proceedings, APCC/MDMC'04	2004 joint conference of the 10th asia-pacific conference on communications and the 5th international symposium on multi-dimensional mobile communications proceedings, apcc/mdmc'04	#N/A	0	1	0	145283	7	Electrical Engineering & Computer Science	5	Signal Processing
100	2004 Large Engineering Systems Conference on Power Engineering - Conference Proceedings; Theme: Energy for the Day After Tomorrow	2004 large engineering systems conference on power engineering - conference proceedings; theme: energy for the day after tomorrow	#N/A	0	1	0	145030	7	Electrical Engineering & Computer Science	398	Power Systems
101	2004 NSTI Nanotechnology Conference and Trade Show - NSTI Nanotech 2004	2004 nsti nanotechnology conference and trade show - nsti nanotech 2004	#N/A	0	1	0	71413	4	Chemical, Mechanical, & Civil Engineering	448	Sensors & Actuators
102	2004 RF and Microwave Conference, RFM 2004 - Proceedings	2004 rf and microwave conference, rfm 2004 - proceedings	#N/A	0	1	0	900147203	7	Electrical Engineering & Computer Science	65	Antenna
103	2004 Second International Workshop, Ultrawideband and Ultrashort Impulse Signals Proceedings, UWBUSIS 2004	2004 second international workshop, ultrawideband and ultrashort impulse signals proceedings, uwbusis 2004	#N/A	0	1	0	145317	7	Electrical Engineering & Computer Science	65	Antenna
104	2004 Semiconductor Manufacturing Technology Workshop Proceedings, SMTW	2004 semiconductor manufacturing technology workshop proceedings, smtw	#N/A	0	1	0	145191	4	Chemical, Mechanical, & Civil Engineering	439	Electrochemical Development
105	2004 Sensor Array and Multichannel Signal Processing Workshop	2004 sensor array and multichannel signal processing workshop	#N/A	0	1	0	500147009	7	Electrical Engineering & Computer Science	5	Signal Processing
106	2004 Seventh Seminar on Neural Network Applications in Electrical Engineering - Proceedings, NEUREL 2004	2004 seventh seminar on neural network applications in electrical engineering - proceedings, neurel 2004	#N/A	0	1	0	144707	7	Electrical Engineering & Computer Science	137	Neural Networks
107	2004 SME Annual Meeting Preprints	2004 sme annual meeting preprints	#N/A	0	1	0	91907	4	Chemical, Mechanical, & Civil Engineering	437	Dams & Tunnels
108	2004 TAPPI Coating and Graphic Arts Conference and Exhibit	2004 tappi coating and graphic arts conference and exhibit	#N/A	0	1	0	74917	4	Chemical, Mechanical, & Civil Engineering	440	Digital Printing
109	2004 TAPPI Decorative and Industrial Laminates Symposium	2004 tappi decorative and industrial laminates symposium	#N/A	0	1	0	144905	4	Chemical, Mechanical, & Civil Engineering	155	Wood
110	2004 TAPPI Paper Summit - Spring Technical and International Environmental Conference	2004 tappi paper summit - spring technical and international environmental conference	#N/A	0	1	0	145352	4	Chemical, Mechanical, & Civil Engineering	480	Wood Components
111	2004 Topical Meeting on Silicon Monolithic Integrated Circuits in RF Systems: Digest of Papers	2004 topical meeting on silicon monolithic integrated circuits in rf systems: digest of papers	#N/A	0	1	0	145408	7	Electrical Engineering & Computer Science	385	Microwaves; Radio Frequencies
112	2004 Twelfth IEEE International Workshop on Quality of Service, IWQoS 2004	2004 twelfth ieee international workshop on quality of service, iwqos 2004	#N/A	0	1	0	97446	7	Electrical Engineering & Computer Science	159	Mobile Networks
113	2004 Winter Meeting - Technical and Symposium Papers, American Society of Heating, Refrigerating and Air-Conditioning Engineers	2004 winter meeting - technical and symposium papers, american society of heating, refrigerating and air-conditioning engineers	#N/A	0	1	0	80591	4	Chemical, Mechanical, & Civil Engineering	416	Solar & Wind Power
114	2004 Wireless Telecommunications Symposium - WTS 2004	2004 wireless telecommunications symposium - wts 2004	#N/A	0	1	0	59161	7	Electrical Engineering & Computer Science	118	Broadband Communication
115	2005 1st IEEE International Symposium on New Frontiers in Dynamic Spectrum Access Networks, DySPAN 2005	2005 1st ieee international symposium on new frontiers in dynamic spectrum access networks, dyspan 2005	#N/A	0	1	0	4900153239	7	Electrical Engineering & Computer Science	118	Broadband Communication
116	2005 1st International Conference on Multimedia Services Access Networks, MSAN05	2005 1st international conference on multimedia services access networks, msan05	#N/A	0	1	0	4700151910	7	Electrical Engineering & Computer Science	118	Broadband Communication
117	2005 2nd IEEE Consumer Communications and Networking Conference, CCNC2005	2005 2nd ieee consumer communications and networking conference, ccnc2005	#N/A	0	1	0	4500151525	7	Electrical Engineering & Computer Science	118	Broadband Communication
118	2005 4th International Symposium on Information Processing in Sensor Networks, IPSN 2005	2005 4th international symposium on information processing in sensor networks, ipsn 2005	#N/A	0	1	0	4700151617	7	Electrical Engineering & Computer Science	159	Mobile Networks
119	2005 58th Annual Conference for Protective Relay Engineers	2005 58th annual conference for protective relay engineers	#N/A	0	1	0	4600151510	7	Electrical Engineering & Computer Science	455	Power Transmission
120	2005 9th IFIP/IEEE International Symposium on Integrated Network Management, IM 2005	2005 9th ifip/ieee international symposium on integrated network management, im 2005	#N/A	0	1	0	4600151515	7	Electrical Engineering & Computer Science	428	Computer Networks
121	2005 AIChE Spring National Meeting, Conference Proceedings	2005 aiche spring national meeting, conference proceedings	#N/A	0	1	0	144679	4	Chemical, Mechanical, & Civil Engineering	417	Ocean Engineering
122	2005 ANS Topical Meeting on Decommissioning, Decontamination, and Reutilization	2005 ans topical meeting on decommissioning, decontamination, and reutilization	#N/A	0	1	0	4400151718	13	Social Sciences	522	Reliability Engineering
123	2005 Beijing International Conference on Imaging: Technology and Applications for the 21st Century	2005 beijing international conference on imaging: technology and applications for the 21st century	#N/A	0	1	0	4500151549	4	Chemical, Mechanical, & Civil Engineering	440	Digital Printing
124	2005 CIGRE/IEEE PES International Symposium	2005 cigre/ieee pes international symposium	#N/A	0	1	0	4900153244	7	Electrical Engineering & Computer Science	153	Power Distribution
125	2005 Conference on Lasers and Electro-Optics, CLEO	2005 conference on lasers and electro-optics, cleo	#N/A	0	1	0	2400147401	7	Electrical Engineering & Computer Science	46	Applied Optics
126	2005 Conference on Optical Network Design and Modelling: Towards the broadband-for-all era, ONDM 2005	2005 conference on optical network design and modelling: towards the broadband-for-all era, ondm 2005	#N/A	0	1	0	4600151501	7	Electrical Engineering & Computer Science	428	Computer Networks
127	2005 Fall Technical Conference of the ASME Internal Combustion Engine Division	2005 fall technical conference of the asme internal combustion engine division	#N/A	0	1	0	3400148101	4	Chemical, Mechanical, & Civil Engineering	459	Combustion
128	2005 First International Conference on Neural Interface and Control, Proceedings	2005 first international conference on neural interface and control, proceedings	#N/A	0	1	0	4700152015	8	Brain Research	412	Neuroscience Methods
129	2005 Heavy Minerals Conference Proceedings	2005 heavy minerals conference proceedings	#N/A	0	1	0	4500151551	4	Chemical, Mechanical, & Civil Engineering	437	Dams & Tunnels
130	2005 IEEE Annual Conference on Wireless and Microwave Technology, WAMICON 2005 - Conference Proceedings	2005 ieee annual conference on wireless and microwave technology, wamicon 2005 - conference proceedings	#N/A	0	1	0	5000153801	7	Electrical Engineering & Computer Science	385	Microwaves; Radio Frequencies
131	2005 IEEE Computational Systems Bioinformatics Conference, Workshops and Poster Abstracts	2005 ieee computational systems bioinformatics conference, workshops and poster abstracts	#N/A	0	1	0	4900153245	2	Biotechnology	146	BioInformatics
132	2005 IEEE Conference - Avionics Fiber-Optics and Photonics, AVFOP 2005	2005 ieee conference - avionics fiber-optics and photonics, avfop 2005	#N/A	0	1	0	4700152862	11	Math & Physics	219	Photonics
133	2005 IEEE Congress On Evolutionary Computation, IEEE Cec 2005 Proceedings	2005 ieee congress on evolutionary computation, ieee cec 2005 proceedings	#N/A	0	0	1		7	Electrical Engineering & Computer Science	208	Artificial Evolution
134	2005 IEEE Electric Ship Technologies Symposium	2005 ieee electric ship technologies symposium	#N/A	0	1	0	5000154603	7	Electrical Engineering & Computer Science	455	Power Transmission
135	2005 IEEE International Conference on Dielectric Liquids, ICDL 2005	2005 ieee international conference on dielectric liquids, icdl 2005	#N/A	0	1	0	700147010	7	Electrical Engineering & Computer Science	253	Dielectrics
136	2005 IEEE International Conference on Electric Machines and Drives	2005 ieee international conference on electric machines and drives	#N/A	0	1	0	4900153235	7	Electrical Engineering & Computer Science	455	Power Transmission
137	2005 IEEE International Conference on Wireless and Mobile Computing, Networking and Communications, WiMob'2005	2005 ieee international conference on wireless and mobile computing, networking and communications, wimob'2005	#N/A	0	1	0	4700152792	7	Electrical Engineering & Computer Science	118	Broadband Communication
138	2005 IEEE International Workshop on Intelligent Signal Processing - Proceedings	2005 ieee international workshop on intelligent signal processing - proceedings	#N/A	0	1	0	4900153221	7	Electrical Engineering & Computer Science	450	Medical Image Processing
139	2005 IEEE Networking, Sensing and Control, ICNSC2005 - Proceedings	2005 ieee networking, sensing and control, icnsc2005 - proceedings	#N/A	0	1	0	4700151908	7	Electrical Engineering & Computer Science	3	Data Mining
140	2005 IEEE Power Engineering Society General Meeting	2005 ieee power engineering society general meeting	#N/A	0	1	0	145717	7	Electrical Engineering & Computer Science	153	Power Distribution
141	2005 IEEE Workshop on Advanced Robotics and its Social Impacts	2005 ieee workshop on advanced robotics and its social impacts	#N/A	0	1	0	4700152820	7	Electrical Engineering & Computer Science	225	Robotics
142	2005 IEEE Workshop on Machine Learning for Signal Processing	2005 ieee workshop on machine learning for signal processing	#N/A	0	1	0	4900153236	7	Electrical Engineering & Computer Science	186	Speech Recognition
143	2005 IEEE Workshop on Microelectronics and Electron Devices, WMED	2005 ieee workshop on microelectronics and electron devices, wmed	#N/A	0	1	0	4600151513	7	Electrical Engineering & Computer Science	66	Circuit Systems
144	2005 IEEE/ACES International Conference on Wireless Communications and Applied Computational Electromagnetics	2005 ieee/aces international conference on wireless communications and applied computational electromagnetics	#N/A	0	1	0	4700151722	7	Electrical Engineering & Computer Science	484	Antennae; Mobile Radio
145	2005 International Conference on Advanced Robotics, ICAR '05, Proceedings	2005 international conference on advanced robotics, icar '05, proceedings	#N/A	0	1	0	4900153255	7	Electrical Engineering & Computer Science	225	Robotics
146	2005 International Conference on Integration of Knowledge Intensive Multi-Agent Systems, KIMAS'05: Modeling, Exploration, and Engineering	2005 international conference on integration of knowledge intensive multi-agent systems, kimas'05: modeling, exploration, and engineering	#N/A	0	1	0	4700152019	7	Electrical Engineering & Computer Science	428	Computer Networks
147	2005 International Conference on Machine Learning and Cybernetics, ICMLC 2005	2005 international conference on machine learning and cybernetics, icmlc 2005	#N/A	0	1	0	700147003	7	Electrical Engineering & Computer Science	3	Data Mining
148	2005 International Conference on Physics and Control, PhysCon 2005, Proceedings	2005 international conference on physics and control, physcon 2005, proceedings	#N/A	0	1	0	4700152797	11	Math & Physics	108	Chaos Fractals & Complexity
149	2005 International Conference on Services Systems and Services Management, Proceedings of ICSSSM'05	2005 international conference on services systems and services management, proceedings of icsssm'05	#N/A	0	1	0	4700152010	13	Social Sciences	58	Business Ethics
150	2005 International Conference on Wireless and Optical Communications Networks	2005 international conference on wireless and optical communications networks	#N/A	0	1	0	4500151701	7	Electrical Engineering & Computer Science	118	Broadband Communication
151	2005 International Oil Spill Conference, IOSC 2005	2005 international oil spill conference, iosc 2005	#N/A	0	1	0	4100151701	1	Biology	508	Marine Pollution
152	2005 International Petroleum Technology Conference Proceedings	2005 international petroleum technology conference proceedings	#N/A	0	1	0	4700152206	4	Chemical, Mechanical, & Civil Engineering	141	Petroleum Engineering
153	2005 International Symposium on Empirical Software Engineering, ISESE 2005	2005 international symposium on empirical software engineering, isese 2005	#N/A	0	1	0	4900153247	7	Electrical Engineering & Computer Science	56	Systems Software
154	2005 International Symposium on Power Line Communications and Its Applications, ISPLC 2005	2005 international symposium on power line communications and its applications, isplc 2005	#N/A	0	1	0	4600151511	7	Electrical Engineering & Computer Science	299	Wireless Communication
155	2005 Non-Volatile Memory Technology Symposium, NVMTS05	2005 non-volatile memory technology symposium, nvmts05	#N/A	0	1	0	5000153316	4	Chemical, Mechanical, & Civil Engineering	439	Electrochemical Development
156	2005 NSTI Nanotechnology Conference and Trade Show - NSTI Nanotech 2005 Technical Proceedings	2005 nsti nanotechnology conference and trade show - nsti nanotech 2005 technical proceedings	#N/A	0	1	0	3200147805	5	Chemistry	185	Nanotechnology
157	2005 Proceedings of the 4th ASME Conference on Integrated Nanosystems: Design, Synthesis, and Applications	2005 proceedings of the 4th asme conference on integrated nanosystems: design, synthesis, and applications	#N/A	0	1	0	3400148111	11	Math & Physics	38	Semiconducting Materials
158	2005 SME Annual Meeting: Got Mining - Preprints	2005 sme annual meeting: got mining - preprints	#N/A	0	1	0	100147028	4	Chemical, Mechanical, & Civil Engineering	437	Dams & Tunnels
159	2005 Spanish Conference on Electron Devices, Proceedings	2005 spanish conference on electron devices, proceedings	#N/A	0	1	0	4700152271	11	Math & Physics	38	Semiconducting Materials
160	2005 SPE Asia Pacific Health, Safety and Environment Conference and Exhibition - Proceedings	2005 spe asia pacific health, safety and environment conference and exhibition - proceedings	#N/A	0	1	0	4400151749	4	Chemical, Mechanical, & Civil Engineering	507	Waste Management
161	2005 SPE Asia Pacific Oil and Gas Conference and Exhibition - Proceedings	2005 spe asia pacific oil and gas conference and exhibition - proceedings	#N/A	0	1	0	3200147808	4	Chemical, Mechanical, & Civil Engineering	141	Petroleum Engineering
162	2005 SPE-ICoTA (International Coiled Tubing Association)Coiled Tubing Conference and Exhibition - Proceedings	2005 spe-icota (international coiled tubing association)coiled tubing conference and exhibition - proceedings	#N/A	0	1	0	145546	4	Chemical, Mechanical, & Civil Engineering	266	Oil & Natural Gas
163	2005 TAPPI Coating Conference and Exhibit	2005 tappi coating conference and exhibit	#N/A	0	1	0	1600147304	4	Chemical, Mechanical, & Civil Engineering	480	Wood Components
164	2005 TAPPI Practical Papermaking Conference	2005 tappi practical papermaking conference	#N/A	0	1	0	3200147803	4	Chemical, Mechanical, & Civil Engineering	480	Wood Components
165	2005 Workshop on Computational Electromagnetics in Time-Domain, CEM-TD 2005	2005 workshop on computational electromagnetics in time-domain, cem-td 2005	#N/A	0	1	0	4900153222	7	Electrical Engineering & Computer Science	484	Antennae; Mobile Radio
166	22nd Picture Coding Symposium	22nd picture coding symposium	#N/A	0	1	0	62069	7	Electrical Engineering & Computer Science	370	Electronic Imaging
167	23rd Annual Southern African Transport Conference, SATC 2004: Getting Recognition for the Importance of Transport	23rd annual southern african transport conference, satc 2004: getting recognition for the importance of transport	#N/A	0	1	0	144863	4	Chemical, Mechanical, & Civil Engineering	34	Transportation Research
168	24th Annual Southern African Transport Conference, SATC 2005: Transport Challenges for 2010	24th annual southern african transport conference, satc 2005: transport challenges for 2010	#N/A	0	1	0	100147306	4	Chemical, Mechanical, & Civil Engineering	34	Transportation Research
169	24th International Congress on Applications of Lasers and Electro-Optics, ICALEO 2005 - Congress Proceedings	24th international congress on applications of lasers and electro-optics, icaleo 2005 - congress proceedings	#N/A	0	1	0	4000149701	4	Chemical, Mechanical, & Civil Engineering	396	Materials Processing
170	26th Annual Canadian Nuclear Society Conference and 29th CNS/CNA Student Conference	26th annual canadian nuclear society conference and 29th cns/cna student conference	#N/A	0	1	0	4700152002	13	Social Sciences	522	Reliability Engineering
171	26th Conference on Agricultural and Forest Meteorology	26th conference on agricultural and forest meteorology	#N/A	0	1	0	144900	1	Biology	404	Ecological Modeling
172	26th Conference on Hurricanes and Tropical Meteorology	26th conference on hurricanes and tropical meteorology	#N/A	0	1	0	94978	6	Earth Sciences	97	Atmospheric Science
173	28th International Spring Seminar on Electronics Technology: Meeting the Challenges of Electronics Technology Progress, 2005	28th international spring seminar on electronics technology: meeting the challenges of electronics technology progress, 2005	#N/A	0	1	0	4700152215	7	Electrical Engineering & Computer Science	223	Photo-Optics
174	2nd IEEE International Conference on Industrial Informatics, INDIN'04	2nd ieee international conference on industrial informatics, indin'04	#N/A	0	1	0	700147013	4	Chemical, Mechanical, & Civil Engineering	409	Aerospace
175	2nd International Conference on Aspect-Oriented Software Development	2nd international conference on aspect-oriented software development	#N/A	0	1	0	53873	7	Electrical Engineering & Computer Science	458	Computer Systems Theory
176	2nd International Conference on Electrical and Electronics Engineering, ICEEE and XI Conference on Electrical Engineering, CIE 2005	2nd international conference on electrical and electronics engineering, iceee and xi conference on electrical engineering, cie 2005	#N/A	0	1	0	4900152614	7	Electrical Engineering & Computer Science	455	Power Transmission
177	2nd International IEEE EMBS Conference on Neural Engineering	2nd international ieee embs conference on neural engineering	#N/A	0	1	0	4600151504	8	Brain Research	412	Neuroscience Methods
178	2nd International Meeting on Ironmaking and 1st International Symposium on Iron Ore and Parallel Event- 5th Japan-Brazil Symposium on Dust Processing-Energy-Environment on Metallurgical Industries	2nd international meeting on ironmaking and 1st international symposium on iron ore and parallel event- 5th japan-brazil symposium on dust processing-energy-environment on metallurgical industries	#N/A	0	1	0	4000148903	4	Chemical, Mechanical, & Civil Engineering	406	Metallurgy
179	30th European Rotorcraft Forum	30th european rotorcraft forum	#N/A	0	1	0	4700152257	4	Chemical, Mechanical, & Civil Engineering	409	Aerospace
180	31st Annual ACM SIGUCCS Fall Conference (SIGUSS Conference Proceedings	31st annual acm siguccs fall conference (siguss conference proceedings	#N/A	0	1	0	77731	13	Social Sciences	212	Higher Education
181	31st European Rotorcraft Forum	31st european rotorcraft forum	#N/A	0	1	0	4700152773	4	Chemical, Mechanical, & Civil Engineering	409	Aerospace
182	39th International Universities Power Engineering Conference, UPEC 2004 - Conference Proceedings	39th international universities power engineering conference, upec 2004 - conference proceedings	#N/A	0	1	0	3200147806	7	Electrical Engineering & Computer Science	398	Power Systems
183	3rd ACS/IEEE International Conference on Computer Systems and Applications, 2005	3rd acs/ieee international conference on computer systems and applications, 2005	#N/A	0	1	0	4700152723	7	Electrical Engineering & Computer Science	3	Data Mining
184	3rd International IEEE Northeast Workshop on Circuits and Systems Conference, NEWCAS 2005	3rd international ieee northeast workshop on circuits and systems conference, newcas 2005	#N/A	0	1	0	4700152408	7	Electrical Engineering & Computer Science	481	Circuits
185	43rd AIAA Aerospace Sciences Meeting and Exhibit - Meeting Papers	43rd aiaa aerospace sciences meeting and exhibit - meeting papers	#N/A	0	1	0	2300147401	4	Chemical, Mechanical, & Civil Engineering	70	Aeronautics & Astronautics
186	48th Annual Power Industry Symposium- 15th Annual Joint ISA POWID/EPRI Controls and Instrumentation Conference	48th annual power industry symposium- 15th annual joint isa powid/epri controls and instrumentation conference	#N/A	0	1	0	3200147810	4	Chemical, Mechanical, & Civil Engineering	86	Gas Turbines
187	49th Annual Air Traffic Control Association Conference Proceedings - Fall 2004	49th annual air traffic control association conference proceedings - fall 2004	#N/A	0	1	0	147213	1	Biology	404	Ecological Modeling
188	4OR	4or	16194500	1	1	0	145295	13	Social Sciences	74	Operations Research
189	4th International Conference COPPER 99-COBRE 99	4th international conference copper 99-cobre 99	#N/A	0	1	0	78851	4	Chemical, Mechanical, & Civil Engineering	249	Ore Processing
190	4th North American Conference on Multiphase Technology	4th north american conference on multiphase technology	#N/A	0	1	0	77127	4	Chemical, Mechanical, & Civil Engineering	141	Petroleum Engineering
191	54th International Astronautical Congress of the International Astronautical Federation (IAF), the International Academy of Astronautics and the International Institute of Space Law	54th international astronautical congress of the international astronautical federation (iaf), the international academy of astronautics and the international institute of space law	#N/A	0	1	0	144996	4	Chemical, Mechanical, & Civil Engineering	409	Aerospace
192	58th Congresso Anual da ABM (ASSociacao Brasileira de Metalurgia e Materiais)	58th congresso anual da abm (associacao brasileira de metalurgia e materiais)	#N/A	0	1	0	54035	4	Chemical, Mechanical, & Civil Engineering	406	Metallurgy
193	5Th IEEE International Vacuum Electronics Conference, IVEC 2004	5th ieee international vacuum electronics conference, ivec 2004	#N/A	0	1	0	58271	11	Math & Physics	232	Plasma Physics
194	5th International Conference on Antenna Theory and Techniques, 2005	5th international conference on antenna theory and techniques, 2005	#N/A	0	1	0	4700152216	7	Electrical Engineering & Computer Science	484	Antennae; Mobile Radio
195	5th Symposium on the Urban Environment	5th symposium on the urban environment	#N/A	0	1	0	144995	1	Biology	404	Ecological Modeling
196	63rd ARFTG Conference Digest, Spring 2004, Automatic RF Techniques Group: On Wafer Characterization	63rd arftg conference digest, spring 2004, automatic rf techniques group: on wafer characterization	#N/A	0	1	0	145438	7	Electrical Engineering & Computer Science	385	Microwaves; Radio Frequencies
197	65th ARFTG Microwave Measurements Conference Digest 2005	65th arftg microwave measurements conference digest 2005	#N/A	0	1	0	4700152017	7	Electrical Engineering & Computer Science	385	Microwaves; Radio Frequencies
198	6th Annual International Siberian Workshop and Tutorials on Electron Devices and Materials, EDM 2005	6th annual international siberian workshop and tutorials on electron devices and materials, edm 2005	#N/A	0	1	0	4900153205	6	Earth Sciences	552	GIS (non English)
199	6th International Conference on Advanced Communication Technology: Broadband Convergence Network Infrastructure	6th international conference on advanced communication technology: broadband convergence network infrastructure	#N/A	0	1	0	101009	7	Electrical Engineering & Computer Science	428	Computer Networks
200	7th World Congress of Chemical Engineering, GLASGOW2005, incorporating the 5th European Congress of Chemical Engineering	7th world congress of chemical engineering, glasgow2005, incorporating the 5th european congress of chemical engineering	#N/A	0	1	0	4000149704	4	Chemical, Mechanical, & Civil Engineering	36	Chemical Engineering
201	85th AMS Annual Meeting, American Meteorological Society - Combined Preprints	85th ams annual meeting, american meteorological society - combined preprints	#N/A	0	1	0	1800147101	6	Earth Sciences	97	Atmospheric Science
202	8th Korea-Russia International Symposium on Science and Technology - Proceedings: KORUS 2004	8th korea-russia international symposium on science and technology - proceedings: korus 2004	#N/A	0	1	0	1000147108	6	Earth Sciences	552	GIS (non English)
203	9th European Conference on Speech Communication and Technology	9th european conference on speech communication and technology	#N/A	0	1	0	4700152003	7	Electrical Engineering & Computer Science	186	Speech Recognition
204	A + U-ARCHITECTURE AND URBANISM	a + u-architecture and urbanism	0389-9160	1	0	0		13	Social Sciences	27	Law
205	A Collection of Technical Papers - 13th AIAA/CIRA International Space Planes and Hypersonic Systems and Technologies Conference	a collection of technical papers - 13th aiaa/cira international space planes and hypersonic systems and technologies conference	#N/A	0	1	0	900147201	4	Chemical, Mechanical, & Civil Engineering	70	Aeronautics & Astronautics
206	A Collection of Technical Papers - 1st Space Exploration Conference: Continuing the Voyage of Discovery	a collection of technical papers - 1st space exploration conference: continuing the voyage of discovery	#N/A	0	1	0	700147303	4	Chemical, Mechanical, & Civil Engineering	409	Aerospace
207	A Collection of the 22nd AIAA International Communications Satellite Systems Conference and Exhibit Technical Papers	a collection of the 22nd aiaa international communications satellite systems conference and exhibit technical papers	#N/A	0	1	0	145436	7	Electrical Engineering & Computer Science	5	Signal Processing
209	A_U-ARCHIT_URBAN	a_u-archit_urban	#N/A	0	0	1		9	Humanities	467	Cross Disciplinary Studies
210	AAA-ARBEITEN AUS ANGLISTIK UND AMERIKANISTIK	aaa-arbeiten aus anglistik und amerikanistik	0171-5410	1	0	0		9	Humanities	222	Linguistics
211	AAAI Fall Symposium - Technical Report	aaai fall symposium - technical report	#N/A	0	1	0	3400148104	7	Electrical Engineering & Computer Science	160	Artificial Intelligence
212	AAAI Workshop - Technical Report	aaai workshop - technical report	#N/A	0	1	0	3300147405	7	Electrical Engineering & Computer Science	160	Artificial Intelligence
213	AAC: Augmentative and Alternative Communication	aac: augmentative and alternative communication	07434618	1	1	0	28033	8	Brain Research	302	Speech Language & Hearing
214	AACE International Transactions	aace international transactions	15287106	0	1	0	50013	13	Social Sciences	123	Construction & Project Management
215	AACE International Transactions Of The Annual Meeting	aace international transactions of the annual meeting	00657158	0	0	1		13	Social Sciences	123	Construction & Project Management
216	AACN clinical issues	aacn clinical issues	10790713	0	1	0	26408	12	Health Professionals	67	Nursing Specialists
218	AAOHN Journal	aaohn journal	08910162	1	1	0	27096	12	Health Professionals	17	Occupational Health
219	AAPG Bulletin	aapg bulletin	#N/A	0	0	1		6	Earth Sciences	363	Sedimentary Geology
220	AAPG Memoir	aapg memoir	02718529	0	1	0	24508	6	Earth Sciences	363	Sedimentary Geology
221	AAPS Journal	aaps journal	15507416	1	1	0	4000148019	12	Health Professionals	402	Molecular Medicine
222	AAPS PharmSci	aaps pharmsci	15221059	1	1	0	11000153741	5	Chemistry	37	Pharmaceutical Research
223	AAPS PharmSciTech	aaps pharmscitech	15309932	1	1	0	19374	5	Chemistry	37	Pharmaceutical Research
224	Aardkundige Mededelingen	aardkundige mededelingen	02507803	0	1	0	27078	6	Earth Sciences	493	Glaciology
225	AAS History Series	aas history series	07303564	0	1	0	29933	9	Humanities	410	Critical Studies
226	AATCC Review	aatcc review	15328813	1	1	0	15286	4	Chemical, Mechanical, & Civil Engineering	421	Dyes & Pigments
227	ABA Journal	aba journal	0747-0088	1	1	0		13	Social Sciences	27	Law
228	Abacus	abacus	0001-3072	1	1	0	100147335	13	Social Sciences	360	Financial Accounting
229	ABB Review	abb review	10133119	0	1	0	18665	7	Electrical Engineering & Computer Science	153	Power Distribution
230	Abdominal Imaging	abdominal imaging	09428925	1	1	0	27818	8	Brain Research	28	Medical Imaging
231	Abhandlungen aus dem Mathematischen Seminar der Universitat Hamburg	abhandlungen aus dem mathematischen seminar der universitat hamburg	00255858	1	1	0	27488	11	Math & Physics	435	Topology
232	Abstract and Applied Analysis	abstract and applied analysis	10853375	1	1	0	24087	11	Math & Physics	14	Nonlinear Analysis
233	Abstracts of the Pacific Basin Nuclear Conference	abstracts of the pacific basin nuclear conference	#N/A	0	1	0	99958	4	Chemical, Mechanical, & Civil Engineering	47	Nuclear Engineering
234	ABU Technical Review	abu technical review	01266209	0	1	0	22394	7	Electrical Engineering & Computer Science	489	Consumer Electronics
235	Academe	academe	0190-2946	1	1	0	16376	13	Social Sciences	444	Engineering Education
236	ACADEMIA-REVISTA LATINOAMERICANA DE ADMINISTRACION	academia-revista latinoamericana de administracion	1012-8255	1	0	0		13	Social Sciences	360	Financial Accounting
237	Academic Emergency Medicine	academic emergency medicine	10696563	1	1	0	15185	12	Health Professionals	466	Emergency Medicine
238	Academic Journal of Xi'an Jiaotong University	academic journal of xi'an jiaotong university	16718267	0	1	0	18353	8	Brain Research	519	Forensic Science
239	Academic Medicine	academic medicine	10402446	1	1	0	26493	12	Health Professionals	451	Medical Education
240	ACADEMIC PEDIATRICS	academic pediatrics	1876-2859	1	0	0		12	Health Professionals	367	Addictive Behavior
241	Academic Psychiatry	academic psychiatry	10429670	1	1	0	17539	12	Health Professionals	451	Medical Education
242	Academic Radiology	academic radiology	10766332	1	1	0	20031	8	Brain Research	28	Medical Imaging
243	ACADEMY OF MANAGEMENT ANNALS	academy of management annals	1941-6067	1	0	0		13	Social Sciences	126	Strategic Management
244	Academy of Management Executive	academy of management executive	08963789	1	1	0	20189	13	Social Sciences	126	Strategic Management
245	Academy of Management Journal	academy of management journal	00014273	1	1	0	20191	13	Social Sciences	126	Strategic Management
246	Academy of Management Learning and Education	academy of management learning and education	1537-260X	1	1	0	5200152701	13	Social Sciences	126	Strategic Management
247	Academy of Management Perspectives	academy of management perspectives	1558-9080	1	1	0	4700152287	13	Social Sciences	126	Strategic Management
248	Academy of Management Review	academy of management review	03637425	1	1	0	20206	13	Social Sciences	126	Strategic Management
249	ACADIENSIS	acadiensis	#N/A	1	0	0		9	Humanities	420	Semiotics
250	Acarologia	acarologia	0044586X	1	1	0	24078	1	Biology	454	Insect Physiology
251	ACC Current Journal Review	acc current journal review	10621458	0	1	0	21512	3	Medical Specialties	258	Electrocardiography
252	Accident and Emergency Nursing	accident and emergency nursing	09652302	0	1	0	27065	12	Health Professionals	447	Geriatric Nursing
253	Accident Analysis and Prevention	accident analysis and prevention	00014575	1	1	0	19532	4	Chemical, Mechanical, & Civil Engineering	98	Automotive Engineering
254	ACCOUNTABILITY IN RESEARCH-POLICIES AND QUALITY ASSURANCE	accountability in research-policies and quality assurance	0898-9621	1	0	0		13	Social Sciences	444	Engineering Education
255	Accounting and Business Research	accounting and business research	0001-4788	1	1	0	28034	13	Social Sciences	360	Financial Accounting
256	Accounting and Finance	accounting and finance	08105391	1	1	0	200147123	13	Social Sciences	360	Financial Accounting
257	Accounting Forum	accounting forum	01559982	0	1	0	145078	13	Social Sciences	403	Human Resource Management
258	Accounting Horizons	accounting horizons	0888-7993	1	1	0	5000158708	13	Social Sciences	360	Financial Accounting
259	Accounting, Organizations and Society	accounting, organizations and society	03613682	1	1	0		13	Social Sciences	360	Financial Accounting
260	Accounting Review	accounting review	00014826	1	1	0	28096	13	Social Sciences	360	Financial Accounting
261	Accounting, Auditing and Accountability Journal	accounting, auditing and accountability journal	09513574	0	1	0	130105	13	Social Sciences	403	Human Resource Management
263	Accounts of Chemical Research	accounts of chemical research	00014842	1	1	0	22657	5	Chemistry	18	Organic Chemistry
264	Accreditation and Quality Assurance	accreditation and quality assurance	09491775	1	1	0	23415	5	Chemistry	195	Atomic Spectrometry
265	ACH-MODELS IN CHEMISTRY	ach-models in chemistry	#N/A	1	0	0		5	Chemistry	326	Computer Aided Molecular Design
266	ACI Materials Journal	aci materials journal	0889325X	1	1	0	25159	4	Chemical, Mechanical, & Civil Engineering	129	Cement & Concrete
267	ACI Structural Journal	aci structural journal	08893241	1	1	0	25161	4	Chemical, Mechanical, & Civil Engineering	436	Construction
268	ACM 2001 Java Grande/ISCOPE Conference	acm 2001 java grande/iscope conference	#N/A	0	1	0	96797	7	Electrical Engineering & Computer Science	371	Functional Programing
269	ACM Computing Surveys	acm computing surveys	0360-0300	1	1	0	23038	7	Electrical Engineering & Computer Science	395	Security; Cryptography
270	ACM International Conference on Computer Graphics, Virtual Reality and Visualisation in Africa	acm international conference on computer graphics, virtual reality and visualisation in africa	#N/A	0	1	0	74842	7	Electrical Engineering & Computer Science	188	Computer Graphics
271	ACM Journal on Emerging Technologies in Computing Systems	acm journal on emerging technologies in computing systems	1550-4832	1	1	0	4700152798	7	Electrical Engineering & Computer Science	330	Test Equipment
272	ACM MSWiM 2004 - Proceedings of the Seventh ACM Symposium on Modeling, Analysis and Simulation of Wireless and Mobile Systems	acm mswim 2004 - proceedings of the seventh acm symposium on modeling, analysis and simulation of wireless and mobile systems	#N/A	0	1	0	147209	7	Electrical Engineering & Computer Science	5	Signal Processing
273	ACM Multimedia 2004 - proceedings of the 12th ACM International Conference on Multimedia	acm multimedia 2004 - proceedings of the 12th acm international conference on multimedia	#N/A	0	1	0	61752	7	Electrical Engineering & Computer Science	136	Image Processing
274	ACM SIGDOC Annual International Conference on Computer Documentation, Proceedings	acm sigdoc annual international conference on computer documentation, proceedings	#N/A	0	1	0	80117	7	Electrical Engineering & Computer Science	430	User Interface Design
275	ACM SIGPLAN Notices	acm sigplan notices	00362134	1	1	0	35995	7	Electrical Engineering & Computer Science	458	Computer Systems Theory
276	ACM Special Interest Group for Design. of Commun.; SIGDOC 2003: Finding Real-World Solutions for Doc.: How Theory Informs Pract. and Pract. Informs Theory. Proc. of the 21st Annu. Int. Conf. on Doc	acm special interest group for design. of commun.; sigdoc 2003: finding real-world solutions for doc.: how theory informs pract. and pract. informs theory. proc. of the 21st annu. int. conf. on doc	#N/A	0	1	0	145195	7	Electrical Engineering & Computer Science	430	User Interface Design
277	ACM Symposium on Solid Modeling and Applications, SM	acm symposium on solid modeling and applications, sm	18117783	0	1	0	144877	7	Electrical Engineering & Computer Science	474	Computer Modeling and Animation
278	ACM Symposium on Virtual Reality Software and Technology, Proceedings, VRST	acm symposium on virtual reality software and technology, proceedings, vrst	#N/A	0	1	0	78421	7	Electrical Engineering & Computer Science	188	Computer Graphics
279	ACM Transactions on Algorithms	acm transactions on algorithms	1549-6325	1	1	0	4700153006	11	Math & Physics	291	Design & Analysis of Algorithms
280	ACM TRANSACTIONS ON APPLIED PERCEPTION	acm transactions on applied perception	1544-3558	1	0	0		7	Electrical Engineering & Computer Science	188	Computer Graphics
281	ACM TRANSACTIONS ON ARCHITECTURE AND CODE OPTIMIZATION	acm transactions on architecture and code optimization	1544-3566	1	0	0		7	Electrical Engineering & Computer Science	371	Functional Programing
282	ACM Transactions on Autonomous and Adaptive Systems	acm transactions on autonomous and adaptive systems	1556-4665	1	1	0	4800153205	7	Electrical Engineering & Computer Science	152	Parallel Computing
283	ACM Transactions on Computational Logic	acm transactions on computational logic	15293785	1	1	0	23051	7	Electrical Engineering & Computer Science	331	Logic
284	ACM Transactions on Computer Systems	acm transactions on computer systems	0734-2071	1	1	0	12213	7	Electrical Engineering & Computer Science	395	Security; Cryptography
285	ACM Transactions on Computer-Human Interaction	acm transactions on computer-human interaction	10730516	1	1	0	26199	7	Electrical Engineering & Computer Science	430	User Interface Design
286	ACM Transactions on Database Systems	acm transactions on database systems	03625915	1	1	0	13044	7	Electrical Engineering & Computer Science	359	Database Design & Management
287	ACM Transactions on Design Automation of Electronic Systems	acm transactions on design automation of electronic systems	10844309	1	1	0	18662	7	Electrical Engineering & Computer Science	121	Integrated Circuit Design
288	ACM TRANSACTIONS ON EMBEDDED COMPUTING SYSTEMS	acm transactions on embedded computing systems	1539-9087	1	0	0		7	Electrical Engineering & Computer Science	330	Test Equipment
289	ACM Transactions on Graphics	acm transactions on graphics	07300301	1	1	0	24972	7	Electrical Engineering & Computer Science	474	Computer Modeling and Animation
290	ACM Transactions on Information and System Security	acm transactions on information and system security	10949224	1	1	0	28875	7	Electrical Engineering & Computer Science	395	Security; Cryptography
291	ACM Transactions on Information Systems	acm transactions on information systems	10468188	1	1	0	18997	7	Electrical Engineering & Computer Science	446	Machine Learning
292	ACM Transactions on Internet Technology	acm transactions on internet technology	15335399	1	1	0	15773	7	Electrical Engineering & Computer Science	3	Data Mining
293	ACM Transactions on Mathematical Software	acm transactions on mathematical software	00098350	1	1	0	18120	11	Math & Physics	501	Applied Math
294	ACM Transactions on Modeling and Computer Simulation	acm transactions on modeling and computer simulation	1049-3301	1	1	0	23054	13	Social Sciences	74	Operations Research
295	ACM Transactions on Multimedia Computing, Communications and Applications	acm transactions on multimedia computing, communications and applications	1551-6857	1	1	0	4700151918	7	Electrical Engineering & Computer Science	317	Pattern Recognition
296	ACM Transactions on Programming Languages and Systems	acm transactions on programming languages and systems	01640925	1	1	0	27836	7	Electrical Engineering & Computer Science	458	Computer Systems Theory
297	ACM Transactions on Sensor Networks	acm transactions on sensor networks	1550-4859	1	1	0	4700152843	7	Electrical Engineering & Computer Science	395	Security; Cryptography
298	ACM Transactions on Software Engineering and Methodology	acm transactions on software engineering and methodology	1049-331X	1	1	0	18121	7	Electrical Engineering & Computer Science	395	Security; Cryptography
299	ACM Transactions on the Web	acm transactions on the web	1559-1131	1	1	0	5800207369	7	Electrical Engineering & Computer Science	446	Machine Learning
300	ACM/IEEE International Workshop on Timing Issues in the Specification and Synthesis of Digital Systems	acm/ieee international workshop on timing issues in the specification and synthesis of digital systems	#N/A	0	1	0	78317	7	Electrical Engineering & Computer Science	121	Integrated Circuit Design
301	ACM/SIGDA International Symposium on Field Programmable Gate Arrays - FPGA	acm/sigda international symposium on field programmable gate arrays - fpga	#N/A	0	1	0	65737	7	Electrical Engineering & Computer Science	481	Circuits
302	ACME	acme	14929732	0	1	0	14979	13	Social Sciences	516	Rural Studies
303	Acoustic Research Letters Online	acoustic research letters online	15297853	1	1	0	12940	7	Electrical Engineering & Computer Science	186	Speech Recognition
304	Acoustical Physics	acoustical physics	10637710	1	1	0	12922	4	Chemical, Mechanical, & Civil Engineering	497	Acoustics
305	Acoustical Science and Technology	acoustical science and technology	13463969	0	1	0	12935	7	Electrical Engineering & Computer Science	186	Speech Recognition
306	Acoustics Australia	acoustics australia	0814-6039	1	1	0	60455	4	Chemical, Mechanical, & Civil Engineering	497	Acoustics
307	Acoustics Bulletin	acoustics bulletin	0308437X	0	1	0	12938	4	Chemical, Mechanical, & Civil Engineering	497	Acoustics
308	ACP-APPLIED CARDIOPULMONARY PATHOPHYSIOLOGY	acp-applied cardiopulmonary pathophysiology	0920-5268	1	0	0		3	Medical Specialties	319	Clinical Medicine (translated)
309	ACROSS LANGUAGES AND CULTURES	across languages and cultures	1585-1923	1	0	0		9	Humanities	420	Semiotics
310	ACS APPLIED MATERIALS & INTERFACES	acs applied materials & interfaces	1944-8244	1	0	0		5	Chemistry	365	Surfactants
311	ACS chemical biology	acs chemical biology	1554-8929	1	1	0	5300152227	10	Infectious Diseases	523	Molecular Biology Methods
312	ACS CHEMICAL NEUROSCIENCE	acs chemical neuroscience	1948-7193	1	0	0		5	Chemistry	54	Pharmaceutical Design
313	ACS Division of Environmental Chemistry, Preprints	acs division of environmental chemistry, preprints	00933066	0	1	0	22678	1	Biology	508	Marine Pollution
314	ACS Division of Fuel Chemistry, Preprints	acs division of fuel chemistry, preprints	05693772	0	1	0	39688	5	Chemistry	470	Carbon
316	ACS MEDICINAL CHEMISTRY LETTERS	acs medicinal chemistry letters	1948-5875	1	0	0		10	Infectious Diseases	523	Molecular Biology Methods
317	ACS nano	acs nano	1936-0851	1	1	0	11500153511	5	Chemistry	185	Nanotechnology
318	ACS National Meeting Book of Abstracts	acs national meeting book of abstracts	00657727	1	1	0	60277	1	Biology	508	Marine Pollution
319	ACS Symposium Series	acs symposium series	00976156	1	1	0	22180	5	Chemistry	538	Green Chemistry
320	ACS, Division of Environmental Chemistry - Preprints of Extended Abstracts	acs, division of environmental chemistry - preprints of extended abstracts	15246434	0	1	0	145525	1	Biology	508	Marine Pollution
321	ACSM's Health and Fitness Journal	acsm's health and fitness journal	10915397	1	1	0	27566	12	Health Professionals	73	Sports Medicine
322	Acta Acustica (Stuttgart)	acta acustica (stuttgart)	14367947	0	1	0	12941	4	Chemical, Mechanical, & Civil Engineering	497	Acoustics
323	Acta Acustica united with Acustica	acta acustica united with acustica	00017884	1	1	0	110306	4	Chemical, Mechanical, & Civil Engineering	497	Acoustics
324	Acta Adriatica	acta adriatica	0001-5113	1	1	0	29731	1	Biology	343	Fish Research
325	Acta Agriculturae Scandinavica - Section A: Animal Science	acta agriculturae scandinavica - section a: animal science	09064702	1	1	0	35770	10	Infectious Diseases	107	Animal Science
326	Acta Agriculturae Scandinavica Section B: Soil and Plant Science	acta agriculturae scandinavica section b: soil and plant science	09064710	1	1	0	51952	4	Chemical, Mechanical, & Civil Engineering	120	Soil Quality
327	Acta Alimentaria	acta alimentaria	01393006	1	1	0	20860	5	Chemistry	49	Food Chemistry
328	Acta Anaesthesiologica Belgica	acta anaesthesiologica belgica	00015164	1	1	0	21395	3	Medical Specialties	7	Anesthetics & Analgesics
329	Acta Anaesthesiologica Italica / Anaesthesia and Intensive Care in Italy	acta anaesthesiologica italica / anaesthesia and intensive care in italy	11248882	0	1	0	21396	3	Medical Specialties	7	Anesthetics & Analgesics
330	Acta Anaesthesiologica Scandinavica	acta anaesthesiologica scandinavica	00015172	1	1	0	21397	3	Medical Specialties	7	Anesthetics & Analgesics
331	Acta Anaesthesiologica Sinica	acta anaesthesiologica sinica	05295769	0	1	0	79504	3	Medical Specialties	7	Anesthetics & Analgesics
332	Acta Anaesthesiologica Taiwanica	acta anaesthesiologica taiwanica	02541319	0	1	0	21914	3	Medical Specialties	7	Anesthetics & Analgesics
333	ACTA ANALYTICA-INTERNATIONAL PERIODICAL FOR PHILOSOPHY IN THE ANALYTICAL TRADITION	acta analytica-international periodical for philosophy in the analytical tradition	0353-5150	1	0	0		9	Humanities	122	Philosophy Psychology
335	Acta Angiologica	acta angiologica	1234950X	0	1	0	144841	3	Medical Specialties	59	Vascular Surgery
336	Acta Applicandae Mathematicae	acta applicandae mathematicae	01678019	1	1	0	24099	11	Math & Physics	393	Mathematical Science (Russia)
337	Acta Archaeologica	acta archaeologica	0065-101X	1	1	0	16400154717	6	Earth Sciences	468	Archeological Science
338	Acta Arithmetica	acta arithmetica	00651036	1	1	0	24100	11	Math & Physics	435	Topology
339	Acta Astronautica	acta astronautica	00945765	1	1	0	12372	4	Chemical, Mechanical, & Civil Engineering	409	Aerospace
340	Acta Astronomica	acta astronomica	00015237	1	1	0	26624	11	Math & Physics	103	Astronomy & Astrophysics
341	Acta Biochimica et Biophysica Sinica	acta biochimica et biophysica sinica	05829879	1	1	0		3	Medical Specialties	1	Clinical Cancer Research
342	Acta Biochimica Polonica	acta biochimica polonica	0001527X	1	1	0	16753	2	Biotechnology	4	Protein Science
343	Acta Bioethica	acta bioethica	0717-5906	1	1	0	10600153355	13	Social Sciences	124	Social Psychology
344	Acta Biologica Cracoviensia Series Botanica	acta biologica cracoviensia series botanica	00015296	1	1	0	16199	1	Biology	404	Ecological Modeling
345	Acta Biologica Hungarica	acta biologica hungarica	02365383	1	1	0	12453	12	Health Professionals	425	Clinical Psychiatry
346	Acta Biologica Szegediensis	acta biologica szegediensis	03246523	0	1	0	87723	1	Biology	21	Plant Physiology
347	Acta Biomaterialia	acta biomaterialia	17427061	1	1	0	3300147809	12	Health Professionals	165	Biomaterials
348	Acta Biomedica de l'Ateneo Parmense	acta biomedica de l'ateneo parmense	03924203	0	1	0	28021	3	Medical Specialties	303	Thoracic & Respiratory
349	Acta Bioquimica Clinica Latinoamericana	acta bioquimica clinica latinoamericana	03252957	1	1	0	16755	3	Medical Specialties	241	Clinical Chemistry
350	Acta Biotechnologica	acta biotechnologica	01384988	1	1	0	75614	1	Biology	315	Soil Analysis
351	Acta Biotheoretica	acta biotheoretica	00015342	1	1	0	12456	8	Brain Research	477	Consciousness
352	Acta Botanica Brasilica	acta botanica brasilica	0102-3306	1	1	0	4800153106	1	Biology	196	Botany
353	Acta Botanica Croatica	acta botanica croatica	03650588	1	1	0	16201	1	Biology	53	Zoology
354	Acta Botanica Gallica	acta botanica gallica	12538078	1	1	0	16208	1	Biology	419	Mycology
355	ACTA BOTANICA MEXICANA	acta botanica mexicana	0187-7151	1	0	0		1	Biology	325	Plant Ecology
356	Acta Botanica Sinica	acta botanica sinica	05777496	1	1	0	17923	1	Biology	404	Ecological Modeling
357	Acta Cardiologica	acta cardiologica	00015385	1	1	0	21977	3	Medical Specialties	2	Circulation
358	Acta Cardiologica Sinica	acta cardiologica sinica	10116842	1	1	0	20701	3	Medical Specialties	114	Thoracic Surgery
359	Acta Carsologica	acta carsologica	01580261	1	1	0	94302	1	Biology	548	Crustaceans
360	Acta Chimica Sinica	acta chimica sinica	05677351	1	1	0	4800152303	5	Chemistry	470	Carbon
361	Acta Chimica Slovenica	acta chimica slovenica	13180207	1	1	0	22658	5	Chemistry	415	Thermal Analysis
362	Acta Chiropterologica	acta chiropterologica	15081109	1	1	0	24079	1	Biology	524	Mammals
363	Acta Chirurgiae Orthopaedicae et Traumatologiae Cechoslovaca	acta chirurgiae orthopaedicae et traumatologiae cechoslovaca	00015415	1	1	0	38410	12	Health Professionals	62	Bone Joint Surgery
364	Acta Chirurgiae Plasticae	acta chirurgiae plasticae	00015423	1	1	0	20397	12	Health Professionals	210	Plastic Surgery
365	Acta Chirurgica Austriaca	acta chirurgica austriaca	0001544X	1	1	0	56202	3	Medical Specialties	405	Clinical Rehabilitation
366	Acta Chirurgica Belgica	acta chirurgica belgica	00015458	1	1	0	20400	3	Medical Specialties	59	Vascular Surgery
367	Acta chirurgica Iugoslavica	acta chirurgica iugoslavica	0354950X	0	1	0	84717	12	Health Professionals	478	Otolyngology; Head Neck
368	Acta Chromatographica	acta chromatographica	12332356	1	1	0	22659	5	Chemistry	75	Chromatography; Electrophoresis
369	Acta Cientifica Venezolana	acta cientifica venezolana	00015504	1	1	0	18749	12	Health Professionals	178	Biomechanics
371	Acta Cir Bras	acta cir bras	01028650	1	1	0		3	Medical Specialties	167	Endoscopic Surgery
372	ACTA CLASSICA	acta classica	0065-1141	1	0	0		9	Humanities	112	Classics
373	Acta Clinica Belgica	acta clinica belgica	00015512	1	1	0	32957	3	Medical Specialties	39	Diabetes Care
374	Acta Clinica Croatica	acta clinica croatica	03539466	1	1	0	26518	8	Brain Research	485	Headache
375	Acta Crystallographica Section D: Biological Crystallography	acta crystallographica section d: biological crystallography	09074449	1	1	0	24658	2	Biotechnology	4	Protein Science
376	Acta Crystallographica Section A: Foundations of Crystallography	acta crystallographica section a: foundations of crystallography	01087673	1	1	0	24653	5	Chemistry	500	Crystallography
377	Acta Crystallographica Section B: Structural Science	acta crystallographica section b: structural science	01087681	1	1	0	24645	5	Chemistry	500	Crystallography
378	Acta Crystallographica Section E: Structure Reports Online	acta crystallographica section e: structure reports online	16005368	1	1	0	144910	5	Chemistry	500	Crystallography
379	Acta Crystallographica Section F: Structural Biology and Crystallization Communications	acta crystallographica section f: structural biology and crystallization communications	11744309	1	1	0	4000151704	2	Biotechnology	4	Protein Science
380	Acta Crystallographica, Section C: Crystal Structure Communications	acta crystallographica, section c: crystal structure communications	01082701	1	1	0	24651	5	Chemistry	500	Crystallography
381	Acta Cytologica	acta cytologica	00015547	1	1	0	18385	3	Medical Specialties	471	Gynecology Oncology
382	Acta Dermato-Venereologica	acta dermato-venereologica	00015555	1	1	0	24213	3	Medical Specialties	24	Dermatology
383	Acta Dermatovenerologica Alpina, Pannonica et Adriatica	acta dermatovenerologica alpina, pannonica et adriatica	13184458	0	1	0	36814	3	Medical Specialties	24	Dermatology
384	Acta Dermatovenerologica Croatica	acta dermatovenerologica croatica	1330027X	1	1	0	24217	3	Medical Specialties	24	Dermatology
385	Acta Diabetologica	acta diabetologica	09405429	1	1	0	25387	3	Medical Specialties	39	Diabetes Care
386	Acta Ecologica Sinica	acta ecologica sinica	10000933	0	1	0	130109	1	Biology	404	Ecological Modeling
387	ACTA ENDOCRINOLOGICA-BUCHAREST	acta endocrinologica-bucharest	1841-0987	1	0	0		3	Medical Specialties	82	Clinical Endocrinology
388	Acta Endoscopica	acta endoscopica	0240642X	1	1	0	27819	3	Medical Specialties	309	Endoscopy
389	ACTA ENTOMOLOGICA MUSEI NATIONALIS PRAGAE	acta entomologica musei nationalis pragae	0374-1036	1	0	0		1	Biology	53	Zoology
390	Acta Ethnographica Hungarica	acta ethnographica hungarica	12169803	1	1	0	79684	13	Social Sciences	250	Ethnology
391	Acta Ethologica	acta ethologica	0873-9749	1	1	0	24090	1	Biology	401	Sociobiology
392	Acta Farmaceutica Bonaerense	acta farmaceutica bonaerense	03262383	1	1	0	19381	5	Chemistry	257	EthnoPharmacology
393	Acta Gastro-Enterologica Belgica	acta gastro-enterologica belgica	00015644	1	1	0	27820	3	Medical Specialties	32	Digestion
394	Acta Gastroenterologica Latinoamericana	acta gastroenterologica latinoamericana	03009033	1	1	0	27821	3	Medical Specialties	349	Hepatology
395	Acta Genetica Sinica	acta genetica sinica	03794172	0	1	0	19069	1	Biology	372	Applied Genetics
396	Acta Geodaetica et Cartographica Sinica	acta geodaetica et cartographica sinica	10011595	0	1	0	144612	6	Earth Sciences	364	Geodesy
397	Acta Geodaetica et Geophysica Hungarica	acta geodaetica et geophysica hungarica	12178977	1	1	0	27409	6	Earth Sciences	61	Seismology
398	ACTA GEODYNAMICA ET GEOMATERIALIA	acta geodynamica et geomaterialia	1214-9705	1	0	0		6	Earth Sciences	364	Geodesy
399	Acta Geographica Sinica	acta geographica sinica	03755444	0	1	0	28066	1	Biology	404	Ecological Modeling
400	ACTA GEOGRAPHICA SLOVENICA-GEOGRAFSKI ZBORNIK	acta geographica slovenica-geografski zbornik	1581-6613	1	0	0		13	Social Sciences	527	Tourism
401	Acta Geologica Hispanica	acta geologica hispanica	05677505	0	1	0	86955	6	Earth Sciences	426	Paleogeography
402	Acta Geologica Hungarica	acta geologica hungarica	02365278	0	1	0	24521	6	Earth Sciences	426	Paleogeography
403	Acta Geologica Polonica	acta geologica polonica	00015709	1	1	0	24523	6	Earth Sciences	426	Paleogeography
404	Acta Geologica Sinica	acta geologica sinica	00015717	1	1	0	25750	6	Earth Sciences	413	Mineralogy
405	ACTA GEOLOGICA SINICA-ENGLISH EDITION	acta geologica sinica-english edition	#N/A	1	0	0		6	Earth Sciences	413	Mineralogy
406	Acta Geophysica	acta geophysica	1895-6572	1	1	0	4700152838	6	Earth Sciences	374	Water Resource
407	Acta Geophysica Polonica	acta geophysica polonica	00015725	0	1	0	27412	6	Earth Sciences	61	Seismology
408	Chinese Journal of Geophysics (Acta Geophysica Sinica)	chinese journal of geophysics (acta geophysica sinica)	00015733	1	1	0	27875	6	Earth Sciences	61	Seismology
409	Acta Geotechnica	acta geotechnica	1861-1125	1	1	0	4700152635	4	Chemical, Mechanical, & Civil Engineering	239	Geotechnical Engineering
410	ACTA GEOTECHNICA SLOVENICA	acta geotechnica slovenica	1854-0171	1	0	0		4	Chemical, Mechanical, & Civil Engineering	239	Geotechnical Engineering
411	Acta Ginecologica	acta ginecologica	00015776	1	1	0	30055	3	Medical Specialties	50	Obstetrics
412	Acta Haematologica	acta haematologica	00015792	1	1	0	25419	3	Medical Specialties	19	Leukemia
413	Acta Haematologica Polonica	acta haematologica polonica	00015814	0	1	0	25421	10	Infectious Diseases	424	Cytogenetics & Genome Mapping
414	Acta Hepatologica Japonica	acta hepatologica japonica	04514203	0	1	0	25317	3	Medical Specialties	349	Hepatology
415	ACTA HERPETOLOGICA	acta herpetologica	1827-9635	1	0	0		1	Biology	113	Biological Conservation
416	Acta Histochemica	acta histochemica	00651281	1	1	0	16756	10	Infectious Diseases	48	Molecular Cell Biology
417	Acta Histochemica et Cytochemica	acta histochemica et cytochemica	00445991	1	1	0	18386	10	Infectious Diseases	48	Molecular Cell Biology
418	ACTA HISTORICA TALLINNENSIA	acta historica tallinnensia	1406-2925	1	0	0		9	Humanities	379	German Studies
419	ACTA HISTRIAE	acta histriae	1318-0185	1	0	0		9	Humanities	488	Social History
420	Acta Hospitalia	acta hospitalia	00446009	0	1	0	12051	12	Health Professionals	236	General Practice
421	Acta Hydrochimica et Hydrobiologica	acta hydrochimica et hydrobiologica	03234320	1	1	0	19626	1	Biology	206	Freshwater Biology
422	Acta Ichthyologica et Piscatoria	acta ichthyologica et piscatoria	0137-1592	1	1	0	4800152405	1	Biology	343	Fish Research
423	Acta Informatica	acta informatica	00015903	1	1	0	15012	7	Electrical Engineering & Computer Science	458	Computer Systems Theory
424	Acta Linguistica Hungarica	acta linguistica hungarica	1216-8076	1	1	0	5800207535	9	Humanities	222	Linguistics
425	Acta Materialia	acta materialia	13596454	1	1	0	28583	4	Chemical, Mechanical, & Civil Engineering	23	Material Science
426	Acta Mathematica	acta mathematica	0001-5962	1	1	0	24527	11	Math & Physics	337	Mathematics Research
427	Acta Mathematica Academiae Paedagogicae Nyiregyhaziensis	acta mathematica academiae paedagogicae nyiregyhaziensis	08660182	0	1	0	24094	11	Math & Physics	435	Topology
428	Acta Mathematica Hungarica	acta mathematica hungarica	02365294	1	1	0	24529	11	Math & Physics	435	Topology
429	Acta Mathematica Scientia	acta mathematica scientia	02529602	1	1	0	24531	11	Math & Physics	14	Nonlinear Analysis
430	Acta Mathematica Sinica, English Series	acta mathematica sinica, english series	14398516	1	1	0	24533	11	Math & Physics	14	Nonlinear Analysis
431	Acta Mathematica Universitatis Comenianae	acta mathematica universitatis comenianae	08629544	0	1	0	76019	11	Math & Physics	435	Topology
432	Acta Mathematicae Applicatae Sinica	acta mathematicae applicatae sinica	01689673	1	1	0	144829	11	Math & Physics	14	Nonlinear Analysis
433	Acta Mechanica	acta mechanica	00015970	1	1	0	19747	4	Chemical, Mechanical, & Civil Engineering	147	Mechanics of Solids & Structures
434	Acta Mechanica Sinica/Lixue Xuebao	acta mechanica sinica/lixue xuebao	05677718	1	1	0	13835	4	Chemical, Mechanical, & Civil Engineering	147	Mechanics of Solids & Structures
435	Acta Mechanica Solida Sinica	acta mechanica solida sinica	08949166	1	1	0	13836	4	Chemical, Mechanical, & Civil Engineering	147	Mechanics of Solids & Structures
436	Acta Medica Austriaca	acta medica austriaca	03038173	1	1	0	26539	3	Medical Specialties	399	Surgical Oncology
437	Acta Medica Auxologica	acta medica auxologica	00016004	0	1	0	25389	3	Medical Specialties	530	Hormone Research
438	Acta Medica Bulgarica	acta medica bulgarica	03241750	0	1	0	26759	3	Medical Specialties	41	Ophthalmology
439	Acta Medica Croatica	acta medica croatica	13300164	0	1	0	26545	10	Infectious Diseases	554	Agricultural Environmental Medicine
440	Acta Medica et Biologica	acta medica et biologica	05677734	0	1	0	26557	8	Brain Research	6	Neuroscience; Molecular & Cellular
441	Acta medica Indonesiana	acta medica indonesiana	01259326	0	1	0	145168	10	Infectious Diseases	116	Tropical Medicine
442	Acta Medica Iranica	acta medica iranica	00446025	0	1	0	26559	3	Medical Specialties	24	Dermatology
443	Acta Medica Mediterranea	acta medica mediterranea	03936384	1	1	0	21287	12	Health Professionals	425	Clinical Psychiatry
444	Acta Medica Nagasakiensia	acta medica nagasakiensia	00016055	0	1	0	26562	3	Medical Specialties	405	Clinical Rehabilitation
445	Acta Medica Okayama	acta medica okayama	0386300X	1	1	0	26563	3	Medical Specialties	349	Hepatology
446	Acta Medica Portuguesa	acta medica portuguesa	0870399X	1	1	0	26591	8	Brain Research	44	Neurosurgery
447	Acta Medica Romana	acta medica romana	00016098	0	1	0	26592	3	Medical Specialties	7	Anesthetics & Analgesics
448	Acta Metallurgica Sinica (English Letters)	acta metallurgica sinica (english letters)	10067191	0	1	0	28585	4	Chemical, Mechanical, & Civil Engineering	23	Material Science
449	Acta Meteorologica Sinica	acta meteorologica sinica	08940525	1	1	0	12063	6	Earth Sciences	293	Climatology
450	Acta Microbiologica et Immunologica Hungarica	acta microbiologica et immunologica hungarica	01588264	1	1	0	19090	1	Biology	315	Soil Analysis
451	Acta Microbiologica Hellenica	acta microbiologica hellenica	04389573	0	1	0	92475	10	Infectious Diseases	84	Clinical Microbiology
452	Acta Microbiologica Polonica	acta microbiologica polonica	01371320	1	1	0	19091	10	Infectious Diseases	84	Clinical Microbiology
453	ACTA MICROSCOPICA	acta microscopica	0798-4545	1	0	0		4	Chemical, Mechanical, & Civil Engineering	132	Corrosion
454	ACTA MONTANISTICA SLOVACA	acta montanistica slovaca	1335-1788	1	0	0		6	Earth Sciences	364	Geodesy
455	ACTA MOZARTIANA	acta mozartiana	0001-6233	1	0	0		9	Humanities	142	Music & Theatre
456	ACTA MUSICOLOGICA	acta musicologica	0001-6241	1	0	0		9	Humanities	142	Music & Theatre
457	Acta Myologica	acta myologica	11282460	0	1	0	22396	8	Brain Research	445	NeuroImmunology
458	Acta Naturalia de l'Ateneo Parmense	acta naturalia de l'ateneo parmense	0004654X	0	1	0	101047	6	Earth Sciences	413	Mineralogy
459	Acta Neurobiologiae Experimentalis	acta neurobiologiae experimentalis	00065140	1	1	0	17540	8	Brain Research	40	Clinical Neurophysiology
460	Acta Neurochirurgica	acta neurochirurgica	00016268	1	1	0	20412	8	Brain Research	44	Neurosurgery
461	Acta Neurochirurgica, Supplement	acta neurochirurgica, supplement	00651419	0	1	0	17541	8	Brain Research	44	Neurosurgery
462	Acta Neurologica Belgica	acta neurologica belgica	03009009	1	1	0	17546	8	Brain Research	63	Neurology
463	Acta Neurologica Scandinavica	acta neurologica scandinavica	00016314	1	1	0	17548	8	Brain Research	63	Neurology
464	Acta Neurologica Scandinavica, Supplement	acta neurologica scandinavica, supplement	00651427	0	1	0	17549	8	Brain Research	324	Epilepsy
465	Acta Neurologica Taiwanica	acta neurologica taiwanica	10196099	0	1	0	17551	8	Brain Research	63	Neurology
466	Acta Neuropathologica	acta neuropathologica	00016322	1	1	0	17552	8	Brain Research	445	NeuroImmunology
467	Acta Neuropsychiatrica	acta neuropsychiatrica	09242708	1	1	0	17554	8	Brain Research	11	Affective Disorders
468	Acta Obstetrica et Gynaecologica Japonica	acta obstetrica et gynaecologica japonica	03009165	1	1	0	110140	3	Medical Specialties	251	Prenatal Diagnostics
469	Acta Obstetricia et Gynecologica Scandinavica	acta obstetricia et gynecologica scandinavica	00016349	1	1	0	30056	3	Medical Specialties	50	Obstetrics
470	Acta Oceanologica Sinica	acta oceanologica sinica	0253505X	1	1	0	26775	6	Earth Sciences	72	Oceanography
471	Acta Odontologica Scandinavica	acta odontologica scandinavica	00016357	1	1	0	23755	12	Health Professionals	457	Oral Surgery
472	Acta Oecologica	acta oecologica	1146609X	1	1	0	12493	1	Biology	213	Ecology
473	Acta Oeconomica	acta oeconomica	0001-6373	1	1	0	18217	13	Social Sciences	375	Developmental Economics
474	Acta of Bioengineering and Biomechanics	acta of bioengineering and biomechanics	1509-409X	1	1	0	4000149602	12	Health Professionals	191	Prosthetic Dentistry
475	Acta Oncologica	acta oncologica	0284186X	1	1	0	28668	3	Medical Specialties	286	Radiation Therapy
476	Acta Ophthalmologica	acta ophthalmologica	0001-639X	1	1	0	36522	3	Medical Specialties	41	Ophthalmology
477	Acta Ophthalmologica Scandinavica	acta ophthalmologica scandinavica	13953907	1	1	0	13258	12	Health Professionals	68	Retinal Surgery
478	Acta Ophthalmologica Scandinavica, Supplement	acta ophthalmologica scandinavica, supplement	13953931	0	1	0	13259	3	Medical Specialties	41	Ophthalmology
479	ACTA ORIENTALIA	acta orientalia	1588-2667	1	0	0		9	Humanities	391	Asian Studies
480	Acta Ornithologica	acta ornithologica	00016454	1	1	0	20957	1	Biology	461	Wildlife Research
481	Acta Orthopaedica	acta orthopaedica	17453674	1	1	0	144804	12	Health Professionals	62	Bone Joint Surgery
482	Acta Orthopaedica Belgica	acta orthopaedica belgica	00016462	1	1	0	15190	12	Health Professionals	62	Bone Joint Surgery
483	Acta orthopaedica et traumatologica turcica	acta orthopaedica et traumatologica turcica	1017995X	1	1	0	88000	12	Health Professionals	414	Trauma
484	Acta Orthopaedica Iugoslavica	acta orthopaedica iugoslavica	03502309	0	1	0	15192	12	Health Professionals	414	Trauma
485	Acta Orthopaedica Scandinavica	acta orthopaedica scandinavica	00016470	1	1	0	15193	12	Health Professionals	62	Bone Joint Surgery
486	Acta Orthopaedica Scandinavica, Supplement	acta orthopaedica scandinavica, supplement	03008827	0	1	0	15195	10	Infectious Diseases	424	Cytogenetics & Genome Mapping
487	Acta Ortopedica Brasileira	acta ortopedica brasileira	1413-7852	1	1	0	4500151524	12	Health Professionals	243	Arthroscopy
488	Acta Oto-Laryngologica	acta oto-laryngologica	00016489	1	1	0	13578	8	Brain Research	110	Otolaryngology; Laryngoscope
489	Acta Oto-Laryngologica, Supplement	acta oto-laryngologica, supplement	03655237	0	1	0	13580	12	Health Professionals	226	Audiology
491	Acta Otorhinolaryngologica Italica	acta otorhinolaryngologica italica	0392100X	1	1	0	13594	12	Health Professionals	478	Otolyngology; Head Neck
492	Acta Otorrinolaringologica Espanola	acta otorrinolaringologica espanola	00016519	0	1	0	37536	12	Health Professionals	478	Otolyngology; Head Neck
493	Acta Paediatrica Taiwanica	acta paediatrica taiwanica	00016578	0	1	0	14412	3	Medical Specialties	76	Pediatrics
494	Acta Paediatrica, International Journal of Paediatrics	acta paediatrica, international journal of paediatrics	08035253	1	1	0	14410	3	Medical Specialties	76	Pediatrics
495	Acta Paediatrica, International Journal of Paediatrics, Supplement	acta paediatrica, international journal of paediatrics, supplement	08035326	0	1	0	14413	3	Medical Specialties	76	Pediatrics
496	Acta Palaeobotanica	acta palaeobotanica	00016594	0	1	0	13336	6	Earth Sciences	166	Quaternary Research
497	Acta Palaeontologica Polonica	acta palaeontologica polonica	05677920	1	1	0	13337	6	Earth Sciences	78	Paleobiology
498	Acta Parasitologica	acta parasitologica	12302821	1	1	0	19092	1	Biology	528	Aquatic Disease
499	ACTA Paulista de Enfermagem	acta paulista de enfermagem	0103-2100	1	1	0	5100155097	12	Health Professionals	138	Nursing Education
500	Acta Pediatrica Espanola	acta pediatrica espanola	00016640	0	1	0	14437	3	Medical Specialties	76	Pediatrics
502	Acta Petrologica Sinica	acta petrologica sinica	10000569	1	1	0	27388	6	Earth Sciences	413	Mineralogy
503	Acta Pharmaceutica	acta pharmaceutica	13300075	1	1	0	19398	5	Chemistry	255	Flavors & Fragrance
504	Acta Pharmaceutica Hungarica	acta pharmaceutica hungarica	00016659	0	1	0	19399	5	Chemistry	37	Pharmaceutical Research
505	Acta Pharmaceutica Turcica	acta pharmaceutica turcica	1300638X	0	1	0	19402	5	Chemistry	255	Flavors & Fragrance
506	Acta Pharmacologica Sinica	acta pharmacologica sinica	02539756	1	1	0	19403	3	Medical Specialties	26	Pharmacology Science
507	ACTA PHILOSOPHICA	acta philosophica	1121-2179	1	0	0		1	Biology	544	Insects
508	Acta Physica Hungarica, Series A: Heavy Ion Physics	acta physica hungarica, series a: heavy ion physics	01588267	1	1	0	26934	11	Math & Physics	376	Nuclear Physics
509	Acta Physica Hungarica, Series B: Quantum Electronics	acta physica hungarica, series b: quantum electronics	15899535	0	1	0	86705	11	Math & Physics	176	Optics & Lasers
510	Acta Physica Polonica A	acta physica polonica a	05874246	1	1	0	26936	11	Math & Physics	13	Surface Science
511	Acta Physica Polonica B	acta physica polonica b	05874254	1	1	0	26937	11	Math & Physics	125	High Energy Physics
512	Acta Physica Slovaca	acta physica slovaca	03230465	1	1	0	26938	11	Math & Physics	463	Physics; Current Developments
513	Acta Physico - Chimica Sinica	acta physico - chimica sinica	10006818	1	1	0	23773	5	Chemistry	470	Carbon
514	Acta Physiologiae Plantarum	acta physiologiae plantarum	01375881	1	1	0	16641	1	Biology	21	Plant Physiology
515	Acta Physiologica	acta physiologica	1748-1708	1	1	0	4000148904	8	Brain Research	215	Neurophysiology & Neuroscience
516	Acta Physiologica et Pharmacologica Bulgarica	acta physiologica et pharmacologica bulgarica	03239950	0	1	0	23284	12	Health Professionals	505	Physical Therapy; Orthopedic
517	Acta Physiologica Hungarica	acta physiologica hungarica	0231424X	1	1	0	23301	12	Health Professionals	73	Sports Medicine
518	Acta Physiologica Scandinavica	acta physiologica scandinavica	00016772	1	1	0	23302	12	Health Professionals	278	Applied Physiology; Muscle
519	Acta Physiologica Sinica	acta physiologica sinica	03710874	0	1	0	24049	8	Brain Research	6	Neuroscience; Molecular & Cellular
520	Acta Phytopathologica et Entomologica Hungarica	acta phytopathologica et entomologica hungarica	02381249	1	1	0	16645	1	Biology	373	Plant Disease
521	Acta Phytotaxonomica Sinica	acta phytotaxonomica sinica	05291526	1	1	0	54722	1	Biology	196	Botany
522	Acta Politica	acta politica	0001-6810	1	1	0	5600152808	13	Social Sciences	261	Political Studies
523	ACTA POLONIAE HISTORICA	acta poloniae historica	0001-6829	1	0	0		9	Humanities	381	Philosophy of Education
525	Acta Poloniae Pharmaceutica	acta poloniae pharmaceutica	00016837	1	1	0	19405	12	Health Professionals	402	Molecular Medicine
526	Acta Poloniae Toxicologica	acta poloniae toxicologica	12306967	0	1	0	19407	12	Health Professionals	402	Molecular Medicine
527	Acta Polymerica Sinica	acta polymerica sinica	10003304	1	1	0	26901	5	Chemistry	10	Macromolecules & Polymers
528	ACTA POLYTECHNICA HUNGARICA	acta polytechnica hungarica	1785-8860	1	0	0		4	Chemical, Mechanical, & Civil Engineering	239	Geotechnical Engineering
529	Acta Protozoologica	acta protozoologica	00651583	1	1	0	19093	1	Biology	419	Mycology
530	Acta Psychiatrica Scandinavica	acta psychiatrica scandinavica	0001690X	1	1	0	17574	12	Health Professionals	318	Mental Health Assessment
531	Acta Psychiatrica Scandinavica, Supplement	acta psychiatrica scandinavica, supplement	00651591	0	1	0	17578	13	Social Sciences	418	Educational Psychology
532	Acta Psychologica	acta psychologica	00016918	1	1	0	29424	8	Brain Research	144	Vision
533	Acta Radiologica	acta radiologica	02841851	1	1	0	20032	8	Brain Research	28	Medical Imaging
534	Acta Reumatologica Portuguesa	acta reumatologica portuguesa	0303-464X	1	1	0	19122	3	Medical Specialties	16	Rheumatology
535	ACTA SCIENTIAE VETERINARIAE	acta scientiae veterinariae	1678-0345	1	0	0		10	Infectious Diseases	499	Reproduction Veterinary
536	Acta Scientiarum - Biological and Health Sciences	acta scientiarum - biological and health sciences	14156814	0	1	0	12496	1	Biology	53	Zoology
537	Acta Scientiarum - Health Sciences	acta scientiarum - health sciences	16799291	0	1	0	145512	2	Biotechnology	456	Food Engineering
539	ACTA SCIENTIARUM POLONORUM-HORTORUM CULTUS	acta scientiarum polonorum-hortorum cultus	1644-0692	1	0	0		1	Biology	284	Horticulture
540	ACTA SCIENTIARUM-AGRONOMY	acta scientiarum-agronomy	1679-9275	1	0	0		4	Chemical, Mechanical, & Civil Engineering	227	Soil Science
541	ACTA SCIENTIARUM-TECHNOLOGY	acta scientiarum-technology	1806-2563	1	0	0		4	Chemical, Mechanical, & Civil Engineering	249	Ore Processing
542	Acta Seismologica Sinica	acta seismologica sinica	02533782	0	1	0	27880	4	Chemical, Mechanical, & Civil Engineering	442	Applied Geophysics
543	Acta Seismologica Sinica English Edition	acta seismologica sinica english edition	10009116	0	1	0	27421	4	Chemical, Mechanical, & Civil Engineering	442	Applied Geophysics
544	Acta Societatis Botanicorum Poloniae	acta societatis botanicorum poloniae	00016977	1	1	0	16654	1	Biology	419	Mycology
545	Acta Sociologica	acta sociologica	00016993	1	1	0	16865	13	Social Sciences	403	Human Resource Management
546	Acta Technica CSAV (Ceskoslovensk Akademie Ved)	acta technica csav (ceskoslovensk akademie ved)	00017043	0	1	0	13884	4	Chemical, Mechanical, & Civil Engineering	128	Heat Transfer
547	ACTA THEOLOGICA	acta theologica	1015-8758	1	0	0		9	Humanities	279	Biblical Literature
548	Acta Theriologica	acta theriologica	00017051	1	1	0	24092	1	Biology	524	Mammals
549	Acta Theriologica Sinica	acta theriologica sinica	10001050	0	1	0	23923	1	Biology	524	Mammals
550	Acta Tropica	acta tropica	0001706X	1	1	0	21288	10	Infectious Diseases	116	Tropical Medicine
551	Acta Universitatis Carolinae, Geographica	acta universitatis carolinae, geographica	03005402	0	1	0	27100	13	Social Sciences	438	Regional Studies
552	Acta Universitatis Carolinae, Geologica	acta universitatis carolinae, geologica	00017132	0	1	0	24544	6	Earth Sciences	493	Glaciology
553	Acta Urologica Japonica	acta urologica japonica	00181994	0	1	0	19338	3	Medical Specialties	8	Urology
554	Acta Veterinaria	acta veterinaria	00017213	1	1	0	17062	10	Infectious Diseases	304	Veterinary Microbiology
556	Acta Veterinaria Hungarica	acta veterinaria hungarica	01588270	1	1	0	17063	10	Infectious Diseases	304	Veterinary Microbiology
557	Acta Veterinaria Scandinavica	acta veterinaria scandinavica	0044605X	1	1	0	17077	10	Infectious Diseases	341	Dairy Science
558	Acta Veterinaria Scandinavica, Supplement	acta veterinaria scandinavica, supplement	00651699	0	1	0	17079	10	Infectious Diseases	341	Dairy Science
559	Acta Virologica	acta virologica	0001723X	1	1	0	19094	10	Infectious Diseases	20	Virology
560	Acta Zoologica	acta zoologica	00017272	1	1	0	24104	1	Biology	180	Comparative Animal Physiology
561	Acta Zoologica Academiae Scientiarum Hungaricae	acta zoologica academiae scientiarum hungaricae	12178837	1	1	0	24077	1	Biology	423	Molecular Ecology
562	ACTA ZOOLOGICA BULGARICA	acta zoologica bulgarica	0324-0770	1	0	0		1	Biology	548	Crustaceans
563	ACTA_PHYS_HUNG_NS-H	acta_phys_hung_ns-h	#N/A	0	0	1		11	Math & Physics	376	Nuclear Physics
564	ACTA_POL_HIST	acta_pol_hist	#N/A	0	0	1		9	Humanities	379	German Studies
565	Actas Dermo-Sifiliograficas	actas dermo-sifiliograficas	00017310	0	1	0	24218	3	Medical Specialties	24	Dermatology
566	Actas Espanolas de Psiquiatria	actas espanolas de psiquiatria	11399287	1	1	0	17579	8	Brain Research	150	Psychosis; Schizophrenia
567	Actas Urologicas Espanolas	actas urologicas espanolas	02104806	1	1	0	19341	3	Medical Specialties	8	Urology
568	Actes de la Recherche en Sciences Sociales	actes de la recherche en sciences sociales	#N/A	1	1	0	24253	13	Social Sciences	283	Sociology
569	ACTION RESEARCH	action research	1476-7503	1	0	0		13	Social Sciences	126	Strategic Management
570	Active and Passive Electronic Components	active and passive electronic components	08827516	0	1	0	18673	7	Electrical Engineering & Computer Science	66	Circuit Systems
571	ACTUAL PROBLEMS OF ECONOMICS	actual problems of economics	1993-6788	1	0	0		13	Social Sciences	43	Finance
572	Actualite Chimique	actualite chimique	01519093	1	1	0	22661	5	Chemistry	18	Organic Chemistry
573	Actualites Pharmaceutiques	actualites pharmaceutiques	05153700	0	1	0	19408	12	Health Professionals	85	Hospital Pharmacy
574	Actualizaciones en Anestesiologia y Reanimacion	actualizaciones en anestesiologia y reanimacion	11320095	0	1	0	21398	3	Medical Specialties	7	Anesthetics & Analgesics
575	Acupuncture and Electro-Therapeutics Research	acupuncture and electro-therapeutics research	0360-1293	1	1	0	33502	12	Health Professionals	313	Pain
576	Acupuncture in Medicine	acupuncture in medicine	09645284	1	1	0	31458	12	Health Professionals	140	Alternative Complementary Medicine
578	Acute Medicine	acute medicine	17474884	0	1	0	145501	3	Medical Specialties	51	Chest & Respiratory
579	Acute Pain	acute pain	13660071	0	1	0	26610	3	Medical Specialties	7	Anesthetics & Analgesics
580	AD HOC & SENSOR WIRELESS NETWORKS	ad hoc & sensor wireless networks	1551-9899	1	0	0		7	Electrical Engineering & Computer Science	395	Security; Cryptography
581	Ad Hoc Networks	ad hoc networks	15708705	1	1	0	26799	7	Electrical Engineering & Computer Science	159	Mobile Networks
582	ADALYA	adalya	1301-2746	1	0	0		6	Earth Sciences	468	Archeological Science
583	Adansonia	adansonia	12808571	1	1	0	19808	1	Biology	419	Mycology
584	Adapted Physical Activity Quarterly	adapted physical activity quarterly	07365829	1	1	0	21595	12	Health Professionals	542	Perception Motor Skills
585	Adaptive Behavior	adaptive behavior	10597123	1	1	0	23635	8	Brain Research	477	Consciousness
586	Addiction	addiction	09652140	1	1	0	24745	12	Health Professionals	104	Substance-abuse Treatment
587	Addiction Biology	addiction biology	13556215	1	1	0	24749	8	Brain Research	533	Neurotoxicology
588	ADDICTION RESEARCH	addiction research	1058-6989	1	0	0		12	Health Professionals	367	Addictive Behavior
589	Addiction Research and Theory	addiction research and theory	16066359	1	1	0	24759	12	Health Professionals	104	Substance-abuse Treatment
590	Addictive Behaviors	addictive behaviors	03064603	1	1	0	24763	12	Health Professionals	367	Addictive Behavior
591	Addictive Disorders and their Treatment	addictive disorders and their treatment	15315754	0	1	0	24766	12	Health Professionals	104	Substance-abuse Treatment
592	Additives for Polymers	additives for polymers	03063747	0	1	0	13532	5	Chemistry	432	Liquid Crystals
594	Adhaesion Kleben und Dichten	adhaesion kleben und dichten	09431454	0	1	0	88311	4	Chemical, Mechanical, & Civil Engineering	440	Digital Printing
595	Adhesive Technology	adhesive technology	02649047	0	1	0	57863	12	Health Professionals	106	Drug Discovery
596	Adhesives Age	adhesives age	0001821X	1	1	0	39809	4	Chemical, Mechanical, & Civil Engineering	440	Digital Printing
597	Adicciones	adicciones	02144840	1	1	0	24767	12	Health Professionals	104	Substance-abuse Treatment
598	Administration and Policy in Mental Health	administration and policy in mental health	0894587X	1	1	0	26613	12	Health Professionals	355	Psychiatric Services
599	Administration and Society	administration and society	00953997	1	1	0	16032	13	Social Sciences	314	Public Administration
600	Administration in Social Work	administration in social work	03643107	1	1	0	28107	13	Social Sciences	271	Social Work
601	Administrative Law Review	administrative law review	00018368	1	1	0	30035	13	Social Sciences	27	Law
602	Administrative Science Quarterly	administrative science quarterly	00018392	1	1	0	16036	13	Social Sciences	126	Strategic Management
603	Adolescence	adolescence	00018449	1	1	0	23800	13	Social Sciences	408	Marital & Family Therapy
604	Adolescent medicine (Philadelphia, Pa.)	adolescent medicine (philadelphia, pa.)	10413499	0	1	0	39307	13	Social Sciences	408	Marital & Family Therapy
605	Adolescent Medicine Clinics	adolescent medicine clinics	15473368	0	1	0	14439	10	Infectious Diseases	443	Sexually Transmitted Diseases
606	Adolescent Psychiatry	adolescent psychiatry	0065-2008	1	1	0	17584	8	Brain Research	235	Child & Adolescent Psychiatry
607	Adsorption	adsorption	09295607	1	1	0	16302	5	Chemistry	470	Carbon
608	Adsorption Science and Technology	adsorption science and technology	02636174	1	1	0	16304	5	Chemistry	277	Colloid
609	Adult Education Quarterly	adult education quarterly	07417136	1	1	0	17127	13	Social Sciences	134	Teacher Education; Evaluation
610	Advance for nurse practitioners	advance for nurse practitioners	10966293	0	1	0	27066	12	Health Professionals	462	Midwifery
611	Advanced Composite Materials: The Official Journal of the Japan Society of Composite Materials	advanced composite materials: the official journal of the japan society of composite materials	09243046	1	1	0	19880	4	Chemical, Mechanical, & Civil Engineering	168	Composites
612	Advanced Composites Bulletin	advanced composites bulletin	0951953X	0	1	0	13536	4	Chemical, Mechanical, & Civil Engineering	168	Composites
613	Advanced Composites Letters	advanced composites letters	09636935	1	1	0	13538	5	Chemistry	10	Macromolecules & Polymers
614	Advanced Drug Delivery Reviews	advanced drug delivery reviews	0169409X	1	1	0	19409	5	Chemistry	37	Pharmaceutical Research
615	Advanced Engineering Informatics	advanced engineering informatics	14740346	1	1	0	23640	13	Social Sciences	123	Construction & Project Management
616	Advanced Engineering Materials	advanced engineering materials	14381656	1	1	0	13886	4	Chemical, Mechanical, & Civil Engineering	23	Material Science
617	Advanced Functional Materials	advanced functional materials	1616301X	1	1	0	25143	5	Chemistry	185	Nanotechnology
618	Advanced Imaging	advanced imaging	10420711	0	1	0	18177	4	Chemical, Mechanical, & Civil Engineering	344	Printing
619	Advanced Materials	advanced materials	09359648	1	1	0	19881	5	Chemistry	185	Nanotechnology
620	Advanced Materials and Processes	advanced materials and processes	08827958	1	1	0	19882	4	Chemical, Mechanical, & Civil Engineering	521	Welding
621	Advanced Materials and Processes for Gas Turbines	advanced materials and processes for gas turbines	#N/A	0	1	0	97324	4	Chemical, Mechanical, & Civil Engineering	23	Material Science
622	Advanced Materials for Energy Conversion II	advanced materials for energy conversion ii	#N/A	0	1	0	74599	4	Chemical, Mechanical, & Civil Engineering	102	Alloys
623	ADVANCED MATERIALS FOR OPTICS AND ELECTRONICS	advanced materials for optics and electronics	1057-9257	1	0	0		11	Math & Physics	263	Surface Coating Technology
624	Advanced Materials Research	advanced materials research	10226680	0	1	0	4700151906	4	Chemical, Mechanical, & Civil Engineering	396	Materials Processing
625	Advanced Metallization Conference (AMC)	advanced metallization conference (amc)	10480854	0	1	0	51146	4	Chemical, Mechanical, & Civil Engineering	439	Electrochemical Development
626	Advanced Nonlinear Studies	advanced nonlinear studies	15361365	1	1	0	75561	11	Math & Physics	14	Nonlinear Analysis
627	Advanced Packaging	advanced packaging	10650555	0	1	0	24116	7	Electrical Engineering & Computer Science	223	Photo-Optics
628	Advanced Powder Technology	advanced powder technology	09218831	1	1	0	16325	4	Chemical, Mechanical, & Civil Engineering	36	Chemical Engineering
629	Advanced Robotics	advanced robotics	01691864	1	1	0	18003	7	Electrical Engineering & Computer Science	225	Robotics
630	ADVANCED SCIENCE LETTERS	advanced science letters	1936-6612	1	0	0		11	Math & Physics	125	High Energy Physics
631	ADVANCED STEEL CONSTRUCTION	advanced steel construction	1816-112X	1	0	0		4	Chemical, Mechanical, & Civil Engineering	52	Earthquake Engineering
632	Advanced Studies in Medicine	advanced studies in medicine	15303004	0	1	0	26904	3	Medical Specialties	39	Diabetes Care
633	Advanced Synthesis and Catalysis	advanced synthesis and catalysis	16154150	1	1	0	22669	5	Chemistry	18	Organic Chemistry
634	Advances in Agronomy	advances in agronomy	00652113	1	1	0	14324	4	Chemical, Mechanical, & Civil Engineering	120	Soil Quality
635	Advances in Air Pollution	advances in air pollution	#N/A	0	1	0	23322	1	Biology	404	Ecological Modeling
636	Advances in Aluminum Casting Technology II	advances in aluminum casting technology ii	#N/A	0	1	0	89356	4	Chemical, Mechanical, & Civil Engineering	406	Metallurgy
637	Advances in anatomic pathology	advances in anatomic pathology	10724109	1	1	0	26906	3	Medical Specialties	130	Pathology
638	Advances in Anatomy Embryology and Cell Biology	advances in anatomy embryology and cell biology	0301-5556	1	1	0	12519	8	Brain Research	215	Neurophysiology & Neuroscience
639	Advances in Applied Ceramics	advances in applied ceramics	17436753	1	1	0	144831	4	Chemical, Mechanical, & Civil Engineering	90	Ceramics
640	Advances in Applied Clifford Algebras	advances in applied clifford algebras	0188-7009	1	1	0	4900152804	11	Math & Physics	337	Mathematics Research
641	Advances in Applied Mathematics	advances in applied mathematics	01968858	1	1	0	24556	11	Math & Physics	156	Discrete Applied Mathematics
642	Advances in Applied Mechanics	advances in applied mechanics	0065-2156	1	1	0		4	Chemical, Mechanical, & Civil Engineering	147	Mechanics of Solids & Structures
643	Advances in Applied Microbiology	advances in applied microbiology	00652164	1	1	0	19600	2	Biotechnology	449	Systematics & Evolutionary Microbiology
644	Advances in Applied Probability	advances in applied probability	00018678	1	1	0	24568	11	Math & Physics	476	Cancer Statistics
645	Advances in Architecture	advances in architecture	#N/A	0	1	0	31922	4	Chemical, Mechanical, & Civil Engineering	436	Construction
646	Advances in Atmospheric Sciences	advances in atmospheric sciences	02561530	1	1	0	12064	6	Earth Sciences	293	Climatology
647	Advances in Atomic, Molecular and Optical Physics	advances in atomic, molecular and optical physics	0065-2199	1	1	0	12500154701	11	Math & Physics	176	Optics & Lasers
648	Advances In Atomic Molecular, And Optical Physics, Vol 49	advances in atomic molecular, and optical physics, vol 49	#N/A	0	0	1		11	Math & Physics	176	Optics & Lasers
649	Advances in Automation, Multimedia and Video Systems, and Modern Computer Science	advances in automation, multimedia and video systems, and modern computer science	#N/A	0	1	0	94777	7	Electrical Engineering & Computer Science	5	Signal Processing
650	Advances in biochemical engineering/biotechnology	advances in biochemical engineering/biotechnology	07246145	1	1	0	14923	1	Biology	217	Aquaculture
651	Advances in Bioengineering, BED	advances in bioengineering, bed	03609960	0	1	0	144689	12	Health Professionals	178	Biomechanics
652	Advances in Biophysics	advances in biophysics	0065-227X	1	1	0	33635	10	Infectious Diseases	523	Molecular Biology Methods
653	ADVANCES IN BOTANICAL RESEARCH INCORPORATING ADVANCES IN PLANT PATHOLOGY	advances in botanical research incorporating advances in plant pathology	0065-2296	1	0	0		1	Biology	196	Botany
654	Advances in Cancer Research	advances in cancer research	0065230X	1	1	0	28690	3	Medical Specialties	1	Clinical Cancer Research
655	Advances in Carbohydrate Chemistry and Biochemistry	advances in carbohydrate chemistry and biochemistry	0065-2318	1	1	0	26908	5	Chemistry	514	Carbohydrate Research
656	Advances in Cardiology	advances in cardiology	00652326	1	1	0	22399	3	Medical Specialties	91	AIDS Research
657	ADVANCES IN CATALYSIS	advances in catalysis	0360-0564	1	1	0	26532	5	Chemistry	199	Catalysis
658	Advances in Cement Research	advances in cement research	09517197	1	1	0	25204	4	Chemical, Mechanical, & Civil Engineering	129	Cement & Concrete
659	ADVANCES IN CHEMICAL PHYSICS	advances in chemical physics	00652385	1	1	0	26960	5	Chemistry	179	Molecular Physics
660	Advances in child development and behavior	advances in child development and behavior	0065-2407	1	1	0	29439	13	Social Sciences	312	Child Development
661	Advances in Chromatography	advances in chromatography	0065-2415	1	1	0		8	Brain Research	519	Forensic Science
662	Advances in Chronic Kidney Disease	advances in chronic kidney disease	15485595	1	1	0	19344	3	Medical Specialties	25	Kidney
663	Advances in Clinical and Experimental Medicine	advances in clinical and experimental medicine	1230025X	1	1	0	14936	3	Medical Specialties	384	Gut
664	Advances in Clinical Chemistry	advances in clinical chemistry	0065-2423	1	1	0	16759	3	Medical Specialties	241	Clinical Chemistry
665	Advances in Colloid and Interface Science	advances in colloid and interface science	00018686	1	1	0	26533	5	Chemistry	365	Surfactants
666	Advances in Communications and Software Technologies	advances in communications and software technologies	#N/A	0	1	0	80661	7	Electrical Engineering & Computer Science	446	Machine Learning
667	Advances in Complex Systems	advances in complex systems	02195259	1	1	0	18761	11	Math & Physics	108	Chaos Fractals & Complexity
668	Advances in Computational Bioengineering	advances in computational bioengineering	#N/A	0	1	0	16268	12	Health Professionals	178	Biomechanics
669	Advances in Computational Mathematics	advances in computational mathematics	10197168	1	1	0	28041	11	Math & Physics	351	Computational Math
670	Advances in Computers	advances in computers	00652458	1	1	0	23080	7	Electrical Engineering & Computer Science	3	Data Mining
671	Advances in Consumer Research	advances in consumer research	#N/A	1	1	0	11600153426	13	Social Sciences	536	Marketing
672	Advances in Damage Mechanics	advances in damage mechanics	#N/A	0	1	0	96182	4	Chemical, Mechanical, & Civil Engineering	465	Fractures & Fatigue
673	Advances in Data Analysis and Classification	advances in data analysis and classification	1862-5347	1	1	0	5200152822	13	Social Sciences	535	Education Psychological Measures
674	Advances in dental research	advances in dental research	08959374	0	1	0	23763	12	Health Professionals	457	Oral Surgery
675	Advances in Difference Equations	advances in difference equations	1687-1839	1	1	0	4000149605	11	Math & Physics	14	Nonlinear Analysis
676	ADVANCES IN DIFFERENTIAL EQUATIONS	advances in differential equations	1079-9389	1	0	0		11	Math & Physics	14	Nonlinear Analysis
677	Advances in Earthquake Engineering	advances in earthquake engineering	1361617X	0	1	0	14463	4	Chemical, Mechanical, & Civil Engineering	52	Earthquake Engineering
678	Advances in Ecological Research	advances in ecological research	0065-2504	1	1	0	22230	1	Biology	325	Plant Ecology
679	Advances in Ecological Sciences	advances in ecological sciences	13698273	0	1	0	22231	4	Chemical, Mechanical, & Civil Engineering	427	Water Waste
680	ADVANCES IN ECONOMETRICS : A RESEARCH ANNUAL	advances in econometrics : a research annual	#N/A	1	0	0		13	Social Sciences	536	Marketing
681	Advances in Education in Diverse Communities: Research, Policy and Praxis	advances in education in diverse communities: research, policy and praxis	1479358X	0	1	0	4100151504	13	Social Sciences	281	Third World Political Economics
682	Advances in e-Engineering and Digital Enterprise Technology - I. Proceedings of the Fourth International Conference on e-Engineering and Digital Enterprise Technology	advances in e-engineering and digital enterprise technology - i. proceedings of the fourth international conference on e-engineering and digital enterprise technology	#N/A	0	1	0	3300147706	7	Electrical Engineering & Computer Science	56	Systems Software
683	ADVANCES IN ELECTRICAL AND COMPUTER ENGINEERING	advances in electrical and computer engineering	1582-7445	1	0	0		7	Electrical Engineering & Computer Science	455	Power Transmission
684	Advances in Electrical and Electronic Engineering	advances in electrical and electronic engineering	#N/A	0	1	0	60241	7	Electrical Engineering & Computer Science	484	Antennae; Mobile Radio
685	Advances in Electronic Packaging	advances in electronic packaging	#N/A	0	1	0	65038	7	Electrical Engineering & Computer Science	223	Photo-Optics
686	Advances in Engineering Software	advances in engineering software	09659978	1	1	0	18089	4	Chemical, Mechanical, & Civil Engineering	256	Numerical Methods in Engineering
687	Advances in Environmental Research	advances in environmental research	10930191	1	1	0	22232	4	Chemical, Mechanical, & Civil Engineering	287	Water Treatment
688	Advances in Enzyme Regulation	advances in enzyme regulation	00652571	1	1	0	16763	3	Medical Specialties	1	Clinical Cancer Research
689	Advances in Enzymology and Related Areas of Molecular Biology	advances in enzymology and related areas of molecular biology	0065-258X	1	1	0	16778	1	Biology	345	Genetics
690	Advances in Experimental Medicine and Biology	advances in experimental medicine and biology	00652598	1	1	0	26761	12	Health Professionals	278	Applied Physiology; Muscle
691	Advances in Experimental Social Psychology	advances in experimental social psychology	0065-2601	1	1	0	4100151532	13	Social Sciences	124	Social Psychology
692	Advances in Fluid Mechanics	advances in fluid mechanics	1353808X	0	1	0	13889	4	Chemical, Mechanical, & Civil Engineering	497	Acoustics
693	Advances in genetics	advances in genetics	00652660	1	1	0	21656	5	Chemistry	37	Pharmaceutical Research
694	ADVANCES IN GEOMETRY	advances in geometry	1615715X	1	1	0	24569	11	Math & Physics	156	Discrete Applied Mathematics
695	Advances in Geophysics	advances in geophysics	0065-2687	1	1	0	27423	6	Earth Sciences	97	Atmospheric Science
696	Advances in Geosciences	advances in geosciences	01680735	0	1	0	4400151402	6	Earth Sciences	97	Atmospheric Science
697	Advances in Geotechnical Engineering: The Skempton Conference - Proceedings of a Three Day Conference on Advances in Geotechnical Engineering, organised by the Institution of Civil Engineers	advances in geotechnical engineering: the skempton conference - proceedings of a three day conference on advances in geotechnical engineering, organised by the institution of civil engineers	#N/A	0	1	0	3300147806	4	Chemical, Mechanical, & Civil Engineering	239	Geotechnical Engineering
698	Advances in gerontology = Uspekhi gerontologii / Rossiiskaia akademiia nauk, Gerontologicheskoe obshchestvo	advances in gerontology = uspekhi gerontologii / rossiiskaia akademiia nauk, gerontologicheskoe obshchestvo	15619125	0	1	0	52741	12	Health Professionals	354	Forensic Medicine
699	Advances in Health Sciences Education	advances in health sciences education	13824996	1	1	0	26913	12	Health Professionals	451	Medical Education
700	Advances in Heterocyclic Chemistry	advances in heterocyclic chemistry	0065-2725	1	1	0	25758	5	Chemistry	18	Organic Chemistry
701	ADVANCES IN HIGH ENERGY PHYSICS	advances in high energy physics	1687-7357	1	0	0		11	Math & Physics	125	High Energy Physics
702	Advances in Horticultural Science	advances in horticultural science	03946169	0	1	0	26210	1	Biology	284	Horticulture
703	Advances in Imaging and Electron Physics	advances in imaging and electron physics	10765670	1	1	0	18677	10	Infectious Diseases	441	Peptides
704	Advances in Immunology	advances in immunology	00652776	1	1	0	20151	10	Infectious Diseases	9	Immunology
705	Advances in Inorganic Chemistry	advances in inorganic chemistry	0065-2792	1	1	0	4400151603	5	Chemistry	35	Inorganic Chemistry
706	Advances in Insect Physiology	advances in insect physiology	0065-2806	1	1	0	4000152139	1	Biology	454	Insect Physiology
707	Advances in Internal Medicine	advances in internal medicine	00652822	1	1	0	82608	3	Medical Specialties	2	Circulation
708	Advances in Learning and Behavioral Disabilities	advances in learning and behavioral disabilities	0735004X	0	1	0	4000152120	13	Social Sciences	386	School Psychology
709	Advances in Limnology	advances in limnology	00711128	0	1	0	52676	1	Biology	487	Fish Biology
710	Advances in Marine Biology	advances in marine biology	0065-2881	1	1	0	12522	1	Biology	548	Crustaceans
711	Advances in Mathematics	advances in mathematics	00018708	1	1	0	24570	11	Math & Physics	64	Algebra
712	ADVANCES IN MATHEMATICS OF COMMUNICATIONS	advances in mathematics of communications	1930-5346	1	0	0		7	Electrical Engineering & Computer Science	299	Wireless Communication
713	ADVANCES IN MEDICAL SCIENCES	advances in medical sciences	1896-1126	1	0	0		3	Medical Specialties	32	Digestion
714	ADVANCES IN MICROBIAL ECOLOGY	advances in microbial ecology	0147-4863	1	0	0		10	Infectious Diseases	304	Veterinary Microbiology
715	Advances in Microbial Physiology	advances in microbial physiology	0065-2911	1	1	0	19602	10	Infectious Diseases	304	Veterinary Microbiology
716	Advances in Mind-Body Medicine	advances in mind-body medicine	07419783	0	1	0	93592	8	Brain Research	412	Neuroscience Methods
717	Advances in Modelling and Analysis B	advances in modelling and analysis b	12404543	0	1	0	28044	7	Electrical Engineering & Computer Science	370	Electronic Imaging
718	Advances in Modeling and Analysis C	advances in modeling and analysis c	12404535	0	1	0	28046	7	Electrical Engineering & Computer Science	96	Automatic Control
719	Advances in Modelling and Analysis A	advances in modelling and analysis a	07612532	0	1	0	28043	11	Math & Physics	393	Mathematical Science (Russia)
720	Advances in Molecular and Cell Biology	advances in molecular and cell biology	15692558	0	1	0	4000152127	3	Medical Specialties	77	Cardiovascular
721	Advances in Neonatal Care	advances in neonatal care	15360903	0	1	0	14441	12	Health Professionals	462	Midwifery
722	Advances in nephrology from the Necker Hospital	advances in nephrology from the necker hospital	00845957	0	1	0	86402	3	Medical Specialties	25	Kidney
723	Advances in Neural Networks and Applications	advances in neural networks and applications	#N/A	0	1	0	69742	7	Electrical Engineering & Computer Science	137	Neural Networks
724	Advances in neurology	advances in neurology	00913952	1	1	0	94318	8	Brain Research	445	NeuroImmunology
725	ADVANCES IN NUCLEAR PHYSICS	advances in nuclear physics	0065-2970	1	0	0		11	Math & Physics	376	Nuclear Physics
726	Advances in Nursing Science	advances in nursing science	01619268	1	1	0	27072	12	Health Professionals	547	Nursing Theory
727	ADVANCES IN NUTRITIONAL RESEARCH	advances in nutritional research	0149-9483	1	0	0		3	Medical Specialties	530	Hormone Research
728	ADVANCES IN ORGANOMETALLIC CHEMISTRY	advances in organometallic chemistry	0065-3055	1	1	0	25760	5	Chemistry	35	Inorganic Chemistry
729	Advances in oto-rhino-laryngology	advances in oto-rhino-laryngology	00653071	1	1	0	13599	8	Brain Research	510	Hearing Research
730	Advances in Parasitology	advances in parasitology	0065308X	1	1	0	19603	1	Biology	264	Molecular Biochemical Parasitology
731	Advances in peritoneal dialysis. Conference on Peritoneal Dialysis	advances in peritoneal dialysis. conference on peritoneal dialysis	11978554	0	1	0	19346	12	Health Professionals	504	Artificial Organs
732	Advances in Pharmacology	advances in pharmacology	10543589	1	1	0	19427	10	Infectious Diseases	441	Peptides
733	Advances in Pharmacy	advances in pharmacy	15323862	0	1	0	130150	3	Medical Specialties	422	Drug Safety
734	ADVANCES IN PHYSICAL ORGANIC CHEMISTRY	advances in physical organic chemistry	0065-3160	1	1	0	26554	5	Chemistry	88	Computational Chemistry
735	Advances in Physics	advances in physics	00018732	1	1	0	26978	11	Math & Physics	13	Surface Science
736	Advances in Physiotherapy	advances in physiotherapy	14038196	0	1	0	16262	8	Brain Research	350	Physical Therapy; Brain Injury
737	Advances in Polymer Science	advances in polymer science	00653195	1	1	0	25762	5	Chemistry	432	Liquid Crystals
738	Advances in Polymer Technology	advances in polymer technology	07306679	1	1	0	13540	5	Chemistry	432	Liquid Crystals
739	Advances in Powder Metallurgy and Particulate Materials	advances in powder metallurgy and particulate materials	10428860	0	1	0	35973	4	Chemical, Mechanical, & Civil Engineering	406	Metallurgy
740	Advances in Protein Chemistry	advances in protein chemistry	00653233	1	1	0	16781	2	Biotechnology	4	Protein Science
741	Advances in Psychiatric Treatment	advances in psychiatric treatment	13555146	0	1	0	17600	12	Health Professionals	390	Psychiatric Nursing
742	Advances in psychosomatic medicine	advances in psychosomatic medicine	00653268	1	1	0	17602	12	Health Professionals	425	Clinical Psychiatry
743	Advances in Quantum Chemistry	advances in quantum chemistry	00653276	1	1	0	4000152134	5	Chemistry	179	Molecular Physics
744	Advances in Renal Replacement Therapy	advances in renal replacement therapy	10734449	1	1	0	39240	3	Medical Specialties	25	Kidney
745	Advances in skin & wound care	advances in skin & wound care	15277941	0	1	0	24223	12	Health Professionals	447	Geriatric Nursing
746	Advances in Small Animal Medicine and Surgery	advances in small animal medicine and surgery	10417826	0	1	0	17083	10	Infectious Diseases	202	Veterinary Medicine
747	Advances in Space Research	advances in space research	02731177	1	1	0	12375	11	Math & Physics	322	Space Research
748	ADVANCES IN STRATEGIC MANAGEMENT : A RESEARCH ANNUAL	advances in strategic management : a research annual	#N/A	1	0	0		13	Social Sciences	126	Strategic Management
749	Advances in Structural Engineering	advances in structural engineering	13694332	1	1	0	14469	4	Chemical, Mechanical, & Civil Engineering	52	Earthquake Engineering
750	Advances in Superplasticity and Superplastic Forming	advances in superplasticity and superplastic forming	#N/A	0	1	0	98237	4	Chemical, Mechanical, & Civil Engineering	23	Material Science
751	Advances in surgery	advances in surgery	00653411	0	1	0	20414	3	Medical Specialties	405	Clinical Rehabilitation
752	Advances in Systems Engineering, Signal Processing and Communications	advances in systems engineering, signal processing and communications	#N/A	0	1	0	69990	7	Electrical Engineering & Computer Science	446	Machine Learning
753	Advances in Textiles Technology	advances in textiles technology	14720256	0	1	0	15294	4	Chemical, Mechanical, & Civil Engineering	421	Dyes & Pigments
754	Advances in the Astronautical Sciences	advances in the astronautical sciences	00653438	0	1	0	12376	4	Chemical, Mechanical, & Civil Engineering	409	Aerospace
755	Advances in the Metallurgy of Aluminum Alloys	advances in the metallurgy of aluminum alloys	#N/A	0	1	0	65417	4	Chemical, Mechanical, & Civil Engineering	23	Material Science
756	Advances in the Study of Behavior	advances in the study of behavior	0065-3454	1	1	0	29443	1	Biology	401	Sociobiology
757	Advances in Theoretical and Mathematical Physics	advances in theoretical and mathematical physics	1095-0761	1	1	0	9500154114	11	Math & Physics	435	Topology
758	Advances in Therapy	advances in therapy	0741238X	1	1	0	26915	12	Health Professionals	80	Hypertension
759	Advances in Transport	advances in transport	1462608X	0	1	0	17691	4	Chemical, Mechanical, & Civil Engineering	34	Transportation Research
760	ADVANCES IN VIBRATION ENGINEERING	advances in vibration engineering	0972-5768	1	0	0		4	Chemical, Mechanical, & Civil Engineering	248	Sound & Vibration
761	Advances in Virus Research	advances in virus research	00653527	1	1	0	19604	10	Infectious Diseases	20	Virology
762	Advances in Water Resources	advances in water resources	03091708	1	1	0	19627	6	Earth Sciences	374	Water Resource
763	Advancing Microelectronics	advancing microelectronics	#N/A	0	1	0	24117	4	Chemical, Mechanical, & Civil Engineering	439	Electrochemical Development
764	Adverse Drug Reactions and Toxicological Reviews	adverse drug reactions and toxicological reviews	0964198X	1	1	0	40278	3	Medical Specialties	205	Thrombosis
765	Aequationes Mathematicae	aequationes mathematicae	00019054	1	1	0	24573	11	Math & Physics	435	Topology
766	Aerobiologia	aerobiologia	03935965	1	1	0	52691	1	Biology	419	Mycology
767	Aeronautical Journal	aeronautical journal	00019240	1	1	0	12444	4	Chemical, Mechanical, & Civil Engineering	409	Aerospace
768	Aerosol and Air Quality Research	aerosol and air quality research	1680-8584	1	1	0	14000156235	13	Social Sciences	486	Operations Management
769	Aerosol Science and Technology	aerosol science and technology	02786826	1	1	0	22670	6	Earth Sciences	275	Air Quality
770	Aerospace America	aerospace america	0740722X	1	1	0	12450	4	Chemical, Mechanical, & Civil Engineering	92	Military Aviation
772	Aerospace Engineering	aerospace engineering	07362536	1	1	0	12470	4	Chemical, Mechanical, & Civil Engineering	92	Military Aviation
773	Aerospace International	aerospace international	14675072	0	1	0	99067	4	Chemical, Mechanical, & Civil Engineering	92	Military Aviation
774	Aerospace Science and Technology	aerospace science and technology	12709638	1	1	0	12507	4	Chemical, Mechanical, & Civil Engineering	409	Aerospace
775	AES: Journal of the Audio Engineering Society	aes: journal of the audio engineering society	00047554	1	1	0	19437	7	Electrical Engineering & Computer Science	186	Speech Recognition
776	Aesthetic Plastic Surgery	aesthetic plastic surgery	0364216X	1	1	0	20416	12	Health Professionals	210	Plastic Surgery
777	Aesthetic Surgery Journal	aesthetic surgery journal	1090820X	0	1	0	20417	12	Health Professionals	210	Plastic Surgery
778	AEU - International Journal of Electronics and Communications	aeu - international journal of electronics and communications	11618039	1	1	0	17683	7	Electrical Engineering & Computer Science	5	Signal Processing
780	AEVUM-RASS_SCI_STOR	aevum-rass_sci_stor	#N/A	0	0	1		9	Humanities	112	Classics
781	AEVUM-RASSEGNA DI SCIENZE STORICHE LINGUISTICHE E FILOLOGICHE	aevum-rassegna di scienze storiche linguistiche e filologiche	0001-9593	1	0	0		9	Humanities	541	Italian Studies
782	AFE Facilities Engineering Journal	afe facilities engineering journal	10885900	0	1	0	13872	4	Chemical, Mechanical, & Civil Engineering	436	Construction
783	Affilia - Journal of Women and Social Work	affilia - journal of women and social work	08861099	1	1	0	28149	13	Social Sciences	271	Social Work
784	Afinidad	afinidad	00019704	1	1	0	22671	5	Chemistry	415	Thermal Analysis
785	AFR_AM_REV	afr_am_rev	#N/A	0	0	1		9	Humanities	410	Critical Studies
786	AFR_ARTS	afr_arts	#N/A	0	0	1		9	Humanities	467	Cross Disciplinary Studies
787	Africa	africa	00019720	1	1	0	18463	13	Social Sciences	431	Public Policy
788	Africa Today	africa today	00019887	1	1	0	15024	9	Humanities	420	Semiotics
789	African Affairs	african affairs	00019909	1	1	0	15039	13	Social Sciences	431	Public Policy
790	AFRICAN AMERICAN REVIEW	african american review	1062-4783	1	0	0		9	Humanities	410	Critical Studies
791	African and Asian Studies	african and asian studies	15692094	1	1	0	16885	13	Social Sciences	431	Public Policy
792	African Archaeological Review	african archaeological review	0263-0338	1	1	0	72911	6	Earth Sciences	468	Archeological Science
793	AFRICAN ARTS	african arts	0001-9933	1	0	0		13	Social Sciences	431	Public Policy
794	African Development Review	african development review	10176772	1	1	0	13476	13	Social Sciences	95	Applied Economics
795	AFRICAN ECONOMIC HISTORY	african economic history	0145-2258	1	0	0		13	Social Sciences	431	Public Policy
796	African Entomology	african entomology	10213589	1	1	0	19103	1	Biology	53	Zoology
797	African health sciences	african health sciences	16806905	1	1	0	145316	13	Social Sciences	403	Human Resource Management
798	AFRICAN INVERTEBRATES	african invertebrates	1681-5556	1	0	0		1	Biology	53	Zoology
799	AFRICAN JOURNAL OF AGRICULTURAL RESEARCH	african journal of agricultural research	1991-637X	1	0	0		4	Chemical, Mechanical, & Civil Engineering	227	Soil Science
800	African Journal of AIDS Research	african journal of aids research	16085906	1	1	0	21304	13	Social Sciences	431	Public Policy
801	African Journal of Aquatic Science	african journal of aquatic science	16085914	1	1	0	12524	4	Chemical, Mechanical, & Civil Engineering	245	Water Quality & Resource Management
802	African Journal of Biotechnology	african journal of biotechnology	16845315	1	1	0	14940	1	Biology	372	Applied Genetics
803	AFRICAN JOURNAL OF BUSINESS MANAGEMENT	african journal of business management	1993-8233	1	0	0		13	Social Sciences	126	Strategic Management
804	African Journal of Ecology	african journal of ecology	01416707	1	1	0	12528	1	Biology	520	Rangeland Ecology
805	African Journal of Ecology, Supplement	african journal of ecology, supplement	17426979	0	1	0	145692	1	Biology	520	Rangeland Ecology
806	African Journal of Herpetology	african journal of herpetology	04416651	1	1	0	4500151511	1	Biology	423	Molecular Ecology
807	AFRICAN JOURNAL OF LIBRARY ARCHIVES AND INFORMATION SCIENCE	african journal of library archives and information science	0795-4778	1	0	0		7	Electrical Engineering & Computer Science	164	Library Science; Information Retrieval
808	African Journal of Marine Science	african journal of marine science	02577615	1	1	0	34412	1	Biology	343	Fish Research
809	African Journal of Medicine and Medical Sciences	african journal of medicine and medical sciences	03093913	1	1	0	26973	12	Health Professionals	203	Periodontology
810	AFRICAN JOURNAL OF MICROBIOLOGY RESEARCH	african journal of microbiology research	1996-0808	1	0	0		2	Biotechnology	117	Food Protection
811	African Journal of Neurological Sciences	african journal of neurological sciences	10158618	0	1	0	17606	8	Brain Research	44	Neurosurgery
812	AFRICAN JOURNAL OF PHARMACY AND PHARMACOLOGY	african journal of pharmacy and pharmacology	1996-0816	1	0	0		5	Chemistry	257	EthnoPharmacology
813	AFRICAN JOURNAL OF PSYCHIATRY	african journal of psychiatry	1994-8220	1	0	0		12	Health Professionals	318	Mental Health Assessment
814	African Journal of Range and Forage Science	african journal of range and forage science	10220119	1	1	0	79405	1	Biology	520	Rangeland Ecology
815	African journal of reproductive health	african journal of reproductive health	11184841	0	1	0	98899	10	Infectious Diseases	352	World Health Organization
816	African Journal of Traditional, Complementary and Alternative Medicines	african journal of traditional, complementary and alternative medicines	0189-6016	1	1	0	4700152608	5	Chemistry	257	EthnoPharmacology
817	AFRICAN NATURAL HISTORY	african natural history	1816-8396	1	0	0		1	Biology	548	Crustaceans
818	AFRICAN STUDIES	african studies	0002-0184	1	0	0		13	Social Sciences	431	Public Policy
819	African Studies Review	african studies review	0002-0206	1	1	0	26926	13	Social Sciences	431	Public Policy
820	African Textiles	african textiles	01447521	0	1	0	15296	4	Chemical, Mechanical, & Civil Engineering	177	Wool
821	African Zoology	african zoology	15627020	1	1	0	24119	1	Biology	343	Fish Research
822	AFRICANA LINGUISTICA	africana linguistica	0065-4124	1	0	0		9	Humanities	222	Linguistics
823	AFRIKA SPECTRUM	afrika spectrum	0002-0397	1	0	0		13	Social Sciences	431	Public Policy
824	AGA Operating Section Proceedings	aga operating section proceedings	15535711	0	1	0	145493	4	Chemical, Mechanical, & Civil Engineering	459	Combustion
825	AgBioForum	agbioforum	1522936X	0	1	0	74286	13	Social Sciences	270	Agricultural Economics
826	Age	age	01619152	1	1	0	9500153943	12	Health Professionals	402	Molecular Medicine
827	Age and Ageing	age and ageing	00020729	1	1	0	28093	8	Brain Research	174	Geriatrics
828	Ageing and Society	ageing and society	0144686X	1	1	0	28471	12	Health Professionals	154	Gerontology
829	Ageing Research Reviews	ageing research reviews	15681637	1	1	0	28475	12	Health Professionals	402	Molecular Medicine
830	AGENDA	agenda	#N/A	1	0	0		9	Humanities	420	Semiotics
831	Aggression and Violent Behavior	aggression and violent behavior	13591789	1	1	0	29451	13	Social Sciences	408	Marital & Family Therapy
832	Aggressive Behavior	aggressive behavior	0096140X	1	1	0	29452	13	Social Sciences	312	Child Development
833	Aging - Clinical and Experimental Research	aging - clinical and experimental research	03949532	1	1	0	28496	8	Brain Research	174	Geriatrics
834	Aging and Mental Health	aging and mental health	13607863	1	1	0	28478	12	Health Professionals	154	Gerontology
835	Aging Cell	aging cell	14749718	1	1	0	18391	12	Health Professionals	402	Molecular Medicine
836	Aging Male	aging male	13685538	1	1	0	25728	3	Medical Specialties	525	Impotence
837	Aging, Neuropsychology, and Cognition	aging, neuropsychology, and cognition	13825585	1	1	0	12737	12	Health Professionals	154	Gerontology
838	AGING-CLIN_EXP_RES	aging-clin_exp_res	#N/A	0	0	1		8	Brain Research	247	Geriatric Psychiatry
839	AGING-US	aging-us	1945-4589	1	0	0		10	Infectious Diseases	523	Molecular Biology Methods
840	AGORA-ESTUDOS CLASSICOS EM DEBATE	agora-estudos classicos em debate	0874-5498	1	0	0		13	Social Sciences	444	Engineering Education
841	AGRARFORSCHUNG	agrarforschung	1022-663X	1	0	0		10	Infectious Diseases	107	Animal Science
842	AGRARFORSCHUNG SCHWEIZ	agrarforschung schweiz	1663-7852	1	0	0		1	Biology	325	Plant Ecology
843	AGRARTECHNISCHE FORSCHUNG-AGRICULTURAL ENGINEERING RESEARCH	agrartechnische forschung-agricultural engineering research	0948-7298	1	0	0		4	Chemical, Mechanical, & Civil Engineering	296	Vehicle System Design
844	AGREKON	agrekon	0303-1853	1	0	0		13	Social Sciences	270	Agricultural Economics
845	Agri	agri	13000012	0	1	0	17616	12	Health Professionals	224	Spine
846	AGRIBUSINESS	agribusiness	0742-4477	1	0	0		13	Social Sciences	270	Agricultural Economics
847	Agricell Report	agricell report	0738145X	0	1	0	16669	1	Biology	404	Ecological Modeling
848	Agricultura Tecnica	agricultura tecnica	0365-2807	1	1	0	14972	4	Chemical, Mechanical, & Civil Engineering	227	Soil Science
849	Agriculturae Conspectus Scientificus	agriculturae conspectus scientificus	13317768	0	1	0	4000151615	1	Biology	294	Crop Science
850	Agricultural and Food Science	agricultural and food science	14596067	1	1	0	96395	5	Chemistry	49	Food Chemistry
851	Agricultural and Food Science in Finland	agricultural and food science in finland	12390992	1	1	0	14996	1	Biology	429	Weed Management
852	Agricultural and Forest Entomology	agricultural and forest entomology	14619555	1	1	0	19105	1	Biology	323	Entomology
853	Agricultural and Forest Meteorology	agricultural and forest meteorology	01681923	1	1	0	12067	1	Biology	404	Ecological Modeling
854	Agricultural and Resource Economics Review	agricultural and resource economics review	10682805	0	1	0	71598	13	Social Sciences	270	Agricultural Economics
855	Agricultural Economics	agricultural economics	01574086	1	1	0	73771	13	Social Sciences	270	Agricultural Economics
856	AGRICULTURAL ECONOMICS-ZEMEDELSKA EKONOMIKA	agricultural economics-zemedelska ekonomika	0139-570X	1	0	0		13	Social Sciences	270	Agricultural Economics
857	Agricultural History	agricultural history	00021482	1	1	0	15014	9	Humanities	420	Semiotics
858	Agricultural History Review	agricultural history review	0002-1490	1	1	0	15015	9	Humanities	488	Social History
859	Agricultural Sciences in China	agricultural sciences in china	1671-2927	1	1	0	4700152254	1	Biology	294	Crop Science
860	Agricultural Systems	agricultural systems	0308521X	1	1	0	15061	1	Biology	429	Weed Management
861	Agricultural Water Management	agricultural water management	03783774	1	1	0	35824	4	Chemical, Mechanical, & Civil Engineering	427	Water Waste
862	Agriculture and Human Values	agriculture and human values	0889048X	1	1	0	15081	13	Social Sciences	516	Rural Studies
863	Agriculture, Ecosystems and Environment	agriculture, ecosystems and environment	01678809	1	1	0	15110	4	Chemical, Mechanical, & Civil Engineering	227	Soil Science
864	Agro Food Industry Hi-Tech	agro food industry hi-tech	11206012	1	1	0	71472	12	Health Professionals	42	Nutrition
865	Agrocencia	agrocencia	14053195	1	1	0	145503	1	Biology	429	Weed Management
866	Agrochimica	agrochimica	00021857	1	1	0	15588	4	Chemical, Mechanical, & Civil Engineering	120	Soil Quality
867	AGROCIENCIA-MEXICO	agrociencia-mexico	#N/A	0	0	1		1	Biology	429	Weed Management
868	Agroforestry Systems	agroforestry systems	01674366	1	1	0	15611	4	Chemical, Mechanical, & Civil Engineering	227	Soil Science
869	Agronomie	agronomie	02495627	1	1	0	94266	1	Biology	429	Weed Management
870	Agronomy for Sustainable Development	agronomy for sustainable development	17740746	1	1	0	145746	1	Biology	429	Weed Management
871	Agronomy Journal	agronomy journal	00021962	1	1	0	15639	4	Chemical, Mechanical, & Civil Engineering	227	Soil Science
872	AHIP Coverage	ahip coverage	15518442	0	1	0	145033	12	Health Professionals	15	Hospital Financial Management
873	AHS International 4th Decennial Specialists' Conference on Aeromechanics	ahs international 4th decennial specialists' conference on aeromechanics	#N/A	0	1	0	65187	4	Chemical, Mechanical, & Civil Engineering	409	Aerospace
874	AHS International Specialists' Meeting - Unmanned Rotorcraft: Design, Control and Testing	ahs international specialists' meeting - unmanned rotorcraft: design, control and testing	#N/A	0	1	0	8900153316	4	Chemical, Mechanical, & Civil Engineering	409	Aerospace
875	AI and Society	ai and society	09515666	0	1	0	23616	13	Social Sciences	105	Research Policy; Technology Management
876	AI Communications	ai communications	09217126	1	1	0	23617	7	Electrical Engineering & Computer Science	331	Logic
878	AI Magazine	ai magazine	07384602	1	1	0	23629	7	Electrical Engineering & Computer Science	160	Artificial Intelligence
879	Ai zheng = Aizheng = Chinese journal of cancer	ai zheng = aizheng = chinese journal of cancer	1000467X	0	1	0	28691	3	Medical Specialties	252	Cancer (translated)
880	AIAA Journal	aiaa journal	00011452	1	1	0	29964	4	Chemical, Mechanical, & Civil Engineering	70	Aeronautics & Astronautics
881	AIAA Paper	aiaa paper	#N/A	0	1	0	110372	4	Chemical, Mechanical, & Civil Engineering	70	Aeronautics & Astronautics
882	AIAA/IEEE Digital Avionics Systems Conference - Proceedings	aiaa/ieee digital avionics systems conference - proceedings	#N/A	0	1	0	110368	4	Chemical, Mechanical, & Civil Engineering	92	Military Aviation
883	AIBR-REVISTA DE ANTROPOLOGIA IBEROAMERICANA	aibr-revista de antropologia iberoamericana	1695-9752	1	0	0		13	Social Sciences	250	Ethnology
884	AIChE and ACS Management Conference 2003: Innovation Across Boundaries	aiche and acs management conference 2003: innovation across boundaries	#N/A	0	1	0	145351	4	Chemical, Mechanical, & Civil Engineering	346	Industrial Chemistry
885	AIChE Annual Meeting, Conference Proceedings	aiche annual meeting, conference proceedings	#N/A	0	1	0	144598	4	Chemical, Mechanical, & Civil Engineering	36	Chemical Engineering
886	AIChE Ethylene Producers Conference Proceedings	aiche ethylene producers conference proceedings	#N/A	0	1	0	93856	4	Chemical, Mechanical, & Civil Engineering	417	Ocean Engineering
887	AIChE Journal	aiche journal	00011541	1	1	0	16275	4	Chemical, Mechanical, & Civil Engineering	36	Chemical Engineering
888	AIChE Spring Meeting 2005 - 20th International Conference of CCPS - Center for Chemical Process Safety 2005	aiche spring meeting 2005 - 20th international conference of ccps - center for chemical process safety 2005	#N/A	0	1	0	4000148804	4	Chemical, Mechanical, & Civil Engineering	417	Ocean Engineering
889	Aide Soignante	aide soignante	11663413	0	1	0	27073	12	Health Professionals	85	Hospital Pharmacy
890	AIDS	aids	02699370	1	1	0	21309	3	Medical Specialties	91	AIDS Research
891	AIDS and Public Policy Journal	aids and public policy journal	#N/A	1	1	0	21316	13	Social Sciences	271	Social Work
892	AIDS alert	aids alert	08870292	0	1	0	21313	12	Health Professionals	298	AIDS Treatment
893	AIDS and Behavior	aids and behavior	10907165	1	1	0	20153	10	Infectious Diseases	443	Sexually Transmitted Diseases
894	AIDS Care - Psychological and Socio-Medical Aspects of AIDS/HIV	aids care - psychological and socio-medical aspects of aids/hiv	09540121	1	1	0	21321	3	Medical Specialties	91	AIDS Research
895	AIDS clinical care	aids clinical care	10431543	0	1	0	97624	12	Health Professionals	298	AIDS Treatment
896	AIDS Education and Prevention	aids education and prevention	08999546	1	1	0	19545	10	Infectious Diseases	443	Sexually Transmitted Diseases
897	AIDS Patient Care and STDs	aids patient care and stds	10872914	1	1	0	21764	3	Medical Specialties	91	AIDS Research
898	AIDS policy & law	aids policy & law	08871493	0	1	0	12558	12	Health Professionals	298	AIDS Treatment
899	AIDS Reader	aids reader	10530894	1	1	0	21765	3	Medical Specialties	91	AIDS Research
900	AIDS Research and Human Retroviruses	aids research and human retroviruses	08892229	1	1	0	21771	10	Infectious Diseases	443	Sexually Transmitted Diseases
901	AIDS Reviews	aids reviews	11396121	1	1	0	21773	10	Infectious Diseases	443	Sexually Transmitted Diseases
902	AIDS treatment news	aids treatment news	10524207	0	1	0	21778	12	Health Professionals	298	AIDS Treatment
903	AIDS, Supplement	aids, supplement	13502840	0	1	0	21528	10	Infectious Diseases	443	Sexually Transmitted Diseases
904	AIHA_J-J_SCI_OCCUP_E	aiha_j-j_sci_occup_e	#N/A	0	0	1		12	Health Professionals	17	Occupational Health
906	AIHAJ	aihaj	15298663	1	1	0	9500153977	12	Health Professionals	17	Occupational Health
907	AIP Conference Proceedings	aip conference proceedings	0094243X	1	1	0	26916	11	Math & Physics	463	Physics; Current Developments
908	Air and Space Power Journal	air and space power journal	08970823	0	1	0	100147321	13	Social Sciences	492	GeoPolitics
909	Air Force Magazine	air force magazine	07306784	0	1	0	16079	4	Chemical, Mechanical, & Civil Engineering	92	Military Aviation
910	Air Medical Journal	air medical journal	1067991X	0	1	0	26994	12	Health Professionals	466	Emergency Medicine
911	Air Pollution IX	air pollution ix	#N/A	0	1	0	72702	1	Biology	404	Ecological Modeling
912	Air Quality Modelling: New Methods for a New Reality	air quality modelling: new methods for a new reality	#N/A	0	1	0	145462	6	Earth Sciences	275	Air Quality
913	Aircraft Engineering and Aerospace Technology	aircraft engineering and aerospace technology	00022667	1	1	0	12633	4	Chemical, Mechanical, & Civil Engineering	409	Aerospace
914	Airfield Pavement Conference Proceedings	airfield pavement conference proceedings	#N/A	0	1	0	97837	4	Chemical, Mechanical, & Civil Engineering	34	Transportation Research
915	Airline Business	airline business	02687615	0	1	0	20273	4	Chemical, Mechanical, & Civil Engineering	92	Military Aviation
916	AISE Steel Technology	aise steel technology	15285855	0	1	0	71198	4	Chemical, Mechanical, & Civil Engineering	406	Metallurgy
917	AIST Today (International Edition)	aist today (international edition)	1346602X	0	1	0	145306	4	Chemical, Mechanical, & Civil Engineering	439	Electrochemical Development
918	AISTech - Iron and Steel Technology Conference Proceedings	aistech - iron and steel technology conference proceedings	15516997	0	1	0	145236	4	Chemical, Mechanical, & Civil Engineering	406	Metallurgy
919	AJIDD-AMERICAN JOURNAL ON INTELLECTUAL AND DEVELOPMENTAL DISABILITIES	ajidd-american journal on intellectual and developmental disabilities	1944-7515	1	0	0		13	Social Sciences	464	Pyschiatric & Behavioral Genetics
920	American Journal of Neuroradiology	american journal of neuroradiology	01956108	1	1	0	20028	8	Brain Research	452	Magnetic Resonance Imagery
921	American Journal of Roentgenology	american journal of roentgenology	0361803X	1	1	0	20029	8	Brain Research	28	Medical Imaging
922	American Journal of Sociology	american journal of sociology	00029602	1	1	0	16926	13	Social Sciences	283	Sociology
923	Aktuelle Dermatologie	aktuelle dermatologie	03402541	0	1	0	24225	3	Medical Specialties	24	Dermatology
924	Aktuelle Ernahrungsmedizin	aktuelle ernahrungsmedizin	03410501	1	1	0	29968	3	Medical Specialties	405	Clinical Rehabilitation
925	Aktuelle Neurologie	aktuelle neurologie	03024350	1	1	0	17623	8	Brain Research	63	Neurology
926	Aktuelle Rheumatologie	aktuelle rheumatologie	0341051X	1	1	0	19132	3	Medical Specialties	16	Rheumatology
927	Aktuelle Traumatologie	aktuelle traumatologie	00446173	1	1	0	15203	12	Health Professionals	414	Trauma
928	Aktuelle Urologie	aktuelle urologie	00017868	1	1	0	94905	3	Medical Specialties	8	Urology
929	Akupunktur	akupunktur	09406646	0	1	0	74053	12	Health Professionals	140	Alternative Complementary Medicine
930	Akupunktur und Traditionelle Chinesische Medizin	akupunktur und traditionelle chinesische medizin	16146891	0	1	0	55924	12	Health Professionals	140	Alternative Complementary Medicine
931	Akusherstvo i ginekologii	akusherstvo i ginekologii	00023906	0	1	0	17700156324	3	Medical Specialties	50	Obstetrics
932	AKZENTE-ZEITSCHRIFT FUR LITERATUR	akzente-zeitschrift fur literatur	0002-3957	1	0	0		9	Humanities	183	Poetry
933	Alauda	alauda	00024619	0	1	0	20958	1	Biology	461	Wildlife Research
934	Alberta Journal of Educational Research	alberta journal of educational research	00024805	1	1	0	29423	13	Social Sciences	134	Teacher Education; Evaluation
935	Alberta RN / Alberta Association of Registered Nurses	alberta rn / alberta association of registered nurses	14819988	0	1	0	95769	12	Health Professionals	447	Geriatric Nursing
936	ALBION	albion	0095-1390	1	0	0		9	Humanities	488	Social History
937	Alcatel Telecommunications Review	alcatel telecommunications review	12677167	1	1	0	20751	7	Electrical Engineering & Computer Science	489	Consumer Electronics
938	Alcheringa	alcheringa	03115518	1	1	0	13350	6	Earth Sciences	78	Paleobiology
939	Alcohol	alcohol	07418329	1	1	0	24785	8	Brain Research	533	Neurotoxicology
940	Alcohol and Alcoholism	alcohol and alcoholism	07350414	1	1	0	24786	8	Brain Research	533	Neurotoxicology
941	Alcohol Research and Health	alcohol research and health	15357414	1	1	0	24788	8	Brain Research	533	Neurotoxicology
942	Alcoholism Treatment Quarterly	alcoholism treatment quarterly	07347324	0	1	0	25225	12	Health Professionals	104	Substance-abuse Treatment
943	Alcoholism: Clinical and Experimental Research	alcoholism: clinical and experimental research	01456008	1	1	0	24791	8	Brain Research	533	Neurotoxicology
944	Aldrichimica Acta	aldrichimica acta	0002-5100	1	1	0	25781	5	Chemistry	18	Organic Chemistry
945	ALEPH-HISTORICAL STUDIES IN SCIENCE & JUDAISM	aleph-historical studies in science & judaism	1565-1525	1	0	0		9	Humanities	182	Science History
946	Alergia Astma Immunologia	alergia astma immunologia	14273101	0	1	0	20158	3	Medical Specialties	22	Allergy & Clinical Immunology
947	Alergie	alergie	12123536	0	1	0	20159	3	Medical Specialties	22	Allergy & Clinical Immunology
948	Alergologia e Inmunologia Clinica	alergologia e inmunologia clinica	1575734X	0	1	0	20166	3	Medical Specialties	22	Allergy & Clinical Immunology
949	ALGEBRA & NUMBER THEORY	algebra & number theory	1937-0652	1	0	0		11	Math & Physics	337	Mathematics Research
950	Algebra and Logic	algebra and logic	00025232	1	1	0	144635	11	Math & Physics	393	Mathematical Science (Russia)
951	Algebra Colloquium	algebra colloquium	10053867	1	1	0	24616	11	Math & Physics	64	Algebra
952	Algebra Universalis	algebra universalis	00025240	1	1	0	24618	7	Electrical Engineering & Computer Science	331	Logic
953	ALGEBRAIC AND GEOMETRIC TOPOLOGY	algebraic and geometric topology	1472-2739	1	0	0		11	Math & Physics	337	Mathematics Research
954	Algebras and Representation Theory	algebras and representation theory	1386923X	1	1	0	24620	11	Math & Physics	64	Algebra
955	Algorithmica (New York)	algorithmica (new york)	01784617	1	1	0	23087	11	Math & Physics	291	Design & Analysis of Algorithms
956	Algorithms for Molecular Biology	algorithms for molecular biology	1748-7188	1	1	0	5800179604	2	Biotechnology	146	BioInformatics
957	Alimentary Pharmacology and Therapeutics	alimentary pharmacology and therapeutics	02692813	1	1	0	27822	3	Medical Specialties	32	Digestion
958	Alimentary Pharmacology and Therapeutics Symposium Series	alimentary pharmacology and therapeutics symposium series	1746-6334	1	1	0	145689	3	Medical Specialties	32	Digestion
959	Alimentary Pharmacology and Therapeutics, Supplement	alimentary pharmacology and therapeutics, supplement	09530673	0	1	0	27823	3	Medical Specialties	32	Digestion
960	Allelopathy Journal	allelopathy journal	09714693	1	1	0	16682	1	Biology	429	Weed Management
961	Allergie et Immunologie	allergie et immunologie	03979148	0	1	0	20172	3	Medical Specialties	22	Allergy & Clinical Immunology
962	Allergo Journal	allergo journal	09418849	0	1	0	20175	3	Medical Specialties	22	Allergy & Clinical Immunology
963	Allergologia et Immunopathologia	allergologia et immunopathologia	03010546	1	1	0	20179	3	Medical Specialties	22	Allergy & Clinical Immunology
964	Allergologie	allergologie	03445062	1	1	0	20181	3	Medical Specialties	22	Allergy & Clinical Immunology
965	Allergology International	allergology international	13238930	0	1	0	20184	3	Medical Specialties	22	Allergy & Clinical Immunology
966	Allergy: European Journal of Allergy and Clinical Immunology	allergy: european journal of allergy and clinical immunology	01054538	1	1	0	20185	3	Medical Specialties	22	Allergy & Clinical Immunology
967	Allergy and Asthma Proceedings	allergy and asthma proceedings	10885412	1	1	0	20190	3	Medical Specialties	22	Allergy & Clinical Immunology
968	Allergy and Clinical Immunology International	allergy and clinical immunology international	08381925	1	1	0	93788	3	Medical Specialties	22	Allergy & Clinical Immunology
969	Allergy: European Journal of Allergy and Clinical Immunology, Supplement	allergy: european journal of allergy and clinical immunology, supplement	01081675	0	1	0	20644	3	Medical Specialties	22	Allergy & Clinical Immunology
970	Allgemeine Forst- und Jagdzeitung	allgemeine forst- und jagdzeitung	00025852	1	1	0	25553	1	Biology	231	Forest Science
971	ALLGEMEINE ZEITSCHRIFT FUR PHILOSOPHIE	allgemeine zeitschrift fur philosophie	0340-7969	1	0	0		9	Humanities	122	Philosophy Psychology
972	Allgemeines Statistisches Archiv	allgemeines statistisches archiv	00026018	0	1	0	13627	13	Social Sciences	375	Developmental Economics
973	ALPHA-REVISTA DE ARTES LETRAS Y FILOSOFIA	alpha-revista de artes letras y filosofia	0716-4254	1	0	0		9	Humanities	230	Hispanic Studies
974	AL-QANTARA	al-qantara	#N/A	1	0	0		9	Humanities	407	Ethics
975	Alternative and Complementary Therapies	alternative and complementary therapies	10762809	0	1	0	92944	12	Health Professionals	140	Alternative Complementary Medicine
976	Alternative Medicine Review	alternative medicine review	10895159	1	1	0	39279	12	Health Professionals	42	Nutrition
977	Alternative Therapies in Health and Medicine	alternative therapies in health and medicine	10786791	1	1	0	38581	8	Brain Research	412	Neuroscience Methods
978	Alternatives	alternatives	03043754	1	1	0	26623	13	Social Sciences	492	GeoPolitics
979	Alternatives Journal	alternatives journal	0002-6638	1	1	0		13	Social Sciences	527	Tourism
980	ATLA Alternatives to Laboratory Animals	atla alternatives to laboratory animals	02611929	1	1	0	26766	12	Health Professionals	402	Molecular Medicine
981	Altex	altex	09467785	1	1	0	26767	12	Health Professionals	402	Molecular Medicine
982	Aluminium International Today	aluminium international today	1475455X	0	1	0	28617	4	Chemical, Mechanical, & Civil Engineering	406	Metallurgy
983	Aluminium Today	aluminium today	09558209	0	1	0	92127	4	Chemical, Mechanical, & Civil Engineering	396	Materials Processing
984	Alzheimer Disease and Associated Disorders	alzheimer disease and associated disorders	08930341	1	1	0	17639	8	Brain Research	247	Geriatric Psychiatry
985	Alzheimer's and Dementia	alzheimer's and dementia	15525260	1	1	0	3600148102	8	Brain Research	247	Geriatric Psychiatry
986	ALZHEIMERS REPORTS	alzheimers reports	1461-6130	1	0	0		8	Brain Research	445	NeuroImmunology
987	AM_BOOK_REV	am_book_rev	#N/A	0	0	1		9	Humanities	348	Literary Criticism
988	AM_CATH_PHILOS_QUART	am_cath_philos_quart	#N/A	0	0	1		9	Humanities	407	Ethics
989	AMERICAN HERITAGE	american heritage	#N/A	1	0	0		9	Humanities	142	Music & Theatre
990	AM_INDIAN_CULT_RES_J	am_indian_cult_res_j	#N/A	0	0	1		9	Humanities	170	American History
991	AM_J_ARCHAEOL	am_j_archaeol	#N/A	0	0	1		6	Earth Sciences	468	Archeological Science
992	AM_J_MED_GENET	am_j_med_genet	#N/A	0	0	1		3	Medical Specialties	81	Human Molecular Genetics
993	AM_J_OTOL	am_j_otol	#N/A	0	0	1		8	Brain Research	510	Hearing Research
994	AM_J_PHILOLOGY	am_j_philology	#N/A	0	0	1		9	Humanities	112	Classics
995	AM_JEWISH_HIST	am_jewish_hist	#N/A	0	0	1		9	Humanities	502	Socio-Cultural Anthropology
996	AM_LIT	am_lit	#N/A	0	0	1		9	Humanities	410	Critical Studies
997	AM_LIT_HIST	am_lit_hist	#N/A	0	0	1		9	Humanities	410	Critical Studies
998	AM_LIT_REALISM	am_lit_realism	#N/A	0	0	1		9	Humanities	410	Critical Studies
999	AM_MUSIC	am_music	#N/A	0	0	1		9	Humanities	142	Music & Theatre
1000	AM_PHILOS_QUART	am_philos_quart	#N/A	0	0	1		9	Humanities	122	Philosophy Psychology
1001	AM_QUART	am_quart	#N/A	0	0	1		9	Humanities	410	Critical Studies
1002	AM_SCHOLAR	am_scholar	#N/A	0	0	1		9	Humanities	420	Semiotics
1003	AM_ZOOL	am_zool	#N/A	0	0	1		1	Biology	180	Comparative Animal Physiology
1004	AMA, Agricultural Mechanization in Asia, Africa and Latin America	ama, agricultural mechanization in asia, africa and latin america	00845841	1	1	0	65672	4	Chemical, Mechanical, & Civil Engineering	172	Agricultural Engineering
1005	Amazoniana	amazoniana	00656755	1	1	0	12590	1	Biology	206	Freshwater Biology
1006	Ambio	ambio	00447447	1	1	0	22704	1	Biology	404	Ecological Modeling
1007	Ambix	ambix	0002-6980	1	1	0		9	Humanities	182	Science History
1008	Ambulatory Child Health	ambulatory child health	13555626	0	1	0	84273	13	Social Sciences	464	Pyschiatric & Behavioral Genetics
1009	Ambulatory Pediatrics	ambulatory pediatrics	15301567	1	1	0	14444	12	Health Professionals	469	Preventive Medicine
1010	Ambulatory Surgery	ambulatory surgery	09666532	0	1	0	20434	3	Medical Specialties	7	Anesthetics & Analgesics
1011	Ameghiniana	ameghiniana	00027014	1	1	0	13352	6	Earth Sciences	78	Paleobiology
1012	AMERASIA JOURNAL	amerasia journal	#N/A	1	0	0		13	Social Sciences	511	Human Rights
1013	American Annals of the Deaf	american annals of the deaf	0002726X	1	1	0	14564	13	Social Sciences	418	Educational Psychology
1014	American Anthropologist	american anthropologist	00027294	1	1	0	32845	13	Social Sciences	250	Ethnology
1015	American Antiquity	american antiquity	00027316	1	1	0	40554	6	Earth Sciences	468	Archeological Science
1016	AMERICAN ART	american art	1073-9300	1	0	0		9	Humanities	170	American History
1017	American Association of Petroleum Geologists Bulletin	american association of petroleum geologists bulletin	01491423	1	1	0	30787	6	Earth Sciences	363	Sedimentary Geology
1018	American Astronautical Society, Scientific Technology Series	american astronautical society, scientific technology series	02784017	0	1	0	12414	4	Chemical, Mechanical, & Civil Engineering	409	Aerospace
1019	American Bankruptcy Law Journal	american bankruptcy law journal	0027-9048	1	1	0		13	Social Sciences	27	Law
1020	American Bee Journal	american bee journal	00027626	1	1	0	15760	1	Biology	544	Insects
1021	American Behavioral Scientist	american behavioral scientist	00027642	1	1	0	24733	13	Social Sciences	145	Communication Research
1022	American Biology Teacher	american biology teacher	00027685	1	1	0	12597	13	Social Sciences	290	Science Education
1023	American Biotechnology Laboratory	american biotechnology laboratory	07493223	1	1	0	14942	2	Biotechnology	515	Biotechnology Bioengineering
1024	AMERICAN BOOK REVIEW	american book review	0149-9408	1	0	0		13	Social Sciences	527	Tourism
1025	American Business Law Journal	american business law journal	0002-7766	1	1	0	24681	13	Social Sciences	27	Law
1026	AMERICAN CATHOLIC PHILOSOPHICAL QUARTERLY	american catholic philosophical quarterly	1051-3558	1	0	0		9	Humanities	122	Philosophy Psychology
1027	American Ceramic Society Bulletin	american ceramic society bulletin	#N/A	1	1	0	20981	4	Chemical, Mechanical, & Civil Engineering	406	Metallurgy
1028	American Chemical Society, Division of Petroleum Chemistry, Preprints	american chemical society, division of petroleum chemistry, preprints	05693799	0	1	0	25784	5	Chemistry	470	Carbon
1029	American clinical laboratory	american clinical laboratory	10413235	0	1	0	26768	12	Health Professionals	453	Hospital Management
1030	American Communication Journal	american communication journal	15325865	0	1	0	16924	9	Humanities	410	Critical Studies
1031	American Criminal Law Review	american criminal law review	01640364	1	1	0	22720	13	Social Sciences	27	Law
1032	AMERICAN ECONOMIC JOURNAL-APPLIED ECONOMICS	american economic journal-applied economics	1945-7782	1	0	0		13	Social Sciences	79	Economics
1033	AMERICAN ECONOMIC JOURNAL-ECONOMIC POLICY	american economic journal-economic policy	1945-7731	1	0	0		13	Social Sciences	79	Economics
1034	AMERICAN ECONOMIC JOURNAL-MACROECONOMICS	american economic journal-macroeconomics	1945-7707	1	0	0		13	Social Sciences	79	Economics
1035	AMERICAN ECONOMIC JOURNAL-MICROECONOMICS	american economic journal-microeconomics	1945-7669	1	0	0		13	Social Sciences	79	Economics
1036	American Economic Review	american economic review	00028282	1	1	0	22697	13	Social Sciences	79	Economics
1037	American Educational Research Journal	american educational research journal	00028312	1	1	0	29432	13	Social Sciences	134	Teacher Education; Evaluation
1038	American Ethnologist	american ethnologist	00940496	1	1	0	78019	13	Social Sciences	250	Ethnology
1039	American Family Physician	american family physician	0002838X	1	1	0	27043	12	Health Professionals	451	Medical Education
1040	American Fern Journal	american fern journal	00028444	1	1	0	16694	1	Biology	196	Botany
1041	American Fisheries Society Symposium	american fisheries society symposium	08922284	0	1	0	29410	1	Biology	487	Fish Biology
1042	American Forests	american forests	00028541	1	1	0	25555	4	Chemical, Mechanical, & Civil Engineering	155	Wood
1043	American Heart Journal	american heart journal	00028703	1	1	0	22414	3	Medical Specialties	2	Circulation
1044	American Historical Review	american historical review	00028762	1	1	0	13351	9	Humanities	170	American History
1045	AMERICAN HISTORY	american history	1076-8866	1	0	0		10	Infectious Diseases	304	Veterinary Microbiology
1046	American Imago	american imago	0065860X	1	1	0	17658	12	Health Professionals	71	Psychoanalysis
1047	American Indian and Alaska Native Mental Health Research	american indian and alaska native mental health research	0893-5394	1	1	0	30408	12	Health Professionals	367	Addictive Behavior
1048	American Indian culture and research journal	american indian culture and research journal	0161-6463	1	1	0	26596	13	Social Sciences	250	Ethnology
1049	American Industrial Hygiene Association Journal	american industrial hygiene association journal	0002-8894	1	1	0	30764	10	Infectious Diseases	554	Agricultural Environmental Medicine
1050	American Ink Maker	american ink maker	00028916	0	1	0	110319	4	Chemical, Mechanical, & Civil Engineering	440	Digital Printing
1051	AMERICAN JEWISH HISTORY	american jewish history	0164-0178	1	0	0		9	Humanities	279	Biblical Literature
1052	American Journal Geriatric Pharmacotherapy	american journal geriatric pharmacotherapy	15435946	1	1	0	75223	8	Brain Research	174	Geriatrics
1053	American Journal of Agricultural Economics	american journal of agricultural economics	00029092	1	1	0	69623	13	Social Sciences	270	Agricultural Economics
1054	American Journal of Alternative Agriculture	american journal of alternative agriculture	08891893	1	1	0	70361	13	Social Sciences	516	Rural Studies
1055	American Journal of Alzheimer's Disease	american journal of alzheimer's disease	10825207	0	1	0	62887	8	Brain Research	247	Geriatric Psychiatry
1056	American Journal of Alzheimer's Disease and other Dementias	american journal of alzheimer's disease and other dementias	1533-3175	1	1	0	28533	12	Health Professionals	154	Gerontology
1057	American Journal of Archaeology	american journal of archaeology	0002-9114	1	1	0	16200154714	6	Earth Sciences	468	Archeological Science
1058	AMERICAN JOURNAL OF ART THERAPY	american journal of art therapy	0007-4764	1	0	0		12	Health Professionals	71	Psychoanalysis
1059	American Journal of Audiology	american journal of audiology	10590889	0	1	0	14565	12	Health Professionals	226	Audiology
1060	American Journal of Bioethics	american journal of bioethics	11536007	1	1	0	21676	12	Health Professionals	151	BioEthics
1061	American Journal of Botany	american journal of botany	00029122	1	1	0	16703	1	Biology	196	Botany
1062	American Journal of Cancer	american journal of cancer	11756357	0	1	0	79525	3	Medical Specialties	12	Oncology
1063	American Journal of Cardiology	american journal of cardiology	00029149	1	1	0	22415	3	Medical Specialties	2	Circulation
1064	American Journal of Cardiovascular Drugs	american journal of cardiovascular drugs	11753277	1	1	0	22416	3	Medical Specialties	2	Circulation
1065	American Journal of Chinese Medicine	american journal of chinese medicine	0192415X	1	1	0	18134	3	Medical Specialties	405	Clinical Rehabilitation
1066	American Journal of Clinical Dermatology	american journal of clinical dermatology	11175056	1	1	0	24246	3	Medical Specialties	24	Dermatology
1067	American Journal of Clinical Hypnosis	american journal of clinical hypnosis	00029157	1	1	0	26094	12	Health Professionals	425	Clinical Psychiatry
1068	American Journal of Clinical Nutrition	american journal of clinical nutrition	00029165	1	1	0	29990	12	Health Professionals	42	Nutrition
1069	American Journal of Clinical Oncology: Cancer Clinical Trials	american journal of clinical oncology: cancer clinical trials	02773732	1	1	0	28705	3	Medical Specialties	12	Oncology
1070	American Journal of Clinical Pathology	american journal of clinical pathology	00029173	1	1	0	27045	3	Medical Specialties	130	Pathology
1071	American Journal of Community Psychology	american journal of community psychology	00910562	1	1	0	16925	13	Social Sciences	408	Marital & Family Therapy
1072	American Journal of Comparative Law	american journal of comparative law	0002919X	1	1	0	25049	13	Social Sciences	27	Law
1073	American Journal of Contact Dermatitis	american journal of contact dermatitis	1046199X	0	1	0	36826	3	Medical Specialties	460	Dermatological Surgery
1074	American Journal of Critical Care	american journal of critical care	10623264	1	1	0	27098	3	Medical Specialties	139	Intensive Care
1075	American Journal of Dentistry	american journal of dentistry	08948275	1	1	0	23805	12	Health Professionals	194	Dental Research
1076	American Journal of Dermatopathology	american journal of dermatopathology	01931091	1	1	0	27047	3	Medical Specialties	460	Dermatological Surgery
1077	American Journal of Drug and Alcohol Abuse	american journal of drug and alcohol abuse	00952990	1	1	0	25229	12	Health Professionals	104	Substance-abuse Treatment
1078	American Journal of Drug Delivery	american journal of drug delivery	11759038	0	1	0	19441	5	Chemistry	37	Pharmaceutical Research
1079	American Journal of Economics and Sociology	american journal of economics and sociology	00029246	1	1	0	18299	13	Social Sciences	513	Social Economics
1080	American Journal of Education	american journal of education	01956744	1	1	0	29434	13	Social Sciences	134	Teacher Education; Evaluation
1081	American Journal of Electroneurodiagnostic Technology	american journal of electroneurodiagnostic technology	1086508X	1	1	0	17661	8	Brain Research	40	Clinical Neurophysiology
1082	American Journal of Emergency Medicine	american journal of emergency medicine	07356757	1	1	0	15207	12	Health Professionals	466	Emergency Medicine
1083	American Journal of Enology and Viticulture	american journal of enology and viticulture	00029254	1	1	0	27004	1	Biology	404	Ecological Modeling
1084	American Journal of Epidemiology	american journal of epidemiology	00029262	1	1	0	27058	12	Health Professionals	311	Medical Screening & Epidemiology
1085	American Journal of Evaluation	american journal of evaluation	10982140	1	1	0	24734	12	Health Professionals	469	Preventive Medicine
1086	American Journal of Family Therapy	american journal of family therapy	01926187	1	1	0	145613	13	Social Sciences	408	Marital & Family Therapy
1087	American Journal of Forensic Medicine and Pathology	american journal of forensic medicine and pathology	01957910	1	1	0	27713	12	Health Professionals	354	Forensic Medicine
1088	American Journal of Forensic Psychiatry	american journal of forensic psychiatry	01631942	0	1	0	27714	8	Brain Research	328	Forensic Psychiatry
1089	American Journal of Forensic Psychology	american journal of forensic psychology	07331290	0	1	0	29469	8	Brain Research	328	Forensic Psychiatry
1090	American Journal of Gastroenterology	american journal of gastroenterology	00029270	1	1	0	27825	3	Medical Specialties	32	Digestion
1091	American Journal of Geriatric Cardiology	american journal of geriatric cardiology	10767460	1	1	0	22419	3	Medical Specialties	258	Electrocardiography
1092	American Journal of Geriatric Psychiatry	american journal of geriatric psychiatry	10647481	1	1	0	28534	8	Brain Research	247	Geriatric Psychiatry
1093	American Journal of Health Behavior	american journal of health behavior	10873244	1	1	0	27618	12	Health Professionals	197	Public Health Service
1094	American Journal of Health Education	american journal of health education	10556699	0	1	0	4000150503	12	Health Professionals	469	Preventive Medicine
1095	American Journal of Health Promotion	american journal of health promotion	08901171	1	1	0	27620	12	Health Professionals	469	Preventive Medicine
1096	American Journal of Health-System Pharmacy	american journal of health-system pharmacy	10792082	1	1	0	19443	3	Medical Specialties	148	Pharmacy
1097	American Journal of Hematology	american journal of hematology	03618609	1	1	0	25424	3	Medical Specialties	19	Leukemia
1098	American Journal of Hospice and Palliative Medicine	american journal of hospice and palliative medicine	10499091	1	1	0	27059	12	Health Professionals	292	Hospice Care
1099	American Journal of Human Biology	american journal of human biology	10420533	1	1	0	12602	3	Medical Specialties	530	Hormone Research
1100	American Journal of Human Genetics	american journal of human genetics	00029297	1	1	0	21677	3	Medical Specialties	81	Human Molecular Genetics
1101	American Journal of Hypertension	american journal of hypertension	08957061	1	1	0	22420	12	Health Professionals	80	Hypertension
1102	American Journal of Industrial Medicine	american journal of industrial medicine	02713586	1	1	0	28563	12	Health Professionals	17	Occupational Health
1103	American Journal of Infection Control	american journal of infection control	01966553	1	1	0	21786	12	Health Professionals	453	Hospital Management
1104	American Journal of International Law	american journal of international law	00029300	1	1	0	25050	13	Social Sciences	543	World Trade; Law
1105	American Journal of Kidney Diseases	american journal of kidney diseases	02726386	1	1	0	19366	3	Medical Specialties	25	Kidney
1106	American Journal of Law and Medicine	american journal of law and medicine	00988588	1	1	0	12685	12	Health Professionals	151	BioEthics
1107	American Journal of Legal History	american journal of legal history	00029319	1	1	0	12687	9	Humanities	170	American History
1108	American Journal of Managed Care	american journal of managed care	10880224	1	1	0	69138	12	Health Professionals	272	Medical Insurance
1109	American Journal of Mathematical and Management Sciences	american journal of mathematical and management sciences	01966324	0	1	0	24650	13	Social Sciences	94	Statistics
1110	American Journal of Mathematics	american journal of mathematics	00029327	1	1	0	24654	11	Math & Physics	337	Mathematics Research
1111	American Journal of Medical Genetics, Part A	american journal of medical genetics, part a	01487299	1	1	0	39960	3	Medical Specialties	204	Birth Defects
1112	American Journal of Medical Genetics - Neuropsychiatric Genetics	american journal of medical genetics - neuropsychiatric genetics	11552485	1	1	0	145178	3	Medical Specialties	81	Human Molecular Genetics
1113	American Journal of Medical Genetics - Seminars in Medical Genetics	american journal of medical genetics - seminars in medical genetics	11524876	1	1	0	110320	3	Medical Specialties	204	Birth Defects
1114	American Journal of Medical Quality	american journal of medical quality	10628606	1	1	0	27061	12	Health Professionals	272	Medical Insurance
1115	American Journal of Medicine	american journal of medicine	00029343	1	1	0	31445	3	Medical Specialties	2	Circulation
1116	AMERICAN JOURNAL OF MENS HEALTH	american journal of mens health	1557-9883	1	0	0		3	Medical Specialties	525	Impotence
1117	American Journal on Mental Retardation	american journal on mental retardation	08958017	1	1	0	17662	13	Social Sciences	464	Pyschiatric & Behavioral Genetics
1118	American Journal of Nephrology	american journal of nephrology	02508095	1	1	0	19367	3	Medical Specialties	25	Kidney
1119	American Journal of Nursing	american journal of nursing	0002936X	1	1	0	27115	12	Health Professionals	67	Nursing Specialists
1120	American Journal of Obstetrics and Gynecology	american journal of obstetrics and gynecology	00029378	1	1	0	30078	3	Medical Specialties	50	Obstetrics
1121	American Journal of Occupational Therapy	american journal of occupational therapy	02729490	1	1	0	28566	8	Brain Research	412	Neuroscience Methods
1122	American Journal of Ophthalmology	american journal of ophthalmology	00029394	1	1	0	13266	12	Health Professionals	68	Retinal Surgery
1123	American Journal of Orthodontics and Dentofacial Orthopedics	american journal of orthodontics and dentofacial orthopedics	08895406	1	1	0	23807	12	Health Professionals	192	Orthodontics
1124	American journal of orthopedics (Belle Mead, N.J.)	american journal of orthopedics (belle mead, n.j.)	10784519	0	1	0	15214	12	Health Professionals	414	Trauma
1125	American Journal of Orthopsychiatry	american journal of orthopsychiatry	00029432	1	1	0	29471	13	Social Sciences	336	Child Abuse
1126	American Journal of Otolaryngology - Head and Neck Medicine and Surgery	american journal of otolaryngology - head and neck medicine and surgery	01960709	1	1	0	13603	12	Health Professionals	478	Otolyngology; Head Neck
1127	AMERICAN JOURNAL OF OTOLOGY	american journal of otology	0192-9763	1	0	0		8	Brain Research	110	Otolaryngology; Laryngoscope
1128	American Journal of Pathology	american journal of pathology	00029440	1	1	0	27062	3	Medical Specialties	1	Clinical Cancer Research
1129	American Journal of Perinatology	american journal of perinatology	07351631	1	1	0	30079	3	Medical Specialties	534	Pediatric Research
1130	American Journal of Pharmaceutical Education	american journal of pharmaceutical education	00029459	1	1	0	19444	3	Medical Specialties	422	Drug Safety
1131	American Journal of PharmacoGenomics	american journal of pharmacogenomics	11752203	1	1	0	21687	12	Health Professionals	402	Molecular Medicine
1132	AMERICAN JOURNAL OF PHILOLOGY	american journal of philology	0002-9475	1	0	0		9	Humanities	112	Classics
1133	American Journal of Physical Anthropology	american journal of physical anthropology	00029483	1	1	0	33784	1	Biology	321	Human Evolution
1134	American Journal of Physical Medicine and Rehabilitation	american journal of physical medicine and rehabilitation	08949115	1	1	0	16263	8	Brain Research	350	Physical Therapy; Brain Injury
1135	American Journal of Physics	american journal of physics	00029505	1	1	0	26997	11	Math & Physics	125	High Energy Physics
1136	American Journal of Physiology	american journal of physiology	00029513	1	1	0	23305	3	Medical Specialties	238	Diabetes Metabolism
1137	American Journal of Physiology - Advances in Physiology Education	american journal of physiology - advances in physiology education	10434046	1	1	0	23304	13	Social Sciences	444	Engineering Education
1138	American Journal of Physiology - Cell Physiology	american journal of physiology - cell physiology	03636143	1	1	0	23306	10	Infectious Diseases	441	Peptides
1139	American Journal of Physiology - Endocrinology and Metabolism	american journal of physiology - endocrinology and metabolism	01931849	1	1	0	23308	3	Medical Specialties	238	Diabetes Metabolism
1140	American Journal of Physiology - Gastrointestinal and Liver Physiology	american journal of physiology - gastrointestinal and liver physiology	01931857	1	1	0	23310	10	Infectious Diseases	441	Peptides
1141	American Journal of Physiology - Heart and Circulatory Physiology	american journal of physiology - heart and circulatory physiology	03636135	1	1	0	23311	3	Medical Specialties	77	Cardiovascular
1142	American Journal of Physiology - Lung Cellular and Molecular Physiology	american journal of physiology - lung cellular and molecular physiology	10400605	1	1	0	23326	3	Medical Specialties	506	Pulmonary
1143	American Journal of Physiology - Regulatory Integrative and Comparative Physiology	american journal of physiology - regulatory integrative and comparative physiology	03636119	1	1	0	23327	3	Medical Specialties	77	Cardiovascular
1144	American Journal of Physiology - Renal Physiology	american journal of physiology - renal physiology	03636127	1	1	0	9500153964	3	Medical Specialties	25	Kidney
1145	American Journal of Political Science	american journal of political science	00925853	1	1	0	15555	13	Social Sciences	181	Political Science
1146	American Journal of Potato Research	american journal of potato research	1099209X	1	1	0	35872	1	Biology	429	Weed Management
1147	American Journal of Preventive Medicine	american journal of preventive medicine	07493797	1	1	0	27063	12	Health Professionals	469	Preventive Medicine
1148	American Journal of Primatology	american journal of primatology	02752565	1	1	0	24131	1	Biology	321	Human Evolution
1149	American Journal of Psychiatry	american journal of psychiatry	0002953X	1	1	0	17664	8	Brain Research	150	Psychosis; Schizophrenia
1150	American Journal of Psychoanalysis	american journal of psychoanalysis	00029548	1	1	0	29473	12	Health Professionals	71	Psychoanalysis
1151	American Journal of Psychology	american journal of psychology	00029556	1	1	0	29474	8	Brain Research	143	Memory & Cognition
1152	American Journal of Psychotherapy	american journal of psychotherapy	00029564	1	1	0	17666	12	Health Professionals	71	Psychoanalysis
1153	American Journal of Public Health	american journal of public health	00900036	1	1	0	19561	12	Health Professionals	197	Public Health Service
1154	American Journal of Reproductive Immunology	american journal of reproductive immunology	10467408	1	1	0	9500153922	3	Medical Specialties	135	Stem Cells
1155	American Journal of Respiratory and Critical Care Medicine	american journal of respiratory and critical care medicine	00030805	1	1	0	18000	3	Medical Specialties	51	Chest & Respiratory
1156	American Journal of Respiratory Cell and Molecular Biology	american journal of respiratory cell and molecular biology	10441549	1	1	0	18004	3	Medical Specialties	506	Pulmonary
1157	American Journal of Respiratory Medicine	american journal of respiratory medicine	11756365	0	1	0	18005	3	Medical Specialties	51	Chest & Respiratory
1158	American Journal of Rhinology	american journal of rhinology	10506586	1	1	0	13605	12	Health Professionals	478	Otolyngology; Head Neck
1159	AMERICAN JOURNAL OF RHINOLOGY & ALLERGY	american journal of rhinology & allergy	1945-8924	1	0	0		8	Brain Research	110	Otolaryngology; Laryngoscope
1160	American Journal of Science	american journal of science	00029599	1	1	0	22003	6	Earth Sciences	158	GeoChemistry
1161	American Journal of Speech-Language Pathology	american journal of speech-language pathology	10580360	1	1	0	14566	8	Brain Research	302	Speech Language & Hearing
1162	American Journal of Sports Medicine	american journal of sports medicine	03635465	1	1	0	19799	12	Health Professionals	243	Arthroscopy
1163	American Journal of Surgery	american journal of surgery	00029610	1	1	0	20442	3	Medical Specialties	89	Surgery
1164	American Journal of Surgical Pathology	american journal of surgical pathology	01475185	1	1	0	27085	3	Medical Specialties	130	Pathology
1165	American Journal of the Medical Sciences	american journal of the medical sciences	00029629	1	1	0	27086	3	Medical Specialties	25	Kidney
1166	American Journal of Therapeutics	american journal of therapeutics	10752765	1	1	0	27087	8	Brain Research	485	Headache
1167	American Journal of Transplantation	american journal of transplantation	16006135	1	1	0	20443	3	Medical Specialties	101	Transplantation
1168	American Journal of Tropical Medicine and Hygiene	american journal of tropical medicine and hygiene	00029637	1	1	0	21787	10	Infectious Diseases	116	Tropical Medicine
1169	American Journal of Urology Review	american journal of urology review	15428745	0	1	0	144722	3	Medical Specialties	8	Urology
1170	American Journal of Veterinary Research	american journal of veterinary research	00029645	1	1	0	17121	10	Infectious Diseases	499	Reproduction Veterinary
1171	American Journal on Addictions	american journal on addictions	10550496	1	1	0	25231	12	Health Professionals	104	Substance-abuse Treatment
1172	American Laboratory	american laboratory	00447749	1	1	0	23908	5	Chemistry	75	Chromatography; Electrophoresis
1173	American Law and Economics Review	american law and economics review	1465-7252	1	1	0	145595	13	Social Sciences	43	Finance
1174	AMERICAN LITERARY HISTORY	american literary history	0896-7148	1	0	0		9	Humanities	209	English Literature
1175	AMERICAN LITERARY REALISM 1870-1910	american literary realism 1870-1910	0002-9823	1	0	0		9	Humanities	209	English Literature
1176	AMERICAN LITERATURE	american literature	0002-9831	1	0	0		9	Humanities	209	English Literature
1177	American Machinist	american machinist	10417958	1	1	0	26573	4	Chemical, Mechanical, & Civil Engineering	201	Machine Tools
1178	American Malacological Bulletin	american malacological bulletin	07402783	1	1	0	24132	1	Biology	419	Mycology
1179	American Mathematical Monthly	american mathematical monthly	00029890	1	1	0	24656	11	Math & Physics	435	Topology
1180	American Midland Naturalist	american midland naturalist	00030031	1	1	0	19296	1	Biology	357	Wildlife Management
1181	American Mineralogist	american mineralogist	0003004X	1	1	0	18930	6	Earth Sciences	413	Mineralogy
1182	American Museum Novitates	american museum novitates	00030082	1	1	0	4700152639	6	Earth Sciences	78	Paleobiology
1183	AMERICAN MUSIC	american music	0734-4392	1	0	0		9	Humanities	410	Critical Studies
1184	American Naturalist	american naturalist	00030147	1	1	0	12604	1	Biology	423	Molecular Ecology
1185	AMERICAN NEPTUNE	american neptune	0003-0155	1	0	0		9	Humanities	488	Social History
1186	AMERICAN NINETEENTH CENTURY HISTORY	american nineteenth century history	1466-4658	1	0	0		9	Humanities	170	American History
1187	American Nuclear Society 4th International Topical Meeting on Nuclear Plant Instrumentation, Control and Human Machine Interface Technology	american nuclear society 4th international topical meeting on nuclear plant instrumentation, control and human machine interface technology	#N/A	0	1	0	3200147801	11	Math & Physics	229	Nuclear Instrumentation
1188	American Nuclear Society International Topical Meeting on Probabilistic Safety Analysis, PSA 05	american nuclear society international topical meeting on probabilistic safety analysis, psa 05	#N/A	0	1	0	4700152428	13	Social Sciences	522	Reliability Engineering
1189	American Pharmaceutical Outsourcing	american pharmaceutical outsourcing	15296318	0	1	0	19445	12	Health Professionals	106	Drug Discovery
1190	American Pharmaceutical Review	american pharmaceutical review	10998012	0	1	0	19446	12	Health Professionals	106	Drug Discovery
1191	AMERICAN PHILOSOPHICAL QUARTERLY	american philosophical quarterly	0003-0481	1	0	0		9	Humanities	122	Philosophy Psychology
1192	AMERICAN POETRY REVIEW	american poetry review	0360-3709	1	0	0		9	Humanities	420	Semiotics
1193	American Political Science Review	american political science review	00030554	1	1	0	15557	13	Social Sciences	181	Political Science
1194	AMERICAN POLITICS QUARTERLY	american politics quarterly	0044-7803	1	0	0		13	Social Sciences	181	Political Science
1195	American Politics Research	american politics research	1532673X	1	1	0	15559	13	Social Sciences	181	Political Science
1196	American Printer	american printer	07446616	0	1	0	144603	4	Chemical, Mechanical, & Civil Engineering	344	Printing
1197	American Psychologist	american psychologist	0003066X	1	1	0	29492	13	Social Sciences	124	Social Psychology
1198	AMERICAN QUARTERLY	american quarterly	0003-0678	1	0	0		9	Humanities	209	English Literature
1199	American Review of Canadian Studies	american review of canadian studies	02722011	0	1	0	24735	13	Social Sciences	492	GeoPolitics
1200	American Review of Public Administration	american review of public administration	02750740	1	1	0	16051	13	Social Sciences	314	Public Administration
1201	AMERICAN SCHOLAR	american scholar	0003-0937	1	0	0		9	Humanities	209	English Literature
1202	American Scientist	american scientist	00030996	1	1	0	19298	4	Chemical, Mechanical, & Civil Engineering	23	Material Science
1203	American Sociological Review	american sociological review	00031224	1	1	0	16929	13	Social Sciences	283	Sociology
1204	American Speech	american speech	00031283	1	1	0	18546	13	Social Sciences	498	Pragmatics & Discourse
1205	American Statistician	american statistician	00031305	1	1	0	13631	13	Social Sciences	99	BioStatistics
1206	AMERICAN STUDIES IN SCANDINAVIA	american studies in scandinavia	0044-8060	1	0	0		9	Humanities	170	American History
1207	AMERICAN STUDIES INTERNATIONAL	american studies international	0883-105X	1	0	0		9	Humanities	488	Social History
1208	American Surgeon	american surgeon	00031348	1	1	0	20458	3	Medical Specialties	89	Surgery
1209	AMERICAN TRANSCENDENTAL QUARTERLY	american transcendental quarterly	0149-9017	1	0	0		9	Humanities	209	English Literature
1210	American Zoologist	american zoologist	00031569	1	1	0	35520	1	Biology	423	Molecular Ecology
1211	AMERICAS	americas	#N/A	1	0	0		6	Earth Sciences	468	Archeological Science
1212	AMFITEATRU ECONOMIC	amfiteatru economic	1582-9146	1	0	0		13	Social Sciences	527	Tourism
1213	AMIA ... Annual Symposium proceedings / AMIA Symposium. AMIA Symposium	amia ... annual symposium proceedings / amia symposium. amia symposium	#N/A	0	1	0	7400153102	12	Health Professionals	93	Medical Records
1214	Amino Acids	amino acids	09394451	1	1	0	16783	2	Biotechnology	456	Food Engineering
1215	AMME IDARESI DERGISI	amme idaresi dergisi	1300-1795	1	0	0		13	Social Sciences	171	Leadership & Organizational Behavior
1216	Ammonia Plant Safety and Related Facilities	ammonia plant safety and related facilities	03607011	0	1	0	16328	4	Chemical, Mechanical, & Civil Engineering	346	Industrial Chemistry
1217	Amphibia Reptilia	amphibia reptilia	01735373	1	1	0	24137	1	Biology	423	Molecular Ecology
1218	Amyloid	amyloid	13506129	1	1	0	19134	8	Brain Research	445	NeuroImmunology
1219	Amyotrophic Lateral Sclerosis	amyotrophic lateral sclerosis	14660822	1	1	0	5000157101	8	Brain Research	445	NeuroImmunology
1220	AN_LIT_ESPAN_CONTEMP	an_lit_espan_contemp	#N/A	0	0	1		9	Humanities	230	Hispanic Studies
1221	Anadolu Kardiyoloji Dergisi	anadolu kardiyoloji dergisi	13028723	1	1	0	40304	3	Medical Specialties	2	Circulation
1222	Anadolu Psikiyatri Dergisi	anadolu psikiyatri dergisi	1302-6631	1	1	0	4000151714	12	Health Professionals	289	Behavioral Research Therapy
1223	ANAE - Approche Neuropsychologique des Apprentissages chez l'Enfant	anae - approche neuropsychologique des apprentissages chez l'enfant	0999792X	1	1	0	17515	13	Social Sciences	418	Educational Psychology
1224	Anaerobe	anaerobe	10759964	1	1	0	19607	2	Biotechnology	449	Systematics & Evolutionary Microbiology
1225	Anaesthesia	anaesthesia	00032409	1	1	0	21410	3	Medical Specialties	7	Anesthetics & Analgesics
1226	Anaesthesia and Intensive Care	anaesthesia and intensive care	0310057X	1	1	0	21411	3	Medical Specialties	7	Anesthetics & Analgesics
1227	Anaesthesiologie und Reanimation	anaesthesiologie und reanimation	03234983	0	1	0	21421	3	Medical Specialties	7	Anesthetics & Analgesics
1228	Anaesthesiology and Intensive Care	anaesthesiology and intensive care	13104284	0	1	0	21438	3	Medical Specialties	7	Anesthetics & Analgesics
1229	Anaesthesist	anaesthesist	00032417	1	1	0	50004	3	Medical Specialties	7	Anesthetics & Analgesics
1230	Anais - 10th Semiario de Metals nao Ferrosos	anais - 10th semiario de metals nao ferrosos	#N/A	0	1	0	74356	4	Chemical, Mechanical, & Civil Engineering	406	Metallurgy
1231	Anais Brasileiros de Dermatologia	anais brasileiros de dermatologia	03650596	1	1	0	24247	3	Medical Specialties	24	Dermatology
1232	Anais da Academia Brasileira de Ciencias	anais da academia brasileira de ciencias	00013765	1	1	0	18659	6	Earth Sciences	413	Mineralogy
1233	ANALELE STIINTIFICE ALE UNIVERSITATII AL I CUZA DIN IASI-SERIE NOUA-MATEMATICA	analele stiintifice ale universitatii al i cuza din iasi-serie noua-matematica	1221-8421	1	0	0		11	Math & Physics	14	Nonlinear Analysis
1234	ANALELE STIINTIFICE ALE UNIVERSITATII OVIDIUS CONSTANTA-SERIA MATEMATICA	analele stiintifice ale universitatii ovidius constanta-seria matematica	1224-1784	1	0	0		11	Math & Physics	14	Nonlinear Analysis
1235	ANALES CERVANTINOS	anales cervantinos	0569-9878	1	0	0		9	Humanities	380	Medieval History
1236	Anales de Cirugia Cardiaca y Cirugia Vascular	anales de cirugia cardiaca y cirugia vascular	11352760	0	1	0	22437	3	Medical Specialties	59	Vascular Surgery
1237	ANALES DE LA LITERATURA ESPANOLA CONTEMPORANEA	anales de la literatura espanola contemporanea	0272-1635	1	0	0		9	Humanities	380	Medieval History
1238	Anales de la Real Academia de Farmacia	anales de la real academia de farmacia	00340618	1	1	0	70864	1	Biology	419	Mycology
1239	Anales de la Real Academia Nacional de Medicina	anales de la real academia nacional de medicina	00340634	0	1	0	17744	12	Health Professionals	402	Molecular Medicine
1240	Anales de Medicina Interna	anales de medicina interna	02127199	1	1	0	26567	12	Health Professionals	80	Hypertension
1241	Anales de Pediatria	anales de pediatria	16954033	1	1	0	14477	3	Medical Specialties	76	Pediatrics
1242	ANALES DE PSICOLOGIA	anales de psicologia	0212-9728	1	0	0		13	Social Sciences	171	Leadership & Organizational Behavior
1243	Anales de Psiquiatria	anales de psiquiatria	02130599	0	1	0	14162	8	Brain Research	150	Psychosis; Schizophrenia
1244	Anales del Jardin Botanico de Madrid	anales del jardin botanico de madrid	0211-1322	1	1	0	11900154316	1	Biology	196	Botany
1245	ANALES DEL SEMINARIO DE HISTORIA DE LA FILOSOFIA	anales del seminario de historia de la filosofia	0211-2337	1	0	0		9	Humanities	334	Contemporary Philosophy
1246	Anales del Sistema Sanitario de Navarra	anales del sistema sanitario de navarra	11376627	1	1	0	19565	3	Medical Specialties	479	Heart Failure; Catheters
1247	Anales Espanoles de Pediatria	anales espanoles de pediatria	03024342	1	1	0	38973	3	Medical Specialties	405	Clinical Rehabilitation
1248	Anales Otorrinolaringologicos Ibero-Americanos	anales otorrinolaringologicos ibero-americanos	03038874	0	1	0	13616	12	Health Professionals	478	Otolyngology; Head Neck
1249	Analog Integrated Circuits and Signal Processing	analog integrated circuits and signal processing	09251030	1	1	0	25569	7	Electrical Engineering & Computer Science	66	Circuit Systems
1250	ANALUSIS	analusis	#N/A	1	0	0		5	Chemistry	415	Thermal Analysis
1251	Analysis	analysis	#N/A	1	1	0	22103	9	Humanities	122	Philosophy Psychology
1252	ANALYSIS & PDE	analysis & pde	1948-206X	1	0	0		11	Math & Physics	337	Mathematics Research
1253	ANALYSIS AND APPLICATIONS	analysis and applications	0219-5305	1	0	0		11	Math & Physics	14	Nonlinear Analysis
1254	Analysis in Theory and Applications	analysis in theory and applications	16724070	0	1	0	100147006	11	Math & Physics	435	Topology
1255	Analysis Mathematica	analysis mathematica	0133-3852	1	1	0	24691	11	Math & Physics	221	Functional Analysis
1256	Analyst	analyst	00032654	1	1	0	23909	5	Chemistry	161	Electro Analytical Chemistry
1257	Analytica Chimica Acta	analytica chimica acta	00032670	1	1	0	23911	5	Chemistry	161	Electro Analytical Chemistry
1258	Analytical and Bioanalytical Chemistry	analytical and bioanalytical chemistry	16182642	1	1	0	23913	5	Chemistry	195	Atomic Spectrometry
1259	Analytical and Quantitative Cytology and Histology	analytical and quantitative cytology and histology	08846812	1	1	0	18392	3	Medical Specialties	471	Gynecology Oncology
1260	Analytical Biochemistry	analytical biochemistry	00032697	1	1	0	16789	5	Chemistry	75	Chromatography; Electrophoresis
1261	Analytical Cellular Pathology	analytical cellular pathology	09218912	1	1	0	36563	3	Medical Specialties	471	Gynecology Oncology
1262	Analytical Chemistry	analytical chemistry	00032700	1	1	0	23915	5	Chemistry	75	Chromatography; Electrophoresis
1263	Analytical Letters	analytical letters	00032719	1	1	0	23932	5	Chemistry	161	Electro Analytical Chemistry
1264	ANALYTICAL METHODS	analytical methods	1759-9660	1	0	0		12	Health Professionals	165	Biomaterials
1265	Analytical Sciences	analytical sciences	01348224	1	1	0	22683	5	Chemistry	161	Electro Analytical Chemistry
1266	ANALYTISCHE PSYCHOLOGIE	analytische psychologie	0301-3006	1	0	0		12	Health Professionals	71	Psychoanalysis
1267	Anasthesiologie Intensivmedizin Notfallmedizin Schmerztherapie, Supplement	anasthesiologie intensivmedizin notfallmedizin schmerztherapie, supplement	14307790	0	1	0	21394	3	Medical Specialties	297	Transfusion
1268	Anasthesiologie und Intensivmedizin	anasthesiologie und intensivmedizin	01705334	1	1	0	21420	3	Medical Specialties	7	Anesthetics & Analgesics
1269	Anasthesiologie, Intensivmedizin, Notfallmedizin, Schmerztherapie : AINS	anasthesiologie, intensivmedizin, notfallmedizin, schmerztherapie : ains	09392661	1	1	0		3	Medical Specialties	7	Anesthetics & Analgesics
1270	ANAT_REC	anat_rec	#N/A	0	0	1		3	Medical Specialties	31	Developmental Biology
1271	ANATOMIA HISTOLOGIA EMBRYOLOGIA-JOURNAL OF VETERINARY MEDICINE SERIES C	anatomia histologia embryologia-journal of veterinary medicine series c	03402096	1	0	0		3	Medical Specialties	31	Developmental Biology
1272	Anatomical Record	anatomical record	0003276X	1	1	0		3	Medical Specialties	31	Developmental Biology
1273	Anatomical Record - Part B New Anatomist	anatomical record - part b new anatomist	15524906	0	1	0	13004	12	Health Professionals	414	Trauma
1274	Anatomical Science International	anatomical science international	14476959	1	1	0	13006	8	Brain Research	6	Neuroscience; Molecular & Cellular
1275	Anatomical Sciences Education	anatomical sciences education	1935-9772	1	1	0	12100154911	13	Social Sciences	444	Engineering Education
1276	Anatomy and Embryology	anatomy and embryology	03402061	1	1	0	23329	3	Medical Specialties	31	Developmental Biology
1277	Ancient Mesoamerica	ancient mesoamerica	09565361	1	1	0	23749	6	Earth Sciences	468	Archeological Science
1278	ANDAMIOS	andamios	1870-0063	1	0	0		13	Social Sciences	261	Political Studies
1279	ANDEAN GEOLOGY	andean geology	0718-7092	1	0	0		6	Earth Sciences	363	Sedimentary Geology
1280	Andrologia	andrologia	03034569	1	1	0	27111	3	Medical Specialties	135	Stem Cells
1281	Andrologie	andrologie	11662654	0	1	0	27113	3	Medical Specialties	135	Stem Cells
1282	Anestezi Dergisi	anestezi dergisi	13000578	0	1	0	21435	3	Medical Specialties	7	Anesthetics & Analgesics
1283	Anesteziologie a Intenzivni Medicina	anesteziologie a intenzivni medicina	12142158	0	1	0	66252	3	Medical Specialties	139	Intensive Care
1284	Anesteziologie a Neodkladna Pece	anesteziologie a neodkladna pece	08624968	0	1	0	21436	3	Medical Specialties	7	Anesthetics & Analgesics
1285	Anesteziologiia i reanimatologiia	anesteziologiia i reanimatologiia	02017563	0	1	0	21439	3	Medical Specialties	7	Anesthetics & Analgesics
1286	Anestezjologia Intensywna Terapia	anestezjologia intensywna terapia	02091712	0	1	0	21441	3	Medical Specialties	7	Anesthetics & Analgesics
1287	Anesthesia and Analgesia	anesthesia and analgesia	00032999	1	1	0	21843	3	Medical Specialties	7	Anesthetics & Analgesics
1288	Anesthesia and Resuscitation	anesthesia and resuscitation	03851664	0	1	0	50142	10	Infectious Diseases	441	Peptides
1289	Anesthesia Progress	anesthesia progress	00033006	0	1	0	24289	12	Health Professionals	162	Dental Education
1290	Anesthesiology	anesthesiology	00033022	1	1	0	21846	3	Medical Specialties	7	Anesthetics & Analgesics
1291	Anesthesiology Clinics of North America	anesthesiology clinics of north america	08898537	1	1	0	21847	3	Medical Specialties	7	Anesthetics & Analgesics
1292	Angeiologie	angeiologie	00033049	0	1	0	22438	3	Medical Specialties	59	Vascular Surgery
1293	ANGELAKI-JOURNAL OF THE THEORETICAL HUMANITIES	angelaki-journal of the theoretical humanities	#N/A	1	0	0		9	Humanities	334	Contemporary Philosophy
1294	Angewandte Chemie - International Edition	angewandte chemie - international edition	05700833	1	1	0	22687	5	Chemistry	18	Organic Chemistry
1295	Angiogenesis	angiogenesis	09696970	1	1	0	28707	3	Medical Specialties	1	Clinical Cancer Research
1296	Angiologia	angiologia	00033170	0	1	0	74991	3	Medical Specialties	59	Vascular Surgery
1297	Angiologiia i sosudistaia khirurgiia = Angiology and vascular surgery	angiologiia i sosudistaia khirurgiia = angiology and vascular surgery	10276661	0	1	0	20464	3	Medical Specialties	59	Vascular Surgery
1298	Angiology	angiology	00033197	1	1	0	22441	3	Medical Specialties	479	Heart Failure; Catheters
1299	Angle Orthodontist	angle orthodontist	00033219	1	1	0	24291	12	Health Professionals	192	Orthodontics
1300	ANGLIA-Z_ENGL_PHILOL	anglia-z_engl_philol	#N/A	0	0	1		9	Humanities	420	Semiotics
1301	ANGLIA-ZEITSCHRIFT FUR ENGLISCHE PHILOLOGIE	anglia-zeitschrift fur englische philologie	0340-5222	1	0	0		9	Humanities	222	Linguistics
1302	Anil Aggrawal's Internet Journal of Forensic Medicine and Toxicology	anil aggrawal's internet journal of forensic medicine and toxicology	09728074	0	1	0	27715	8	Brain Research	519	Forensic Science
1303	Animal	animal	1751-7311	1	1	0	5300152613	10	Infectious Diseases	107	Animal Science
1304	Animal Behaviour	animal behaviour	00033472	1	1	0	24580	1	Biology	401	Sociobiology
1305	Animal Biodiversity and Conservation	animal biodiversity and conservation	1578665X	1	1	0	24581	1	Biology	357	Wildlife Management
1306	Animal Biology	animal biology	15707555	1	1	0	24582	1	Biology	401	Sociobiology
1307	Animal Biotechnology	animal biotechnology	10495398	1	1	0	14943	10	Infectious Diseases	424	Cytogenetics & Genome Mapping
1308	ANIMAL CELLS AND SYSTEMS	animal cells and systems	1976-8354	1	0	0		10	Infectious Diseases	523	Molecular Biology Methods
1309	Animal Cognition	animal cognition	14359448	1	1	0	29520	8	Brain Research	477	Consciousness
1310	Animal Conservation	animal conservation	01469179	1	1	0	17180	1	Biology	113	Biological Conservation
1311	Animal Feed Science and Technology	animal feed science and technology	03778401	1	1	0	62303	10	Infectious Diseases	107	Animal Science
1312	Animal Genetics	animal genetics	02689146	1	1	0	21697	10	Infectious Diseases	424	Cytogenetics & Genome Mapping
1313	Animal health research reviews / Conference of Research Workers in Animal Diseases	animal health research reviews / conference of research workers in animal diseases	14662523	0	1	0	17636	10	Infectious Diseases	133	Veterinary Science
1314	Animal Learning and Behavior	animal learning and behavior	00904996	1	1	0	37190	8	Brain Research	477	Consciousness
1315	ANIMAL NUTRITION AND FEED TECHNOLOGY	animal nutrition and feed technology	0972-2963	1	0	0		10	Infectious Diseases	107	Animal Science
1316	ANIMAL PRODUCTION SCIENCE	animal production science	1836-5787	1	0	0		10	Infectious Diseases	107	Animal Science
1317	Animal Reproduction Science	animal reproduction science	03784320	1	1	0	36360	10	Infectious Diseases	499	Reproduction Veterinary
1318	Animal Research	animal research	16273583	1	1	0	24586	10	Infectious Diseases	107	Animal Science
1319	Animal Science	animal science	13577298	1	1	0	83409	10	Infectious Diseases	107	Animal Science
1320	Animal Science Journal	animal science journal	13443941	1	1	0	54288	10	Infectious Diseases	107	Animal Science
1321	Animal Science Papers and Reports	animal science papers and reports	0860-4037	1	1	0	11300153308	10	Infectious Diseases	107	Animal Science
1322	Animal Welfare	animal welfare	09627286	1	1	0	38539	10	Infectious Diseases	503	Poultry Science
1323	ANIMATION-AN INTERDISCIPLINARY JOURNAL	animation-an interdisciplinary journal	1746-8477	1	0	0		9	Humanities	410	Critical Studies
1324	Ankara Universitesi Eczacilik Fakultesi Dergisi	ankara universitesi eczacilik fakultesi dergisi	10153918	0	1	0	19459	5	Chemistry	257	EthnoPharmacology
1325	Ankara Universitesi Veteriner Fakultesi Dergisi	ankara universitesi veteriner fakultesi dergisi	1300-0861	1	1	0	12300154717	10	Infectious Diseases	499	Reproduction Veterinary
1326	ANN_BRETAGNE_PAYS	ann_bretagne_pays	#N/A	0	0	1		9	Humanities	495	Opera
1327	ANN_CHIR_GYNAECOL	ann_chir_gynaecol	#N/A	0	0	1		3	Medical Specialties	167	Endoscopic Surgery
1328	ANN_FOREST_SCI	ann_forest_sci	#N/A	0	0	1		1	Biology	404	Ecological Modeling
1329	ANN_GEOFIS	ann_geofis	#N/A	0	0	1		6	Earth Sciences	61	Seismology
1330	ANN_GEOPHYS	ann_geophys	#N/A	0	0	1		11	Math & Physics	322	Space Research
1331	ANN_HIST_REVOL_FR	ann_hist_revol_fr	#N/A	0	0	1		9	Humanities	495	Opera
1332	ANN_SOFTW_ENG	ann_softw_eng	#N/A	0	0	1		7	Electrical Engineering & Computer Science	56	Systems Software
1333	Annalen der Physik (Leipzig)	annalen der physik (leipzig)	00033804	1	1	0	26998	11	Math & Physics	463	Physics; Current Developments
1334	Annales Academiae Medicae Gedanensis	annales academiae medicae gedanensis	03034135	0	1	0	27449	3	Medical Specialties	258	Electrocardiography
1335	Annales Academiae Medicae Stetinensis	annales academiae medicae stetinensis	1427440X	0	1	0	50149	12	Health Professionals	192	Orthodontics
1336	Annales Academiae Scientiarum Fennicae Mathematica	annales academiae scientiarum fennicae mathematica	1239629X	1	1	0	24692	11	Math & Physics	221	Functional Analysis
1337	Annales Botanici Fennici	annales botanici fennici	00033847	1	1	0	16706	1	Biology	325	Plant Ecology
1338	Annales Chirurgiae et Gynaecologiae	annales chirurgiae et gynaecologiae	03559521	1	1	0	39545	3	Medical Specialties	405	Clinical Rehabilitation
1339	Annales de Biologie Clinique	annales de biologie clinique	00033898	1	1	0	13009	3	Medical Specialties	241	Clinical Chemistry
1340	ANNALES DE BRETAGNE ET DES PAYS DE L OUEST	annales de bretagne et des pays de l ouest	0399-0826	1	0	0		9	Humanities	488	Social History
1341	Annales de Cardiologie et d'Angeiologie	annales de cardiologie et d'angeiologie	00033928	1	1	0	22442	3	Medical Specialties	2	Circulation
1342	Annales de Chimie: Science des Materiaux	annales de chimie: science des materiaux	01519107	1	1	0	22696	4	Chemical, Mechanical, & Civil Engineering	102	Alloys
1343	Annales de Chirurgie	annales de chirurgie	00033944	1	1	0	20468	3	Medical Specialties	167	Endoscopic Surgery
1344	Annales de Chirurgie Plastique et Esthetique	annales de chirurgie plastique et esthetique	01768319	1	1	0	20470	12	Health Professionals	210	Plastic Surgery
1345	Annales de Dermatologie et de Venereologie	annales de dermatologie et de venereologie	01519638	1	1	0	24248	3	Medical Specialties	24	Dermatology
1346	Annales de Genetique	annales de genetique	00033995	1	1	0	21699	3	Medical Specialties	204	Birth Defects
1347	Annales de Geographie	annales de geographie	00034010	1	1	0	27464	13	Social Sciences	438	Regional Studies
1348	Annales de la Societe Entomologique de France	annales de la societe entomologique de france	00379271	1	1	0	21567	1	Biology	53	Zoology
1349	Annales de Limnologie	annales de limnologie	00034088	1	1	0	29031	1	Biology	206	Freshwater Biology
1350	Annales de l'Institut Fourier	annales de l'institut fourier	03730956	1	1	0	23199	11	Math & Physics	337	Mathematics Research
1351	Annales de l'institut Henri Poincare (B) Probability and Statistics	annales de l'institut henri poincare (b) probability and statistics	02460203	1	1	0	23212	11	Math & Physics	476	Cancer Statistics
1352	Annales de l'Institut Henri Poincare. Annales: Analyse Non Lineaire/Nonlinear Analysis	annales de l'institut henri poincare. annales: analyse non lineaire/nonlinear analysis	02941449	1	1	0	23200	11	Math & Physics	14	Nonlinear Analysis
1353	Annales de l'Institut Pasteur/Actualites	annales de l'institut pasteur/actualites	09244204	0	1	0	86466	3	Medical Specialties	22	Allergy & Clinical Immunology
1354	Annales de Medecine Interne	annales de medecine interne	0003410X	1	1	0	26569	3	Medical Specialties	205	Thrombosis
1355	Annales de Medecine Veterinaire	annales de medecine veterinaire	00034118	1	1	0	17654	10	Infectious Diseases	133	Veterinary Science
1356	Annales de Paleontologie	annales de paleontologie	0753-3969	1	1	0	13353	6	Earth Sciences	468	Archeological Science
1357	Annales de Pathologie	annales de pathologie	02426498	1	1	0	13010	3	Medical Specialties	130	Pathology
1358	Annales de Physique	annales de physique	0003-4169	1	1	0	26999	11	Math & Physics	376	Nuclear Physics
1359	Annales de Readaptation et de Medecine Physique	annales de readaptation et de medecine physique	01686054	0	1	0	16267	8	Brain Research	350	Physical Therapy; Brain Injury
1360	ANNALES DE ZOOTECHNIE	annales de zootechnie	0003-424X	1	0	0		10	Infectious Diseases	107	Animal Science
1361	Annales d'Endocrinologie	annales d'endocrinologie	00034266	1	1	0	25391	3	Medical Specialties	82	Clinical Endocrinology
1362	Annales des Ponts et Chaussees, Ingenieur Science Societe	annales des ponts et chaussees, ingenieur science societe	01529668	0	1	0	80785	13	Social Sciences	403	Human Resource Management
1363	ANNALES DES SCIENCES NATURELLES-ZOOLOGIE ET BIOLOGIE ANIMALE	annales des sciences naturelles-zoologie et biologie animale	0003-4339	1	0	0		1	Biology	548	Crustaceans
1364	Annales des Telecommunications/Annals of Telecommunications	annales des telecommunications/annals of telecommunications	00034347	1	1	0	17722	7	Electrical Engineering & Computer Science	5	Signal Processing
1365	Annales d'Urologie	annales d'urologie	00034401	1	1	0	19371	3	Medical Specialties	8	Urology
1366	Annales Francaises d'Anesthesie et de Reanimation	annales francaises d'anesthesie et de reanimation	07507658	1	1	0	21854	3	Medical Specialties	7	Anesthetics & Analgesics
1367	Annales Geophysicae	annales geophysicae	09927689	1	1	0	27424	11	Math & Physics	322	Space Research
1368	Annales Henri Poincare	annales henri poincare	14240637	1	1	0	27000	11	Math & Physics	435	Topology
1369	ANNALES HISTORIQUES DE LA REVOLUTION FRANCAISE	annales historiques de la revolution francaise	0003-4436	1	0	0		9	Humanities	488	Social History
1370	Annales Medico-Psychologiques	annales medico-psychologiques	00034487	1	1	0	29521	8	Brain Research	11	Affective Disorders
1371	Annales d'Oto-Laryngologie et de Chirurgie Cervico-Faciale	annales d'oto-laryngologie et de chirurgie cervico-faciale	0003438X	1	1	0	13618	12	Health Professionals	478	Otolyngology; Head Neck
1372	Annales Pharmaceutiques Francaises	annales pharmaceutiques francaises	00034509	1	1	0	19461	3	Medical Specialties	148	Pharmacy
1373	ANNALES POLONICI MATHEMATICI	annales polonici mathematici	0066-2216	1	0	0		11	Math & Physics	337	Mathematics Research
1374	Annales Scientifiques de l'Ecole Normale Superieure	annales scientifiques de l'ecole normale superieure	00129593	1	1	0	25959	11	Math & Physics	337	Mathematics Research
1375	Annales Societatis Geologorum Poloniae	annales societatis geologorum poloniae	0208-9068	1	1	0	17300154911	6	Earth Sciences	363	Sedimentary Geology
1376	Annales Universitatis Mariae Curie-Sklodowska. Sectio D: Medicina	annales universitatis mariae curie-sklodowska. sectio d: medicina	00662240	0	1	0	27455	12	Health Professionals	194	Dental Research
1377	Annales Zoologici	annales zoologici	00034541	1	1	0	24588	1	Biology	53	Zoology
1378	Annales Zoologici Fennici	annales zoologici fennici	0003455X	1	1	0	24589	1	Biology	401	Sociobiology
1379	ANNALES-ANALI ZA ISTRSKE IN MEDITERANSKE STUDIJE-SERIES HISTORIA ET SOCIOLOGIA	annales-anali za istrske in mediteranske studije-series historia et sociologia	1408-5348	1	0	0		13	Social Sciences	527	Tourism
1380	Annali della Scuola Normale - Classe di Scienze	annali della scuola normale - classe di scienze	0391173X	1	1	0	4700151702	11	Math & Physics	14	Nonlinear Analysis
1382	Annali dell'Istituto Superiore di Sanita	annali dell'istituto superiore di sanita	00212571	0	1	0	39097	3	Medical Specialties	506	Pulmonary
1383	Annali di Chimica	annali di chimica	00034592	1	1	0	22700	5	Chemistry	339	Environmental Chemistry
1384	Annali di Geofisica	annali di geofisica	03652556	1	1	0	110382	6	Earth Sciences	61	Seismology
1385	Annali di igiene : medicina preventiva e di comunita	annali di igiene : medicina preventiva e di comunita	11209135	0	1	0	19568	3	Medical Specialties	148	Pharmacy
1386	Annali di Matematica Pura ed Applicata	annali di matematica pura ed applicata	03733114	1	1	0	6200180175	11	Math & Physics	14	Nonlinear Analysis
1387	Annali di Ottalmologia e Clinica Oculistica	annali di ottalmologia e clinica oculistica	00034665	0	1	0	13284	3	Medical Specialties	530	Hormone Research
1388	Annali Italiani di Chirurgia	annali italiani di chirurgia	0003469X	1	1	0	20482	3	Medical Specialties	89	Surgery
1389	Annali Italiani di Dermatologia Allergologica Clinica e Sperimentale	annali italiani di dermatologia allergologica clinica e sperimentale	0365169X	0	1	0	144638	3	Medical Specialties	460	Dermatological Surgery
1390	Annali Italiani di Medicina Interna	annali italiani di medicina interna	03939340	0	1	0	26571	12	Health Professionals	447	Geriatric Nursing
1391	Annals of African Medicine	annals of african medicine	15963519	0	1	0	145673	3	Medical Specialties	525	Impotence
1392	Annals of Agri Bio Research	annals of agri bio research	09719660	0	1	0	16154	1	Biology	429	Weed Management
1393	Annals of Agricultural and Environmental Medicine	annals of agricultural and environmental medicine	12321966	1	1	0	22715	10	Infectious Diseases	554	Agricultural Environmental Medicine
1394	Annals of Allergy, Asthma and Immunology	annals of allergy, asthma and immunology	10811206	1	1	0	20649	3	Medical Specialties	22	Allergy & Clinical Immunology
1395	Annals of Anatomy	annals of anatomy	09409602	1	1	0	27472	3	Medical Specialties	31	Developmental Biology
1396	Annals of Animal Science	annals of animal science	1642-3402	1	1	0	12700154705	10	Infectious Diseases	107	Animal Science
1397	Annals of Applied Biology	annals of applied biology	00034746	1	1	0	13013	1	Biology	373	Plant Disease
1398	Annals of Applied Probability	annals of applied probability	10505164	1	1	0	24710	11	Math & Physics	476	Cancer Statistics
1399	ANNALS OF APPLIED STATISTICS	annals of applied statistics	1932-6157	1	0	0		13	Social Sciences	94	Statistics
1400	Annals of Arid Zone	annals of arid zone	05701791	1	1	0	36303	1	Biology	520	Rangeland Ecology
1401	Annals of Behavioral Medicine	annals of behavioral medicine	08836612	1	1	0	27473	12	Health Professionals	197	Public Health Service
1402	Annals of Biology	annals of biology	09700153	0	1	0	13016	1	Biology	429	Weed Management
1403	Annals of Biomedical Engineering	annals of biomedical engineering	00906964	1	1	0	27474	12	Health Professionals	178	Biomechanics
1404	Annals of Botany	annals of botany	03057364	1	1	0	16711	1	Biology	196	Botany
1405	Annals of Cancer Research and Therapy	annals of cancer research and therapy	13446835	0	1	0	28709	3	Medical Specialties	405	Clinical Rehabilitation
1406	Annals of Carnegie Museum	annals of carnegie museum	00974463	1	1	0	20076	6	Earth Sciences	78	Paleobiology
1407	Annals of Cases on Information Technology	annals of cases on information technology	1537937X	0	1	0	145642	13	Social Sciences	57	Decision Support Systems
1408	Annals of Clinical and Laboratory Science	annals of clinical and laboratory science	00917370	1	1	0	26785	3	Medical Specialties	300	Atherosclerosis
1409	Annals of Clinical Biochemistry	annals of clinical biochemistry	00045632	1	1	0	16792	3	Medical Specialties	241	Clinical Chemistry
1410	Annals of Clinical Microbiology and Antimicrobials	annals of clinical microbiology and antimicrobials	11476071	0	1	0	19608	10	Infectious Diseases	84	Clinical Microbiology
1412	Annals of Clinical Psychiatry	annals of clinical psychiatry	10401237	1	1	0	14176	8	Brain Research	11	Affective Disorders
1413	Annals of Combinatorics	annals of combinatorics	02180006	1	1	0	24712	11	Math & Physics	156	Discrete Applied Mathematics
1414	ANNALS OF DERMATOLOGY	annals of dermatology	1013-9087	1	0	0		3	Medical Specialties	460	Dermatological Surgery
1415	Annals of Diagnostic Pathology	annals of diagnostic pathology	10929134	1	1	0	27475	3	Medical Specialties	130	Pathology
1416	Annals of Dyslexia	annals of dyslexia	07369387	1	1	0	21601	13	Social Sciences	418	Educational Psychology
1417	ANNALS OF ECONOMICS AND FINANCE	annals of economics and finance	1529-7373	1	0	0		13	Social Sciences	43	Finance
1418	Annals of Emergency Medicine	annals of emergency medicine	01960644	1	1	0	15220	12	Health Professionals	466	Emergency Medicine
1419	Annals of Epidemiology	annals of epidemiology	10472797	1	1	0	19569	12	Health Professionals	311	Medical Screening & Epidemiology
1420	Annals of Family Medicine	annals of family medicine	15441709	1	1	0	27479	12	Health Professionals	451	Medical Education
1421	Annals of Forest Science	annals of forest science	01297966	1	1	0	25557	1	Biology	231	Forest Science
1422	Annals of Fundeni Hospital	annals of fundeni hospital	12243450	0	1	0	27994	3	Medical Specialties	537	Clinical Medicine (Romania)
1423	Annals of Geophysics	annals of geophysics	15935213	1	1	0	27426	6	Earth Sciences	61	Seismology
1424	Annals of Glaciology	annals of glaciology	02603055	1	1	0	110607	6	Earth Sciences	493	Glaciology
1425	Annals of Global Analysis and Geometry	annals of global analysis and geometry	0232704X	1	1	0	24720	11	Math & Physics	435	Topology
1426	Annals of Hematology	annals of hematology	09395555	1	1	0	25426	3	Medical Specialties	19	Leukemia
1427	Annals of Hematology, Supplement	annals of hematology, supplement	09458077	0	1	0	92504	3	Medical Specialties	19	Leukemia
1428	Annals of Hepatology	annals of hepatology	16652681	1	1	0	38551	10	Infectious Diseases	20	Virology
1429	Annals of Human Biology	annals of human biology	01464503	1	1	0	13035	3	Medical Specialties	530	Hormone Research
1430	Annals of Human Genetics	annals of human genetics	00034800	1	1	0	21703	3	Medical Specialties	81	Human Molecular Genetics
1431	Annals of Indian Academy of Neurology	annals of indian academy of neurology	0972-2327	1	1	0	4700152407	8	Brain Research	445	NeuroImmunology
1432	Annals of Internal Medicine	annals of internal medicine	00034819	1	1	0	26574	3	Medical Specialties	2	Circulation
1433	Annals of Long-Term Care	annals of long-term care	15247929	0	1	0	28537	8	Brain Research	174	Geriatrics
1434	Annals of Mathematics	annals of mathematics	0003486X	1	1	0	24721	11	Math & Physics	337	Mathematics Research
1435	Annals of Mathematics and Artificial Intelligence	annals of mathematics and artificial intelligence	10122443	1	1	0	23670	7	Electrical Engineering & Computer Science	160	Artificial Intelligence
1436	Annals of Mathematics Studies	annals of mathematics studies	0066-2313	1	1	0	24722	11	Math & Physics	337	Mathematics Research
1437	Annals of Medical Sciences	annals of medical sciences	13000683	0	1	0	27493	8	Brain Research	324	Epilepsy
1438	Annals of Medicine	annals of medicine	01651221	1	1	0	26773	3	Medical Specialties	81	Human Molecular Genetics
1439	Annals of Microbiology	annals of microbiology	15904261	1	1	0	16799	2	Biotechnology	117	Food Protection
1440	Annals of Neurology	annals of neurology	03645134	1	1	0	14179	8	Brain Research	445	NeuroImmunology
1441	Annals of Noninvasive Electrocardiology	annals of noninvasive electrocardiology	1082720X	1	1	0	22445	3	Medical Specialties	258	Electrocardiography
1442	Annals of Nuclear Energy	annals of nuclear energy	03064549	1	1	0	29363	4	Chemical, Mechanical, & Civil Engineering	47	Nuclear Engineering
1443	Annals of Nuclear Medicine	annals of nuclear medicine	09147187	1	1	0	16558	3	Medical Specialties	184	Nuclear Medicine
1444	Annals of Nutrition and Metabolism	annals of nutrition and metabolism	02506807	1	1	0	29992	12	Health Professionals	42	Nutrition
1445	Annals of Occupational Hygiene	annals of occupational hygiene	00034878	1	1	0	28571	12	Health Professionals	17	Occupational Health
1446	Annals of Oncology	annals of oncology	09237534	1	1	0	28711	3	Medical Specialties	12	Oncology
1447	Annals of Operations Research	annals of operations research	02545330	1	1	0	23090	13	Social Sciences	74	Operations Research
1448	Annals of Ophthalmology	annals of ophthalmology	15304086	1	1	0	13286	3	Medical Specialties	41	Ophthalmology
1449	Annals of Otology, Rhinology and Laryngology	annals of otology, rhinology and laryngology	00034894	1	1	0	13619	8	Brain Research	110	Otolaryngology; Laryngoscope
1450	Annals of periodontology / the American Academy of Periodontology	annals of periodontology / the american academy of periodontology	15530841	0	1	0	94384	12	Health Professionals	203	Periodontology
1451	Annals of Pharmacotherapy	annals of pharmacotherapy	10600280	1	1	0	19464	3	Medical Specialties	148	Pharmacy
1452	Annals of Physics	annals of physics	00034916	1	1	0	27002	11	Math & Physics	463	Physics; Current Developments
1453	Annals of Plastic Surgery	annals of plastic surgery	01487043	1	1	0	20483	12	Health Professionals	210	Plastic Surgery
1454	Annals of Probability	annals of probability	00911798	1	1	0	24724	11	Math & Physics	476	Cancer Statistics
1455	Annals of Pure and Applied Logic	annals of pure and applied logic	01680072	1	1	0	24726	7	Electrical Engineering & Computer Science	331	Logic
1456	Annals of Regional Science	annals of regional science	05701864	1	1	0	30715	13	Social Sciences	438	Regional Studies
1457	Annals of Saudi Medicine	annals of saudi medicine	02564947	1	1	0	27495	3	Medical Specialties	405	Clinical Rehabilitation
1458	Annals of Science	annals of science	00033790	1	1	0	19321	9	Humanities	182	Science History
1459	Annals of Software Engineering	annals of software engineering	10227091	1	1	0	59840	7	Electrical Engineering & Computer Science	458	Computer Systems Theory
1460	Annals of Statistics	annals of statistics	00905364	1	1	0	13649	13	Social Sciences	94	Statistics
1461	Annals of Surgery	annals of surgery	00034932	1	1	0	20485	3	Medical Specialties	405	Clinical Rehabilitation
1462	Annals of Surgical Oncology	annals of surgical oncology	10689265	1	1	0	39465	3	Medical Specialties	399	Surgical Oncology
1463	Annals of the Academy of Medicine, Singapore	annals of the academy of medicine, singapore	03044602	1	1	0	26516	12	Health Professionals	466	Emergency Medicine
1464	Annals of the American Academy of Political and Social Science	annals of the american academy of political and social science	00027162	1	1	0	15528	13	Social Sciences	327	Criminology
1465	Annals of the Association of American Geographers	annals of the association of american geographers	00045608	1	1	0	27492	13	Social Sciences	198	Political Geography
1466	Annals of the College of Surgeons of Hong Kong	annals of the college of surgeons of hong kong	10284001	0	1	0	75651	3	Medical Specialties	89	Surgery
1467	Annals of the Entomological Society of America	annals of the entomological society of america	00138746	1	1	0	19811	1	Biology	323	Entomology
1468	Annals of the Institute of Statistical Mathematics	annals of the institute of statistical mathematics	00203157	1	1	0	23213	13	Social Sciences	94	Statistics
1469	Annals of the Missouri Botanical Garden	annals of the missouri botanical garden	00266493	1	1	0	19351	1	Biology	196	Botany
1470	Annals of the New York Academy of Sciences	annals of the new york academy of sciences	00778923	1	1	0	21754	8	Brain Research	6	Neuroscience; Molecular & Cellular
1471	Annals of the Rheumatic Diseases	annals of the rheumatic diseases	00034967	1	1	0	19136	3	Medical Specialties	16	Rheumatology
1472	Annals of the Royal Australasian College of Dental Surgeons	annals of the royal australasian college of dental surgeons	01581570	0	1	0	23530	12	Health Professionals	457	Oral Surgery
1473	Annals of the Royal College of Surgeons of England	annals of the royal college of surgeons of england	00358843	1	1	0	22244	3	Medical Specialties	89	Surgery
1474	Annals of thoracic and cardiovascular surgery : official journal of the Association of Thoracic and Cardiovascular Surgeons of Asia	annals of thoracic and cardiovascular surgery : official journal of the association of thoracic and cardiovascular surgeons of asia	13411098	1	1	0	95292	3	Medical Specialties	114	Thoracic Surgery
1475	Annals of Thoracic Medicine	annals of thoracic medicine	1817-1737	1	1	0	4700153005	3	Medical Specialties	51	Chest & Respiratory
1476	Annals of Thoracic Surgery	annals of thoracic surgery	00034975	1	1	0	20489	3	Medical Specialties	114	Thoracic Surgery
1477	Annals of Tourism Research	annals of tourism research	01607383	1	1	0	30718	13	Social Sciences	527	Tourism
1478	Annals of transplantation : quarterly of the Polish Transplantation Society	annals of transplantation : quarterly of the polish transplantation society	14259524	1	1	0	20490	3	Medical Specialties	101	Transplantation
1479	Annals of Tropical Medicine and Parasitology	annals of tropical medicine and parasitology	00034983	1	1	0	21788	10	Infectious Diseases	116	Tropical Medicine
1480	Annals of Tropical Paediatrics	annals of tropical paediatrics	02724936	1	1	0	14488	3	Medical Specialties	405	Clinical Rehabilitation
1481	Annals of Vascular Surgery	annals of vascular surgery	08905096	1	1	0	20492	3	Medical Specialties	59	Vascular Surgery
1482	Annee Psychologique	annee psychologique	00035033	1	1	0	29523	8	Brain Research	143	Memory & Cognition
1483	ANNU_REV_ENERG_ENV	annu_rev_energ_env	#N/A	0	0	1		4	Chemical, Mechanical, & Civil Engineering	416	Solar & Wind Power
1484	ANNU_REV_MATER_RES	annu_rev_mater_res	#N/A	0	0	1		4	Chemical, Mechanical, & Civil Engineering	260	Electrochemistry
1485	ANNU_REV_PLANT_PHYS	annu_rev_plant_phys	#N/A	0	0	1		1	Biology	21	Plant Physiology
1486	ANNU_SOC_CHRIST_ETH	annu_soc_christ_eth	#N/A	0	0	1		9	Humanities	407	Ethics
1487	Annual ACM Conference on Assistive Technologies, Proceedings	annual acm conference on assistive technologies, proceedings	#N/A	0	1	0	94330	7	Electrical Engineering & Computer Science	430	User Interface Design
1488	Annual ACM Symposium on Parallelism in Algorithms and Architectures	annual acm symposium on parallelism in algorithms and architectures	#N/A	0	1	0	145619	11	Math & Physics	291	Design & Analysis of Algorithms
1489	Annual Canadian Nuclear Society Conference	annual canadian nuclear society conference	#N/A	0	1	0	145574	4	Chemical, Mechanical, & Civil Engineering	47	Nuclear Engineering
1490	Annual Conference of the North American Fuzzy Information Processing Society - NAFIPS	annual conference of the north american fuzzy information processing society - nafips	#N/A	0	1	0	50064	7	Electrical Engineering & Computer Science	526	Fuzzy Logic
1491	Annual Device Research Conference Digest	annual device research conference digest	#N/A	0	1	0	51864	7	Electrical Engineering & Computer Science	175	Solid State Electronics
1492	Annual Forum Proceedings - AHS International	annual forum proceedings - ahs international	15522938	0	1	0	4000148004	4	Chemical, Mechanical, & Civil Engineering	409	Aerospace
1493	Annual Forum Proceedings - American Helicopter Society	annual forum proceedings - american helicopter society	07334249	0	1	0	13105	4	Chemical, Mechanical, & Civil Engineering	409	Aerospace
1494	Annual Fuels and Lubes Asia Conference and Exhibition	annual fuels and lubes asia conference and exhibition	#N/A	0	1	0	86392	4	Chemical, Mechanical, & Civil Engineering	482	Friction Lubrication & Wear
1495	Annual IEEE Semiconductor Thermal Measurement and Management Symposium	annual ieee semiconductor thermal measurement and management symposium	10652221	0	1	0	120079	4	Chemical, Mechanical, & Civil Engineering	439	Electrochemical Development
1496	Annual International Conference of the IEEE Engineering in Medicine and Biology - Proceedings	annual international conference of the ieee engineering in medicine and biology - proceedings	05891019	0	1	0	34202	7	Electrical Engineering & Computer Science	450	Medical Image Processing
1497	Annual ISA Analysis Division Symposium - Proceedings	annual isa analysis division symposium - proceedings	56171099	0	1	0	110387	4	Chemical, Mechanical, & Civil Engineering	417	Ocean Engineering
1498	Annual Meeting - Technical Section, Canadian Pulp and Paper Association, Preprints	annual meeting - technical section, canadian pulp and paper association, preprints	03166732	0	1	0		4	Chemical, Mechanical, & Civil Engineering	60	Pulp & Paper
1499	Annual Meeting of the Pulp and Paper Technical Association of Canada (PAPTAC)	annual meeting of the pulp and paper technical association of canada (paptac)	14947722	0	1	0	145637	4	Chemical, Mechanical, & Civil Engineering	480	Wood Components
1500	Annual North American Waste to Energy Conference, NAWTEC	annual north american waste to energy conference, nawtec	#N/A	0	1	0	110391	4	Chemical, Mechanical, & Civil Engineering	119	Energy Fuel
1501	Annual Proceedings - Association for the Advancement of Automotive Medicine	annual proceedings - association for the advancement of automotive medicine	15400360	0	1	0	89209	4	Chemical, Mechanical, & Civil Engineering	98	Automotive Engineering
1502	Annual Proceedings - Reliability Physics (Symposium)	annual proceedings - reliability physics (symposium)	00999512	0	1	0	95029	4	Chemical, Mechanical, & Civil Engineering	439	Electrochemical Development
1503	Annual Proceedings Soil and Crop Science Society of Florida	annual proceedings soil and crop science society of florida	00964522	1	1	0	30850	1	Biology	454	Insect Physiology
1504	Annual Quality Congress Transactions	annual quality congress transactions	#N/A	0	1	0	81317	13	Social Sciences	486	Operations Management
1506	Annual Report - Conference on Electrical Insulation and Dielectric Phenomena, CEIDP	annual report - conference on electrical insulation and dielectric phenomena, ceidp	00849162	0	1	0	18789	7	Electrical Engineering & Computer Science	253	Dielectrics
1507	Annual Reports in Medicinal Chemistry	annual reports in medicinal chemistry	00657743	1	1	0	19465	5	Chemistry	54	Pharmaceutical Design
1508	Annual Reports on NMR Spectroscopy	annual reports on nmr spectroscopy	#N/A	1	1	0	4000152121	5	Chemistry	88	Computational Chemistry
1509	ANNUAL REVIEW OF ANALYTICAL CHEMISTRY	annual review of analytical chemistry	1936-1327	1	0	0		5	Chemistry	389	Mass Spectrometry
1510	Annual Review of Anthropology	annual review of anthropology	00846570	1	1	0	68623	13	Social Sciences	250	Ethnology
1511	Annual Review of Applied Linguistics	annual review of applied linguistics	0267-1905	1	1	0	130087	13	Social Sciences	169	Language Learning
1512	Annual Review of Astronomy and Astrophysics	annual review of astronomy and astrophysics	00664146	1	1	0	26651	11	Math & Physics	103	Astronomy & Astrophysics
1513	Annual Review of Biochemistry	annual review of biochemistry	00664154	1	1	0	16801	3	Medical Specialties	1	Clinical Cancer Research
1514	Annual Review of Biomedical Engineering	annual review of biomedical engineering	1523-9829	1	1	0	13037	12	Health Professionals	178	Biomechanics
1515	ANNUAL REVIEW OF BIOPHYSICS	annual review of biophysics	1936-122X	1	0	0		10	Infectious Diseases	523	Molecular Biology Methods
1516	Annual Review of Biophysics and Biomolecular Structure	annual review of biophysics and biomolecular structure	10568700	1	1	0	14835	2	Biotechnology	4	Protein Science
1517	Annual Review of Cell and Developmental Biology	annual review of cell and developmental biology	10810706	1	1	0	18395	10	Infectious Diseases	48	Molecular Cell Biology
1518	Annual Review of Chemical and Biomolecular Engineering	annual review of chemical and biomolecular engineering	#N/A	1	0	0		4	Chemical, Mechanical, & Civil Engineering	260	Electrochemistry
1519	Annual Review of Clinical Psychology	annual review of clinical psychology	15485943	1	1	0	4600151524	12	Health Professionals	425	Clinical Psychiatry
1520	Annual Review of Condensed Matter Physics	annual review of condensed matter physics	#N/A	1	0	0		4	Chemical, Mechanical, & Civil Engineering	147	Mechanics of Solids & Structures
1521	Annual Review of Earth and Planetary Sciences	annual review of earth and planetary sciences	00846597	1	1	0	22005	11	Math & Physics	353	Geophysical Science
1522	Annual Review of Ecology and Systematics	annual review of ecology and systematics	00664162	1	1	0	32759	1	Biology	218	Molecular Biological Evolution
1523	Annual Review of Ecology, Evolution, and Systematics	annual review of ecology, evolution, and systematics	15452069	1	1	0	110325	1	Biology	423	Molecular Ecology
1524	ANNUAL REVIEW OF ECONOMICS	annual review of economics	1941-1383	1	0	0		13	Social Sciences	79	Economics
1525	ANNUAL REVIEW OF ENERGY AND THE ENVIRONMENT	annual review of energy and the environment	1056-3466	1	0	0		13	Social Sciences	486	Operations Management
1526	Annual Review of Entomology	annual review of entomology	00664170	1	1	0	19133	1	Biology	131	Pest Management Science
1527	Annual Review of Environment and Resources	annual review of environment and resources	1543-5938	1	1	0	28800	13	Social Sciences	237	Environmental Management
1528	ANNUAL REVIEW OF FINANCIAL ECONOMICS	annual review of financial economics	1941-1367	1	0	0		13	Social Sciences	43	Finance
1529	Annual Review of Fluid Mechanics	annual review of fluid mechanics	00664189	1	1	0	13839	4	Chemical, Mechanical, & Civil Engineering	187	Fluid Mechanics
1530	ANNUAL REVIEW OF FOOD SCIENCE AND TECHNOLOGY, VOL 1	annual review of food science and technology, vol 1	1941-1413	1	0	0		5	Chemistry	514	Carbohydrate Research
1531	Annual Review of Genetics	annual review of genetics	00664197	1	1	0	21706	3	Medical Specialties	1	Clinical Cancer Research
1532	Annual Review of Genomics and Human Genetics	annual review of genomics and human genetics	15278204	1	1	0	21708	2	Biotechnology	127	Genomics & Nucleic Acids
1533	Annual Review of Immunology	annual review of immunology	07320582	1	1	0	20651	10	Infectious Diseases	9	Immunology
1534	ANNUAL REVIEW OF IMMUNOLOGY, VOL 28	annual review of immunology, vol 28	0732-0582	1	0	0		10	Infectious Diseases	9	Immunology
1535	Annual Review of Information Science and Technology	annual review of information science and technology	00664200	1	1	0	12124	7	Electrical Engineering & Computer Science	276	Search Engines; Web Crawling
1536	Annual Review of Law and Social Science	annual review of law and social science	1550-3585	1	1	0	5200152206	13	Social Sciences	27	Law
1537	ANNUAL REVIEW OF MARINE SCIENCE	annual review of marine science	1941-1405	1	0	0		6	Earth Sciences	374	Water Resource
1538	Annual Review of Materials Research	annual review of materials research	15317331	1	1	0	20497	4	Chemical, Mechanical, & Civil Engineering	260	Electrochemistry
1539	ANNUAL REVIEW OF MATERIALS SCIENCE	annual review of materials science	0084-6600	1	0	0		7	Electrical Engineering & Computer Science	223	Photo-Optics
1540	Annual Review of Medicine	annual review of medicine	00664219	1	1	0	27498	10	Infectious Diseases	424	Cytogenetics & Genome Mapping
1541	Annual Review of Microbiology	annual review of microbiology	00664227	1	1	0	19614	10	Infectious Diseases	29	Bacteriology
1542	Annual Review of Neuroscience	annual review of neuroscience	0147006X	1	1	0	14181	8	Brain Research	6	Neuroscience; Molecular & Cellular
1543	Annual Review of Nuclear and Particle Science	annual review of nuclear and particle science	0163-8998	1	1	0	14621	11	Math & Physics	376	Nuclear Physics
1544	Annual Review of Nutrition	annual review of nutrition	01999885	1	1	0	29993	12	Health Professionals	42	Nutrition
1545	Annual Review of Pathology: Mechanisms of Disease	annual review of pathology: mechanisms of disease	1553-4006	1	1	0	11300153736	10	Infectious Diseases	394	Gene Therapy
1546	Annual Review of Pharmacology and Toxicology	annual review of pharmacology and toxicology	03621642	1	1	0	19479	12	Health Professionals	402	Molecular Medicine
1547	Annual Review of Physical Chemistry	annual review of physical chemistry	0066426X	1	1	0	26555	5	Chemistry	179	Molecular Physics
1548	Annual Review of Physiology	annual review of physiology	00664278	1	1	0	120008	10	Infectious Diseases	441	Peptides
1549	Annual Review of Phytopathology	annual review of phytopathology	00664286	1	1	0	16715	2	Biotechnology	449	Systematics & Evolutionary Microbiology
1550	Annual review of plant biology	annual review of plant biology	10402519	1	1	0	16721	1	Biology	21	Plant Physiology
1551	Annual Review of Political Science	annual review of political science	10942939	1	1	0	15646	13	Social Sciences	181	Political Science
1552	Annual Review of Progress in Applied Computational Electromagnetics	annual review of progress in applied computational electromagnetics	#N/A	0	1	0	91577	7	Electrical Engineering & Computer Science	65	Antenna
1553	Annual Review of Psychology	annual review of psychology	00664308	1	1	0	12010	13	Social Sciences	418	Educational Psychology
1554	Annual Review of Public Health	annual review of public health	01637525	1	1	0	19584	12	Health Professionals	197	Public Health Service
1555	ANNUAL REVIEW OF RESOURCE ECONOMICS	annual review of resource economics	1941-1340	1	0	0		13	Social Sciences	270	Agricultural Economics
1556	Annual Review of Sociology	annual review of sociology	03600572	1	1	0	16976	13	Social Sciences	283	Sociology
1557	Annual Reviews in Control	annual reviews in control	13675788	1	1	0	27843	11	Math & Physics	435	Topology
1559	Annual Technical Conference - ANTEC, Conference Proceedings	annual technical conference - antec, conference proceedings	#N/A	0	1	0	53842	5	Chemistry	10	Macromolecules & Polymers
1560	ANQ-A QUARTERLY JOURNAL OF SHORT ARTICLES NOTES AND REVIEWS	anq-a quarterly journal of short articles notes and reviews	0895-769X	1	0	0		9	Humanities	209	English Literature
1561	ANQ-Q_J_SHORT_ART_N	anq-q_j_short_art_n	#N/A	0	0	1		9	Humanities	420	Semiotics
1562	Antarctic Record	antarctic record	00857289	0	1	0	29821	6	Earth Sciences	157	Geology & Tectonics
1563	Antarctic Science	antarctic science	01365207	1	1	0	13040	1	Biology	30	Marine Biology
1564	Anthropological Forum	anthropological forum	0066-4677	1	1	0	5600155504	13	Social Sciences	250	Ethnology
1565	ANTHROPOLOGICAL NOTEBOOKS	anthropological notebooks	1408-032X	1	0	0		3	Medical Specialties	525	Impotence
1566	Anthropological Quarterly	anthropological quarterly	00035491	1	1	0	39530	13	Social Sciences	250	Ethnology
1567	Anthropological Science	anthropological science	09187960	1	1	0	56297	1	Biology	321	Human Evolution
1568	Anthropological Theory	anthropological theory	1463-4996	1	1	0	5700161756	13	Social Sciences	250	Ethnology
1569	Anthropologie	anthropologie	00035521	1	1	0	69772	6	Earth Sciences	468	Archeological Science
1570	Anthropologischer Anzeiger; Bericht uber die biologisch-anthropologische Literatur	anthropologischer anzeiger; bericht uber die biologisch-anthropologische literatur	00035548	1	1	0	33257	1	Biology	321	Human Evolution
1571	Anthropology and Archeology of Eurasia	anthropology and archeology of eurasia	10611959	1	1	0	39819	9	Humanities	410	Critical Studies
1572	Anthropology and Education Quarterly	anthropology and education quarterly	01617761	1	1	0	89175	13	Social Sciences	234	Symbolic Interaction
1573	Anthropology and Medicine	anthropology and medicine	13648470	0	1	0	94203	13	Social Sciences	403	Human Resource Management
1574	ANTHROPOLOGY SOUTHERN AFRICA	anthropology southern africa	0258-0144	1	0	0		13	Social Sciences	250	Ethnology
1575	Anthropos	anthropos	02579774	1	1	0	85336	13	Social Sciences	250	Ethnology
1576	Anthrozoos	anthrozoos	08927936	1	1	0	24606	13	Social Sciences	403	Human Resource Management
1577	Antibiotiki i Khimioterapiya	antibiotiki i khimioterapiya	02352990	1	1	0	19486	10	Infectious Diseases	55	AntiMicrobial Agents
1578	Antibiotiques	antibiotiques	12945501	1	1	0	19487	10	Infectious Diseases	55	AntiMicrobial Agents
1579	Anti-Cancer Drug Design	anti-cancer drug design	02669536	1	1	0	37409	5	Chemistry	54	Pharmaceutical Design
1580	Anti-Cancer Drugs	anti-cancer drugs	09594973	1	1	0	28727	3	Medical Specialties	12	Oncology
1581	Anticancer Research	anticancer research	02507005	1	1	0	28728	3	Medical Specialties	1	Clinical Cancer Research
1582	ANTI-CANCER_DRUG_DES	anti-cancer_drug_des	#N/A	0	0	1		5	Chemistry	54	Pharmaceutical Design
1583	Anti-Corrosion Methods and Materials	anti-corrosion methods and materials	00035599	1	1	0	28982	4	Chemical, Mechanical, & Civil Engineering	132	Corrosion
1584	ANTIKE UND ABENDLAND	antike und abendland	0003-5696	1	0	0		9	Humanities	112	Classics
1585	Antimicrobial Agents and Chemotherapy	antimicrobial agents and chemotherapy	00664804	1	1	0	19615	10	Infectious Diseases	55	AntiMicrobial Agents
1586	ANTIOCH REVIEW	antioch review	0003-5769	1	0	0		9	Humanities	222	Linguistics
1587	Antioxidants and Redox Signaling	antioxidants and redox signaling	15230864	1	1	0	27514	12	Health Professionals	402	Molecular Medicine
1588	Antipode	antipode	00664812	1	1	0	27470	13	Social Sciences	198	Political Geography
1589	Antiquity	antiquity	0003598X	1	1	0	98073	6	Earth Sciences	468	Archeological Science
1590	Antisense and Nucleic Acid Drug Development	antisense and nucleic acid drug development	10872906	1	1	0	38818	2	Biotechnology	127	Genomics & Nucleic Acids
1591	Antitrust Law Journal	antitrust law journal	00036056	1	1	0	24716	13	Social Sciences	411	Econometrics
1592	Antiviral Chemistry and Chemotherapy	antiviral chemistry and chemotherapy	09563202	1	1	0	16803	10	Infectious Diseases	20	Virology
1593	Antiviral Research	antiviral research	01663542	1	1	0	19617	10	Infectious Diseases	20	Virology
1594	Antiviral Therapy	antiviral therapy	13596535	1	1	0	21790	3	Medical Specialties	91	AIDS Research
1595	Antonie van Leeuwenhoek, International Journal of General and Molecular Microbiology	antonie van leeuwenhoek, international journal of general and molecular microbiology	00036072	1	1	0	14944	2	Biotechnology	449	Systematics & Evolutionary Microbiology
1596	ANUARIO DE ESTUDIOS AMERICANOS	anuario de estudios americanos	0210-5810	1	0	0		13	Social Sciences	198	Political Geography
1597	ANUARIO DE ESTUDIOS MEDIEVALES	anuario de estudios medievales	0066-5061	1	0	0		9	Humanities	182	Science History
1598	Anuario de Psicologia	anuario de psicologia	00665126	0	1	0	12014	8	Brain Research	302	Speech Language & Hearing
1599	ANUARIO FILOSOFICO	anuario filosofico	0066-5215	1	0	0		9	Humanities	334	Contemporary Philosophy
1600	Anxiety, Stress and Coping	anxiety, stress and coping	10615806	1	1	0	12020	12	Health Professionals	289	Behavioral Research Therapy
1601	ANZ Journal of Surgery	anz journal of surgery	14451433	1	1	0	20395	3	Medical Specialties	89	Surgery
1602	Anzeiger fur Schadlingskunde	anzeiger fur schadlingskunde	14365693	1	1	0	19135	1	Biology	454	Insect Physiology
1603	ANZIAM Journal	anziam journal	14461811	1	1	0	4700152860	11	Math & Physics	228	Simulation
1604	AORN journal	aorn journal	00012092	1	1	0	27052	12	Health Professionals	453	Hospital Management
1605	AP Australian Printer Magazine	ap australian printer magazine	10331522	0	1	0	27803	4	Chemical, Mechanical, & Civil Engineering	440	Digital Printing
1606	APA Planning Advisory Service Reports	apa planning advisory service reports	01608266	0	1	0	91066	13	Social Sciences	388	Environmental Law
1607	Apeiron	apeiron	08436061	0	1	0	26655	11	Math & Physics	125	High Energy Physics
1608	APERTURE	aperture	#N/A	1	0	0		9	Humanities	467	Cross Disciplinary Studies
1609	Aphasiology	aphasiology	02687038	1	1	0	14183	8	Brain Research	412	Neuroscience Methods
1610	Apidologie	apidologie	00448435	1	1	0	19137	1	Biology	544	Insects
1611	APLAR Journal of Rheumatology	aplar journal of rheumatology	02190494	0	1	0	130144	3	Medical Specialties	16	Rheumatology
1612	APMIS	apmis	09034641	1	1	0	12400	10	Infectious Diseases	424	Cytogenetics & Genome Mapping
1613	APMIS, Supplement	apmis, supplement	0903465X	0	1	0	12425	10	Infectious Diseases	424	Cytogenetics & Genome Mapping
1614	APOLLO-THE INTERNATIONAL MAGAZINE OF THE ARTS	apollo-the international magazine of the arts	#N/A	1	0	0		9	Humanities	268	Art History
1615	Apoptosis	apoptosis	13608185	1	1	0	18403	3	Medical Specialties	1	Clinical Cancer Research
1616	APPALACHIAN JOURNAL	appalachian journal	#N/A	1	0	0		9	Humanities	170	American History
1617	Apparel	apparel	08963991	0	1	0	12019	4	Chemical, Mechanical, & Civil Engineering	421	Dyes & Pigments
1618	Appetite	appetite	01956663	1	1	0	29994	3	Medical Specialties	83	Dietetics
1619	Appita Annual Conference	appita annual conference	14435454	0	1	0	76356	4	Chemical, Mechanical, & Civil Engineering	480	Wood Components
1620	APPITA Annual General Conference	appita annual general conference	#N/A	0	1	0	74806	4	Chemical, Mechanical, & Civil Engineering	332	Pulp Paper Science
1621	Appita Journal	appita journal	10386807	1	1	0	14684	4	Chemical, Mechanical, & Civil Engineering	332	Pulp Paper Science
1622	Appliance	appliance	00036781	0	1	0	18720	7	Electrical Engineering & Computer Science	489	Consumer Electronics
1623	Applicable Algebra in Engineering, Communications and Computing	applicable algebra in engineering, communications and computing	09381279	1	1	0	28048	7	Electrical Engineering & Computer Science	433	Control Systems
1624	APPLICABLE ANALYSIS	applicable analysis	0003-6811	1	0	0		11	Math & Physics	14	Nonlinear Analysis
1625	APPLICABLE ANALYSIS AND DISCRETE MATHEMATICS	applicable analysis and discrete mathematics	1452-8630	1	0	0		11	Math & Physics	14	Nonlinear Analysis
1626	Applications of Mathematics	applications of mathematics	08627940	1	1	0	25145	11	Math & Physics	351	Computational Math
1627	Applied Acoustics	applied acoustics	0003682X	1	1	0	12946	4	Chemical, Mechanical, & Civil Engineering	497	Acoustics
1628	Applied and Computational Harmonic Analysis	applied and computational harmonic analysis	10635203	1	1	0	25150	11	Math & Physics	435	Topology
1629	APPLIED AND COMPUTATIONAL MATHEMATICS	applied and computational mathematics	1683-3511	1	0	0		11	Math & Physics	392	Optimization Theory
1630	Applied and Environmental Microbiology	applied and environmental microbiology	00992240	1	1	0	19618	1	Biology	369	Environmental Microbiology
1631	Applied and Preventive Psychology	applied and preventive psychology	09621849	1	1	0	12023	12	Health Professionals	289	Behavioral Research Therapy
1632	Applied Animal Behaviour Science	applied animal behaviour science	01681591	1	1	0	24609	10	Infectious Diseases	503	Poultry Science
1633	Applied Artificial Intelligence	applied artificial intelligence	08839514	1	1	0	23673	7	Electrical Engineering & Computer Science	3	Data Mining
1634	Applied biochemistry and biotechnology	applied biochemistry and biotechnology	02732289	1	1	0	110291	2	Biotechnology	163	Enzyme Microbiological Techniques
1635	Applied Biochemistry and Biotechnology - Part B Molecular Biotechnology	applied biochemistry and biotechnology - part b molecular biotechnology	10736085	1	1	0	16104	10	Infectious Diseases	394	Gene Therapy
1636	Applied Biochemistry and Microbiology	applied biochemistry and microbiology	00036838	1	1	0	16806	2	Biotechnology	449	Systematics & Evolutionary Microbiology
1637	Applied Bioinformatics	applied bioinformatics	11755636	0	1	0	144799	2	Biotechnology	146	BioInformatics
1638	Applied Catalysis A: General	applied catalysis a: general	0926860X	1	1	0	16342	5	Chemistry	199	Catalysis
1639	Applied Catalysis B: Environmental	applied catalysis b: environmental	09263373	1	1	0	16343	5	Chemistry	269	Applied Catalysis
1640	Applied Categorical Structures	applied categorical structures	09272852	1	1	0	28049	11	Math & Physics	435	Topology
1641	Applied Clay Science	applied clay science	01691317	1	1	0	24614	6	Earth Sciences	413	Mineralogy
1642	Applied Cognitive Psychology	applied cognitive psychology	01099072	1	1	0	12024	8	Brain Research	143	Memory & Cognition
1643	Applied Composite Materials	applied composite materials	0929189X	1	1	0	20498	4	Chemical, Mechanical, & Civil Engineering	168	Composites
1644	Applied Computational Electromagnetics Society Journal	applied computational electromagnetics society journal	10544887	1	1	0	13200	7	Electrical Engineering & Computer Science	65	Antenna
1645	Applied Computational Electromagnetics Society Newsletter	applied computational electromagnetics society newsletter	10569170	0	1	0	13216	7	Electrical Engineering & Computer Science	65	Antenna
1646	Applied Computational Intelligence - Proceedings of the 6th International FLINS Conference	applied computational intelligence - proceedings of the 6th international flins conference	#N/A	0	1	0	68070	7	Electrical Engineering & Computer Science	526	Fuzzy Logic
1647	Applied Developmental Science	applied developmental science	1088-8691	1	1	0	5700155900	13	Social Sciences	312	Child Development
1648	Applied Ecology and Environmental Research	applied ecology and environmental research	15891623	1	1	0	100147015	1	Biology	429	Weed Management
1649	APPLIED ECONOMIC PERSPECTIVES AND POLICY	applied economic perspectives and policy	2040-5790	1	0	0		13	Social Sciences	270	Agricultural Economics
1650	Applied Economics	applied economics	00036846	1	1	0	18768	13	Social Sciences	95	Applied Economics
1651	Applied Economics Letters	applied economics letters	11466429	1	1	0	18769	13	Social Sciences	95	Applied Economics
1652	Applied Energy	applied energy	03062619	1	1	0	28801	4	Chemical, Mechanical, & Civil Engineering	416	Solar & Wind Power
1653	Applied Engineering in Agriculture	applied engineering in agriculture	08838542	1	1	0	16190	4	Chemical, Mechanical, & Civil Engineering	172	Agricultural Engineering
1654	Applied Entomology and Zoology	applied entomology and zoology	00036862	1	1	0	19141	1	Biology	454	Insect Physiology
1655	Applied Ergonomics	applied ergonomics	00036870	1	1	0	13929	7	Electrical Engineering & Computer Science	430	User Interface Design
1656	Applied Financial Economics	applied financial economics	09603107	0	1	0	22726	13	Social Sciences	43	Finance
1657	Applied Geochemistry	applied geochemistry	08832927	1	1	0	24615	6	Earth Sciences	158	GeoChemistry
1658	Applied Geography	applied geography	01436228	1	1	0	27471	6	Earth Sciences	87	Remote Sensing
1659	Applied Geophysics	applied geophysics	1672-7975	1	1	0	6600153107	4	Chemical, Mechanical, & Civil Engineering	442	Applied Geophysics
1660	Applied health economics and health policy	applied health economics and health policy	11755652	0	1	0	27516	12	Health Professionals	473	Pharmaco Economics
1661	Applied Herpetology	applied herpetology	1570-7539	1	1	0	7100153124	1	Biology	545	Australian Ecology
1662	Applied Immunohistochemistry and Molecular Morphology	applied immunohistochemistry and molecular morphology	1062-3345	1	1	0	16807	3	Medical Specialties	130	Pathology
1663	Applied Immunohistochemistry & Molecular Morphology : Aimm / Official Publication Of The Society For Applied Immunohistochemistry	applied immunohistochemistry & molecular morphology : aimm / official publication of the society for applied immunohistochemistry	15412016	0	0	1		3	Medical Specialties	130	Pathology
1664	Applied Intelligence	applied intelligence	0924669X	1	1	0	23674	7	Electrical Engineering & Computer Science	208	Artificial Evolution
1665	Applied Linguistics	applied linguistics	01426001	1	1	0	18651	13	Social Sciences	169	Language Learning
1666	Applied Magnetic Resonance	applied magnetic resonance	09379347	1	1	0	27021	8	Brain Research	452	Magnetic Resonance Imagery
1667	Applied Mathematical Modelling	applied mathematical modelling	0307904X	1	1	0	28065	4	Chemical, Mechanical, & Civil Engineering	256	Numerical Methods in Engineering
1668	APPLIED MATHEMATICS & INFORMATION SCIENCES	applied mathematics & information sciences	1935-0090	1	0	0		11	Math & Physics	392	Optimization Theory
1669	Applied Mathematics and Computation	applied mathematics and computation	00963003	1	1	0	25170	11	Math & Physics	501	Applied Math
1670	Applied Mathematics and Mechanics (English Edition)	applied mathematics and mechanics (english edition)	02534827	1	1	0	25178	4	Chemical, Mechanical, & Civil Engineering	147	Mechanics of Solids & Structures
1671	Applied Mathematics and Optimization	applied mathematics and optimization	00954616	1	1	0	25179	7	Electrical Engineering & Computer Science	96	Automatic Control
1672	Applied Mathematics E - Notes	applied mathematics e - notes	16072510	0	1	0	25182	11	Math & Physics	14	Nonlinear Analysis
1673	Applied Mathematics Letters	applied mathematics letters	08939659	1	1	0	25184	11	Math & Physics	14	Nonlinear Analysis
1674	APPLIED MATHEMATICS-A JOURNAL OF CHINESE UNIVERSITIES SERIES B	applied mathematics-a journal of chinese universities series b	1005-1031	1	0	0		11	Math & Physics	351	Computational Math
1675	Applied Measurement in Education	applied measurement in education	08957347	1	1	0	29450	13	Social Sciences	535	Education Psychological Measures
1676	Applied Mechanics and Materials	applied mechanics and materials	16609336	0	1	0	4700151914	4	Chemical, Mechanical, & Civil Engineering	465	Fractures & Fatigue
1677	Applied Mechanics Reviews	applied mechanics reviews	00036900	1	1	0	15163	4	Chemical, Mechanical, & Civil Engineering	147	Mechanics of Solids & Structures
1678	Applied Microbiology and Biotechnology	applied microbiology and biotechnology	01757598	1	1	0	14957	2	Biotechnology	361	Microbiology Biotechnology
1679	Applied Microwave and Wireless	applied microwave and wireless	10750207	0	1	0	18722	7	Electrical Engineering & Computer Science	65	Antenna
1680	Applied Neuropsychology	applied neuropsychology	09084282	1	1	0	14184	8	Brain Research	412	Neuroscience Methods
1681	Applied Numerical Mathematics	applied numerical mathematics	01689274	1	1	0	28067	11	Math & Physics	351	Computational Math
1682	Applied Nursing Research	applied nursing research	08971897	1	1	0	27122	13	Social Sciences	492	GeoPolitics
1683	Applied Occupational and Environmental Hygiene	applied occupational and environmental hygiene	1047322X	0	1	0	36444	12	Health Professionals	17	Occupational Health
1684	Applied Ocean Research	applied ocean research	01411187	1	1	0	26776	4	Chemical, Mechanical, & Civil Engineering	417	Ocean Engineering
1685	Applied Optics	applied optics	00036935	1	1	0	29593	7	Electrical Engineering & Computer Science	46	Applied Optics
1686	Applied Organometallic Chemistry	applied organometallic chemistry	02682605	1	1	0	22701	5	Chemistry	500	Crystallography
1687	Applied Physics A: Materials Science and Processing	applied physics a: materials science and processing	09478396	1	1	0	27027	11	Math & Physics	38	Semiconducting Materials
1688	Applied Physics B: Lasers and Optics	applied physics b: lasers and optics	09462171	1	1	0	27029	7	Electrical Engineering & Computer Science	46	Applied Optics
1689	Applied Physics Express	applied physics express	1882-0778	1	1	0	13300154702	11	Math & Physics	38	Semiconducting Materials
1690	Applied Physics Letters	applied physics letters	00036951	1	1	0	27030	11	Math & Physics	38	Semiconducting Materials
1691	Applied Physiology, Nutrition and Metabolism	applied physiology, nutrition and metabolism	1715-5312	1	1	0	4700151731	12	Health Professionals	73	Sports Medicine
1692	Applied Psycholinguistics	applied psycholinguistics	01427164	1	1	0	18654	13	Social Sciences	418	Educational Psychology
1693	Applied Psychological Measurement	applied psychological measurement	01466216	1	1	0	12028	13	Social Sciences	535	Education Psychological Measures
1694	Applied Psychology	applied psychology	0269994X	1	1	0	12029	13	Social Sciences	171	Leadership & Organizational Behavior
1695	Applied Psychophysiology Biofeedback	applied psychophysiology biofeedback	10900586	1	1	0	12041	8	Brain Research	40	Clinical Neurophysiology
1696	Applied Radiation and Isotopes	applied radiation and isotopes	09698043	1	1	0	40907	3	Medical Specialties	200	Radiation Protection
1697	Applied Radiology	applied radiology	01609963	0	1	0	16560	8	Brain Research	28	Medical Imaging
1698	Applied Rheology	applied rheology	14306395	1	1	0	13852	5	Chemistry	432	Liquid Crystals
1699	Eurasip Journal on Applied Signal Processing	eurasip journal on applied signal processing	09410635	1	1	0	26646	7	Electrical Engineering & Computer Science	5	Signal Processing
1700	Applied Soft Computing Journal	applied soft computing journal	15684946	1	1	0	18136	7	Electrical Engineering & Computer Science	208	Artificial Evolution
1701	Applied Soil Ecology	applied soil ecology	09291393	1	1	0	96119	1	Biology	315	Soil Analysis
1702	Applied Solar Energy (English translation of Geliotekhnika)	applied solar energy (english translation of geliotekhnika)	0003701X	0	1	0	13320	4	Chemical, Mechanical, & Civil Engineering	416	Solar & Wind Power
1703	Applied Spectroscopy	applied spectroscopy	00037028	1	1	0	23934	5	Chemistry	415	Thermal Analysis
1704	Applied Spectroscopy Reviews	applied spectroscopy reviews	0570-4928	1	1	0	29595	5	Chemistry	195	Atomic Spectrometry
1705	Applied Stochastic Models in Business and Industry	applied stochastic models in business and industry	15241904	1	1	0	25195	13	Social Sciences	536	Marketing
1706	Applied Surface Science	applied surface science	01694332	1	1	0	28983	11	Math & Physics	38	Semiconducting Materials
1707	Applied Thermal Engineering	applied thermal engineering	13594311	1	1	0	13688	4	Chemical, Mechanical, & Civil Engineering	416	Solar & Wind Power
1708	Applied Vegetation Science	applied vegetation science	14022001	1	1	0	16724	1	Biology	325	Plant Ecology
1709	Approximation Theory and Its Applications	approximation theory and its applications	10009221	0	1	0	100147001	11	Math & Physics	435	Topology
1710	Aquacultural Engineering	aquacultural engineering	01448609	1	1	0	29417	1	Biology	528	Aquatic Disease
1711	Aquaculture	aquaculture	00448486	1	1	0	29419	1	Biology	217	Aquaculture
1712	Aquaculture Economics and Management	aquaculture economics and management	13657305	0	1	0	29421	1	Biology	217	Aquaculture
1713	Aquaculture International	aquaculture international	01573143	1	1	0	29422	1	Biology	217	Aquaculture
1714	Aquaculture Nutrition	aquaculture nutrition	13535773	1	1	0	29426	1	Biology	217	Aquaculture
1715	Aquaculture Research	aquaculture research	1355557X	1	1	0	29427	1	Biology	217	Aquaculture
1716	Aquarium Sciences and Conservation	aquarium sciences and conservation	13575325	0	1	0	96418	1	Biology	30	Marine Biology
1717	AQUATIC BIOLOGY	aquatic biology	1864-7790	1	0	0		1	Biology	548	Crustaceans
1718	Aquatic Botany	aquatic botany	03043770	1	1	0	16728	1	Biology	30	Marine Biology
1719	Aquatic Conservation: Marine and Freshwater Ecosystems	aquatic conservation: marine and freshwater ecosystems	10527613	1	1	0	17182	1	Biology	30	Marine Biology
1720	Aquatic Ecology	aquatic ecology	13862588	1	1	0	13043	1	Biology	206	Freshwater Biology
1721	Aquatic Ecosystem Health and Management	aquatic ecosystem health and management	14634988	1	1	0	16730	1	Biology	487	Fish Biology
1722	Aquatic Geochemistry	aquatic geochemistry	13806165	1	1	0	22006	6	Earth Sciences	158	GeoChemistry
1723	Aquatic Insects	aquatic insects	01650424	1	1	0	19144	1	Biology	53	Zoology
1724	Aquatic Living Resources	aquatic living resources	09907440	1	1	0	29436	1	Biology	343	Fish Research
1725	Aquatic Mammals	aquatic mammals	0167-5427	1	1	0	12400154704	1	Biology	524	Mammals
1726	Aquatic Microbial Ecology	aquatic microbial ecology	09483055	1	1	0	19620	1	Biology	369	Environmental Microbiology
1727	Aquatic Sciences	aquatic sciences	10151621	1	1	0	29034	6	Earth Sciences	426	Paleogeography
1728	Aquatic Toxicology	aquatic toxicology	0166445X	1	1	0	24602	1	Biology	109	Environmental Contamination
1729	AQUICHAN	aquichan	1657-5997	1	0	0		12	Health Professionals	138	Nursing Education
1730	Arab Gulf Journal of Scientific Research	arab gulf journal of scientific research	10154442	1	1	0	19325	1	Biology	544	Insects
1731	ARAB_ARCHAEOL_EPIGR	arab_archaeol_epigr	#N/A	0	0	1		1	Biology	321	Human Evolution
1732	Arabian Archaeology and Epigraphy	arabian archaeology and epigraphy	0905-7196	1	1	0	36291	6	Earth Sciences	468	Archeological Science
1733	Arabian Journal for Science and Engineering	arabian journal for science and engineering	03779211	1	1	0		11	Math & Physics	64	Algebra
1734	ARABIAN JOURNAL OF GEOSCIENCES	arabian journal of geosciences	1866-7511	1	0	0		6	Earth Sciences	363	Sedimentary Geology
1735	ARABIC SCIENCES AND PHILOSOPHY	arabic sciences and philosophy	0957-4239	1	0	0		9	Humanities	407	Ethics
1736	ARACHNE	arachne	1192-3474	1	0	0		10	Infectious Diseases	394	Gene Therapy
1737	Arbeiten aus dem Paul-Ehrlich-Institut (Bundesamt f├╝r Sera und Impfstoffe) zu Frankfurt a.M	arbeiten aus dem paul-ehrlich-institut (bundesamt f├╝r sera und impfstoffe) zu frankfurt a.m	09368671	0	1	0	31391	3	Medical Specialties	22	Allergy & Clinical Immunology
1738	Arbeitsmedizin Sozialmedizin Umweltmedizin	arbeitsmedizin sozialmedizin umweltmedizin	09446052	0	1	0	19587	7	Electrical Engineering & Computer Science	430	User Interface Design
1739	Arbor	arbor	#N/A	0	1	0	24770	9	Humanities	407	Ethics
1740	ARBOR-CIENCIA PENSAMIENTO Y CULTURA	arbor-ciencia pensamiento y cultura	0210-1963	1	0	0		13	Social Sciences	105	Research Policy; Technology Management
1741	ARCADIA	arcadia	#N/A	1	0	0		9	Humanities	183	Poetry
1742	ARCH_AM_ART_J	arch_am_art_j	#N/A	0	0	1		9	Humanities	420	Semiotics
1743	ARCH_ESPAN_ART	arch_espan_art	#N/A	0	0	1		9	Humanities	407	Ethics
1744	ARCH_FAM_MED	arch_fam_med	#N/A	0	0	1		12	Health Professionals	451	Medical Education
1745	ARCH_MUSIKWISS	arch_musikwiss	#N/A	0	0	1		9	Humanities	142	Music & Theatre
1746	ARCH_REFORMATIONSGES	arch_reformationsges	#N/A	0	0	1		9	Humanities	379	German Studies
1747	ARCH_STORICO_ITAL	arch_storico_ital	#N/A	0	0	1		9	Humanities	407	Ethics
1748	ARCH_STUD_NEUE_SPR	arch_stud_neue_spr	#N/A	0	0	1		9	Humanities	183	Poetry
1749	Archaeofauna	archaeofauna	1132-6891	1	1	0	16000154716	6	Earth Sciences	468	Archeological Science
1750	Archaeological Dialogues	archaeological dialogues	1380-2038	1	1	0	58724	6	Earth Sciences	468	Archeological Science
1751	Archaeological Prospection	archaeological prospection	1075-2196	1	1	0	5000154401	6	Earth Sciences	468	Archeological Science
1752	ARCHAEOLOGIES-JOURNAL OF THE WORLD ARCHAEOLOGICAL CONGRESS	archaeologies-journal of the world archaeological congress	1555-8622	1	0	0		6	Earth Sciences	468	Archeological Science
1753	ARCHAEOLOGY	archaeology	#N/A	1	0	0		9	Humanities	391	Asian Studies
1754	ARCHAEOLOGY IN OCEANIA	archaeology in oceania	0003-8121	1	0	0		6	Earth Sciences	468	Archeological Science
1755	Archaeometry	archaeometry	0003813X	1	1	0	86164	6	Earth Sciences	468	Archeological Science
1756	ARCHAOL_NACHR	archaol_nachr	#N/A	0	0	1		9	Humanities	391	Asian Studies
1757	Archaologisches Korrespondenzblatt	archaologisches korrespondenzblatt	0342-734X	1	1	0	77981	6	Earth Sciences	468	Archeological Science
1758	ARCHAOLOGISCHES NACHRICHTENBLATT	archaologisches nachrichtenblatt	0948-8359	1	0	0		6	Earth Sciences	468	Archeological Science
1759	ARCHIPEL-ETUDES INTERDISCIPLINAIRES SUR LE MONDE INSULINDIEN	archipel-etudes interdisciplinaires sur le monde insulindien	0044-8613	1	0	0		9	Humanities	410	Critical Studies
1760	ARCHIT_AUJOURD_HUI	archit_aujourd_hui	#N/A	0	0	1		9	Humanities	467	Cross Disciplinary Studies
1761	ARCHIT_DESIGN	archit_design	#N/A	0	0	1		9	Humanities	467	Cross Disciplinary Studies
1762	ARCHIT_HIST	archit_hist	#N/A	0	0	1		9	Humanities	407	Ethics
1763	ARCHIT_REV	archit_rev	#N/A	0	0	1		9	Humanities	467	Cross Disciplinary Studies
1764	ARCHITECTURAL DESIGN	architectural design	0003-8504	1	0	0		6	Earth Sciences	529	Geographic Information Science
1765	ARCHITECTURAL DIGEST	architectural digest	0003-8520	1	0	0		13	Social Sciences	536	Marketing
1766	Architectural Engineering, Building Integration Solutions	architectural engineering, building integration solutions	#N/A	0	1	0	92710	4	Chemical, Mechanical, & Civil Engineering	70	Aeronautics & Astronautics
1767	ARCHITECTURAL HISTORY	architectural history	0066-622X	1	0	0		9	Humanities	268	Art History
1768	Architectural Record	architectural record	0003858X	1	1	0	34352	12	Health Professionals	453	Hospital Management
1769	ARCHITECTURAL REVIEW	architectural review	0003-861X	1	0	0		6	Earth Sciences	529	Geographic Information Science
1770	Architectural Science Review	architectural science review	0003-8628	1	1	0		13	Social Sciences	123	Construction & Project Management
1771	Architectural Technology	architectural technology	1361326X	0	1	0	25718	4	Chemical, Mechanical, & Civil Engineering	436	Construction
1772	ARCHITECTURAL THEORY REVIEW	architectural theory review	1326-4826	1	0	0		13	Social Sciences	198	Political Geography
1773	ARCHITECTURA-ZEITSCHRIFT FUR GESCHICHTE DER BAUKUNST	architectura-zeitschrift fur geschichte der baukunst	0044-863X	1	0	0		9	Humanities	268	Art History
1774	ARCHITECTURE	architecture	#N/A	1	0	0		9	Humanities	467	Cross Disciplinary Studies
1775	Archiv der Mathematik	archiv der mathematik	0003889X	1	1	0	25206	11	Math & Physics	64	Algebra
1776	Archiv der Pharmazie	archiv der pharmazie	03656233	1	1	0	19956	5	Chemistry	54	Pharmaceutical Design
1777	ARCHIV FUR DAS STUDIUM DER NEUEREN SPRACHEN UND LITERATUREN	archiv fur das studium der neueren sprachen und literaturen	0003-8970	1	0	0		9	Humanities	183	Poetry
1778	Archiv fur Geflugelkunde	archiv fur geflugelkunde	00039098	1	1	0	101049	10	Infectious Diseases	503	Poultry Science
1779	ARCHIV FUR GESCHICHTE DER PHILOSOPHIE	archiv fur geschichte der philosophie	0003-9101	1	0	0		9	Humanities	334	Contemporary Philosophy
1780	Archiv fur Hydrobiologie	archiv fur hydrobiologie	00039136	1	1	0	13046	1	Biology	206	Freshwater Biology
1781	Archiv fur Kriminologie	archiv fur kriminologie	00039225	0	1	0	22756	12	Health Professionals	354	Forensic Medicine
1782	Archiv fur Lebensmittelhygiene	archiv fur lebensmittelhygiene	0003925X	1	1	0	21362	2	Biotechnology	117	Food Protection
1783	Archiv fur Molluskenkunde	archiv fur molluskenkunde	0003-9284	1	1	0		1	Biology	419	Mycology
1784	ARCHIV FUR MUSIKWISSENSCHAFT	archiv fur musikwissenschaft	0003-9292	1	0	0		9	Humanities	142	Music & Theatre
1785	ARCHIV FUR REFORMATIONSGESCHICHTE-ARCHIVE FOR REFORMATION HISTORY	archiv fur reformationsgeschichte-archive for reformation history	0003-9381	1	0	0		9	Humanities	488	Social History
1786	Archiv fur Tierzucht	archiv fur tierzucht	00039438	1	1	0	97492	10	Infectious Diseases	107	Animal Science
1787	ARCHIV ORIENTALNI	archiv orientalni	0044-8699	1	0	0		13	Social Sciences	169	Language Learning
1788	Archive for History of Exact Sciences	archive for history of exact sciences	0003-9519	1	1	0	19339	9	Humanities	182	Science History
1789	Archive for Mathematical Logic	archive for mathematical logic	09335846	1	1	0	25207	7	Electrical Engineering & Computer Science	331	Logic
1790	Archive for Rational Mechanics and Analysis	archive for rational mechanics and analysis	00039527	1	1	0	25208	11	Math & Physics	14	Nonlinear Analysis
1791	Archive of Applied Mechanics	archive of applied mechanics	09391533	1	1	0	13952	4	Chemical, Mechanical, & Civil Engineering	147	Mechanics of Solids & Structures
1792	Archive of Fishery and Marine Research	archive of fishery and marine research	09441921	1	1	0	24633	6	Earth Sciences	72	Oceanography
1793	Archive of Oncology	archive of oncology	03547310	0	1	0	28729	3	Medical Specialties	12	Oncology
1794	Archives de Pediatrie	archives de pediatrie	0929693X	1	1	0	14489	3	Medical Specialties	405	Clinical Rehabilitation
1795	ARCHIVES DE PHILOSOPHIE	archives de philosophie	0003-9632	1	0	0		9	Humanities	334	Contemporary Philosophy
1796	Archives des Maladies du Coeur et des Vaisseaux	archives des maladies du coeur et des vaisseaux	00039683	1	1	0	22448	3	Medical Specialties	2	Circulation
1797	Archives des Maladies du Coeur et des Vaisseaux - Pratique	archives des maladies du coeur et des vaisseaux - pratique	1261694X	0	1	0	22458	3	Medical Specialties	2	Circulation
1798	Archives des Maladies Professionnelles et de l'Environnement	archives des maladies professionnelles et de l'environnement	1775-8785	1	1	0	145587	10	Infectious Diseases	554	Agricultural Environmental Medicine
1799	Archives des Sciences	archives des sciences	1661-464X	1	1	0	5400152705	6	Earth Sciences	363	Sedimentary Geology
1800	Archives Europeennes de Sociologie	archives europeennes de sociologie	00039756	1	1	0	14402	13	Social Sciences	246	Ethnic Migration
1801	Archives Italiennes de Biologie	archives italiennes de biologie	00039829	1	1	0	14202	8	Brain Research	215	Neurophysiology & Neuroscience
1802	Archives of Acoustics	archives of acoustics	01375075	1	1	0	12947	4	Chemical, Mechanical, & Civil Engineering	497	Acoustics
1803	Archives of Agronomy and Soil Science	archives of agronomy and soil science	01476356	1	1	0	200147102	4	Chemical, Mechanical, & Civil Engineering	120	Soil Quality
1804	ARCHIVES OF AMERICAN ART JOURNAL	archives of american art journal	0003-9853	1	0	0		9	Humanities	268	Art History
1805	Archives of Andrology	archives of andrology	01485016	1	1	0	27537	3	Medical Specialties	135	Stem Cells
1806	Archives of Animal Nutrition	archives of animal nutrition	0003942X	1	1	0	17657	10	Infectious Diseases	341	Dairy Science
1807	Archives of Biochemistry and Biophysics	archives of biochemistry and biophysics	00039861	1	1	0	16811	2	Biotechnology	4	Protein Science
1808	Archives of Biological Sciences	archives of biological sciences	0354-4664	1	1	0	12300154711	1	Biology	325	Plant Ecology
1809	ARCHIVES OF BUDO	archives of budo	1643-8698	1	0	0		12	Health Professionals	73	Sports Medicine
1810	Archives of Cardiovascular Diseases	archives of cardiovascular diseases	1875-2136	1	1	0	11300153709	3	Medical Specialties	479	Heart Failure; Catheters
1811	Archives of Civil and Mechanical Engineering	archives of civil and mechanical engineering	1644-9665	1	1	0	14000156254	4	Chemical, Mechanical, & Civil Engineering	396	Materials Processing
1812	Archives of Civil Engineering	archives of civil engineering	12302945	0	1	0	14502	4	Chemical, Mechanical, & Civil Engineering	436	Construction
1813	Archives of Clinical Neuropsychology	archives of clinical neuropsychology	08876177	1	1	0	14206	8	Brain Research	412	Neuroscience Methods
1814	Archives of Computational Methods in Engineering	archives of computational methods in engineering	1134-3060	1	1	0	18093	4	Chemical, Mechanical, & Civil Engineering	256	Numerical Methods in Engineering
1815	Archives of Dermatological Research	archives of dermatological research	03403696	1	1	0	24250	3	Medical Specialties	460	Dermatological Surgery
1816	Archives of Dermatology	archives of dermatology	0003987X	1	1	0	24252	3	Medical Specialties	24	Dermatology
1817	Archives of Disease in Childhood	archives of disease in childhood	00039888	1	1	0	14491	3	Medical Specialties	76	Pediatrics
1818	Archives of Disease in Childhood: Education and Practice Edition	archives of disease in childhood: education and practice edition	17430585	1	1	0	14492	8	Brain Research	485	Headache
1819	Archives of disease in childhood. Fetal and neonatal edition	archives of disease in childhood. fetal and neonatal edition	13592998	1	1	0	30081	3	Medical Specialties	76	Pediatrics
1820	Archives of Electrical Engineering	archives of electrical engineering	00040746	0	1	0	50094	7	Electrical Engineering & Computer Science	398	Power Systems
1821	Archives of Environmental Contamination and Toxicology	archives of environmental contamination and toxicology	00904341	1	1	0	24603	1	Biology	109	Environmental Contamination
1822	Archives of Environmental Health	archives of environmental health	00039896	1	1	0	22741	12	Health Professionals	17	Occupational Health
1823	Archives of Environmental Protection	archives of environmental protection	0324-8461	1	1	0	12200154703	4	Chemical, Mechanical, & Civil Engineering	342	Water Policy
1824	Archives of Facial Plastic Surgery	archives of facial plastic surgery	11538366	1	1	0	20505	12	Health Professionals	210	Plastic Surgery
1825	ARCHIVES OF FAMILY MEDICINE	archives of family medicine	1063-3987	1	0	0		12	Health Professionals	390	Psychiatric Nursing
1826	Archives of Gastroenterohepatology	archives of gastroenterohepatology	03542440	0	1	0	34401	3	Medical Specialties	32	Digestion
1827	Archives of General Psychiatry	archives of general psychiatry	0003990X	1	1	0	14207	8	Brain Research	150	Psychosis; Schizophrenia
1828	Archives of Gerontology and Geriatrics	archives of gerontology and geriatrics	01674943	1	1	0	28541	8	Brain Research	247	Geriatric Psychiatry
1829	Archives of gerontology and geriatrics. Supplement	archives of gerontology and geriatrics. supplement	09247947	0	1	0	28553	12	Health Professionals	447	Geriatric Nursing
1830	Archives of Gynecology and Obstetrics	archives of gynecology and obstetrics	09320067	1	1	0	30082	3	Medical Specialties	50	Obstetrics
1831	Archives of Hellenic Medicine	archives of hellenic medicine	11053992	0	1	0	27568	12	Health Professionals	414	Trauma
1832	Archives of Histology and Cytology	archives of histology and cytology	09149465	1	1	0	18404	3	Medical Specialties	31	Developmental Biology
1833	Archives of Hydroengineering and Environmental Mechanics	archives of hydroengineering and environmental mechanics	12313726	0	1	0	18418	4	Chemical, Mechanical, & Civil Engineering	239	Geotechnical Engineering
1834	Archives of Inequalities and Applications	archives of inequalities and applications	15426149	0	1	0	25209	11	Math & Physics	435	Topology
1835	Archives of Insect Biochemistry and Physiology	archives of insect biochemistry and physiology	07394462	1	1	0	19155	1	Biology	454	Insect Physiology
1836	Archives of Internal Medicine	archives of internal medicine	00039926	1	1	0	26575	3	Medical Specialties	2	Circulation
1837	Archives of Iranian Medicine	archives of iranian medicine	10292977	1	1	0	27539	12	Health Professionals	402	Molecular Medicine
1838	Archives of Mechanics	archives of mechanics	03732029	1	1	0	31398	4	Chemical, Mechanical, & Civil Engineering	147	Mechanics of Solids & Structures
1839	Archives of Medical Research	archives of medical research	01884409	1	1	0	27544	3	Medical Specialties	19	Leukemia
1840	Archives of Medical Science	archives of medical science	1734-1922	1	1	0	4000151806	3	Medical Specialties	479	Heart Failure; Catheters
1841	Archives of Metallurgy	archives of metallurgy	08607052	0	1	0	9500153913	4	Chemical, Mechanical, & Civil Engineering	23	Material Science
1842	Archives of Metallurgy and Materials	archives of metallurgy and materials	17333490	1	1	0		4	Chemical, Mechanical, & Civil Engineering	23	Material Science
1843	Archives of Microbiology	archives of microbiology	03028933	1	1	0	19623	10	Infectious Diseases	29	Bacteriology
1844	ARCHIVES OF MINING SCIENCES	archives of mining sciences	0860-7001	1	0	0		4	Chemical, Mechanical, & Civil Engineering	239	Geotechnical Engineering
1845	Archives of Neurology	archives of neurology	00039942	1	1	0	14209	8	Brain Research	63	Neurology
1846	Archives of Ophthalmology	archives of ophthalmology	00003995	1	1	0	13289	12	Health Professionals	68	Retinal Surgery
1847	Archives of Oral Biology	archives of oral biology	00039969	1	1	0	24634	12	Health Professionals	194	Dental Research
1848	Archives of Orthopaedic and Trauma Surgery	archives of orthopaedic and trauma surgery	09368051	1	1	0	15221	12	Health Professionals	62	Bone Joint Surgery
1849	Archives of Otolaryngology - Head and Neck Surgery	archives of otolaryngology - head and neck surgery	08864470	1	1	0	13620	8	Brain Research	110	Otolaryngology; Laryngoscope
1850	Archives of Pathology and Laboratory Medicine	archives of pathology and laboratory medicine	15432165	1	1	0	36099	3	Medical Specialties	130	Pathology
1851	Archives of Pediatrics and Adolescent Medicine	archives of pediatrics and adolescent medicine	10724710	1	1	0	14493	12	Health Professionals	469	Preventive Medicine
1852	Archives of Pharmacal Research	archives of pharmacal research	02536269	1	1	0	19958	5	Chemistry	115	Phytochemistry
1853	Archives of Physical Medicine and Rehabilitation	archives of physical medicine and rehabilitation	00039993	1	1	0	16270	8	Brain Research	350	Physical Therapy; Brain Injury
1854	Archives of Physiology and Biochemistry	archives of physiology and biochemistry	13813455	1	1	0	23333	12	Health Professionals	278	Applied Physiology; Muscle
1855	Archives of Phytopathology and Plant Protection	archives of phytopathology and plant protection	03235408	1	1	0	100147320	1	Biology	373	Plant Disease
1856	Archives of Psychiatric Nursing	archives of psychiatric nursing	08839417	1	1	0	27123	12	Health Professionals	390	Psychiatric Nursing
1857	Archives of Psychiatry and Psychotherapy	archives of psychiatry and psychotherapy	15092046	0	1	0	14211	12	Health Professionals	425	Clinical Psychiatry
1858	Archives of Public Health	archives of public health	07787367	0	1	0	19590	12	Health Professionals	17	Occupational Health
1859	Archives of Sexual Behavior	archives of sexual behavior	00040002	1	1	0	27562	3	Medical Specialties	525	Impotence
1860	Archives of Suicide Research	archives of suicide research	13811118	1	1	0	12053	13	Social Sciences	408	Marital & Family Therapy
1861	Archives of Surgery	archives of surgery	00040010	1	1	0	20506	3	Medical Specialties	89	Surgery
1862	Archives of the Balkan Medical Union	archives of the balkan medical union	00416940	0	1	0	100850	8	Brain Research	533	Neurotoxicology
1863	Archives of Toxicology	archives of toxicology	03405761	1	1	0	24604	3	Medical Specialties	33	Toxicology Applied Pharmacology
1864	Archives of Virology	archives of virology	03048608	1	1	0	19624	10	Infectious Diseases	20	Virology
1865	Archives of Virology, Supplement	archives of virology, supplement	09391983	0	1	0	19631	10	Infectious Diseases	20	Virology
1866	Archives of Women's Mental Health	archives of women's mental health	14341816	1	1	0	19489	13	Social Sciences	244	Eating Disorders; Sex Roles
1867	Archiving 2005 - Final Program and Proceedings	archiving 2005 - final program and proceedings	#N/A	0	1	0	4500151550	7	Electrical Engineering & Computer Science	164	Library Science; Information Retrieval
1868	Archivio Italiano di Urologia e Andrologia	archivio italiano di urologia e andrologia	11243562	0	1	0	19388	3	Medical Specialties	8	Urology
1869	ARCHIVIO STORICO ITALIANO	archivio storico italiano	0391-7770	1	0	0		9	Humanities	541	Italian Studies
1870	ARCHIVO ESPANOL DE ARQUEOLOGIA	archivo espanol de arqueologia	0066-6742	1	0	0		6	Earth Sciences	468	Archeological Science
1871	ARCHIVO ESPANOL DE ARTE	archivo espanol de arte	0004-0428	1	0	0		9	Humanities	268	Art History
1872	Archivos Argentinos de Pediatria	archivos argentinos de pediatria	0325-0075	1	1	0	14512	3	Medical Specialties	479	Heart Failure; Catheters
1873	ARCHIVOS DE ALERGIA E INMUNOLOGIA CLINICA	archivos de alergia e inmunologia clinica	1515-9825	1	0	0		3	Medical Specialties	22	Allergy & Clinical Immunology
1874	Archivos de Bronconeumologia	archivos de bronconeumologia	03002896	1	1	0	18006	3	Medical Specialties	512	Lung Cancer
1875	Archivos de Cardiologia de Mexico	archivos de cardiologia de mexico	14059940	0	1	0	34097	3	Medical Specialties	114	Thoracic Surgery
1876	Archivos de la Sociedad Espanola de Oftalmologia	archivos de la sociedad espanola de oftalmologia	03656691	0	1	0	15125	3	Medical Specialties	41	Ophthalmology
1877	Archivos de Medicina del Deporte	archivos de medicina del deporte	02128799	0	1	0	19812	12	Health Professionals	73	Sports Medicine
1878	Archivos de Medicina Veterinaria	archivos de medicina veterinaria	0301732X	1	1	0	17660	10	Infectious Diseases	341	Dairy Science
1879	Archivos de Neurociencias	archivos de neurociencias	01874705	0	1	0	91878	8	Brain Research	44	Neurosurgery
1880	Archivos de Psiquiatria	archivos de psiquiatria	15760367	0	1	0	14221	12	Health Professionals	318	Mental Health Assessment
1881	Archivos Espanoles de Urologia	archivos espanoles de urologia	00040614	0	1	0	19389	3	Medical Specialties	8	Urology
1882	Archivos Latinoamericanos de Nutricion	archivos latinoamericanos de nutricion	00040622	1	1	0	29996	12	Health Professionals	42	Nutrition
1883	Archivum Immunologiae et Therapiae Experimentalis	archivum immunologiae et therapiae experimentalis	0004069X	1	1	0	20652	10	Infectious Diseases	9	Immunology
1884	Archiwum medycyny sa╠ºdowej i kryminologii	archiwum medycyny sa╠ºdowej i kryminologii	03248267	0	1	0	27718	12	Health Professionals	354	Forensic Medicine
1885	Arctic	arctic	00040843	1	1	0	19348	1	Biology	524	Mammals
1886	Arctic Anthropology	arctic anthropology	00666939	1	1	0	32921	6	Earth Sciences	468	Archeological Science
1887	Arctic, Antarctic, and Alpine Research	arctic, antarctic, and alpine research	15230430	1	1	0	19363	6	Earth Sciences	166	Quaternary Research
1888	Ardea	ardea	03732266	1	1	0	20974	1	Biology	461	Wildlife Research
1889	Ardeola	ardeola	05707358	1	1	0	20976	1	Biology	461	Wildlife Research
1890	Area	area	00040894	1	1	0	27486	13	Social Sciences	516	Rural Studies
1892	ARETHUSA	arethusa	#N/A	1	0	0		9	Humanities	112	Classics
1893	ARGOS	argos	0254-1637	1	0	0		9	Humanities	222	Linguistics
1894	ARGUMENTA OECONOMICA	argumenta oeconomica	1233-5835	1	0	0		13	Social Sciences	126	Strategic Management
1895	Argumentation	argumentation	0920427X	0	1	0	145538	13	Social Sciences	511	Human Rights
1896	ARHEOLOSKI VESTNIK	arheoloski vestnik	0570-8966	1	0	0		6	Earth Sciences	468	Archeological Science
1897	Arhiv za Higijenu Rada i Toksikologiju	arhiv za higijenu rada i toksikologiju	00041254	1	1	0	24605	12	Health Professionals	243	Arthroscopy
1898	Arid Land Research and Management	arid land research and management	15324982	1	1	0	93599	1	Biology	520	Rangeland Ecology
1899	Arid Soil Research and Rehabilitation	arid soil research and rehabilitation	08903069	1	1	0	33076	1	Biology	520	Rangeland Ecology
1900	ARIEL-A REVIEW OF INTERNATIONAL ENGLISH LITERATURE	ariel-a review of international english literature	0004-1327	1	0	0		9	Humanities	209	English Literature
1901	ARIEL-REV_INT_ENGL	ariel-rev_int_engl	#N/A	0	0	1		9	Humanities	420	Semiotics
1902	ARION	arion	#N/A	0	0	1		9	Humanities	112	Classics
1903	ARION-A JOURNAL OF HUMANITIES AND THE CLASSICS	arion-a journal of humanities and the classics	0095-5809	1	0	0		9	Humanities	112	Classics
1904	ARKANSAS HISTORICAL QUARTERLY	arkansas historical quarterly	0004-1823	1	0	0		9	Humanities	502	Socio-Cultural Anthropology
1905	ARKANSAS_HIST_QUART	arkansas_hist_quart	#N/A	0	0	1		9	Humanities	170	American History
1906	Arkhiv Patologii	arkhiv patologii	00041955	1	1	0	27572	3	Medical Specialties	130	Pathology
1907	Arkiv for Matematik	arkiv for matematik	00042080	1	1	0	25213	11	Math & Physics	221	Functional Analysis
1908	Arkivoc	arkivoc	14246376	1	1	0	22182	5	Chemistry	18	Organic Chemistry
1909	Armed Forces and Society	armed forces and society	0095327X	1	1	0	16562	13	Social Sciences	492	GeoPolitics
1910	ARMS & ARMOUR	arms & armour	1741-6124	1	0	0		9	Humanities	488	Social History
1911	ARQ	arq	#N/A	1	0	0		6	Earth Sciences	468	Archeological Science
1912	ARQ-ARCHITECTURAL RESEARCH QUARTERLY	arq-architectural research quarterly	1359-1355	1	0	0		12	Health Professionals	549	Laser Surgery
1913	ARQUITETURA REVISTA	arquitetura revista	1808-5741	1	0	0		7	Electrical Engineering & Computer Science	160	Artificial Intelligence
1914	Arquivo Brasileiro de Medicina Veterinaria e Zootecnia	arquivo brasileiro de medicina veterinaria e zootecnia	01020935	1	1	0	17672	10	Infectious Diseases	107	Animal Science
1915	Arquivos Brasileiros de Cardiologia	arquivos brasileiros de cardiologia	0066782X	1	1	0	33067	3	Medical Specialties	2	Circulation
1916	Arquivos brasileiros de endocrinologia e metabologia	arquivos brasileiros de endocrinologia e metabologia	00042730	1	1	0	25410	3	Medical Specialties	530	Hormone Research
1917	Arquivos Brasileiros de Oftalmologia	arquivos brasileiros de oftalmologia	00042749	1	1	0	13302	3	Medical Specialties	41	Ophthalmology
1918	Arquivos de Gastroenterologia	arquivos de gastroenterologia	00042803	0	1	0	28247	3	Medical Specialties	32	Digestion
1919	Arquivos de Medicina	arquivos de medicina	08713413	0	1	0	27589	3	Medical Specialties	525	Impotence
1920	Arquivos de Neuro-Psiquiatria	arquivos de neuro-psiquiatria	0004282X	1	1	0	14224	8	Brain Research	324	Epilepsy
1921	Ars Combinatoria	ars combinatoria	03817032	1	1	0	25215	11	Math & Physics	156	Discrete Applied Mathematics
1922	Ars Pharmaceutica	ars pharmaceutica	00042927	0	1	0	19978	5	Chemistry	255	Flavors & Fragrance
1923	ART BULLETIN	art bulletin	0004-3079	1	0	0		9	Humanities	268	Art History
1924	ART HISTORY	art history	0141-6790	1	0	0		9	Humanities	268	Art History
1925	ART IN AMERICA	art in america	0004-3214	1	0	0		9	Humanities	268	Art History
1926	ART INSTITUTE OF CHICAGO MUSEUM STUDIES	art institute of chicago museum studies	0069-3235	1	0	0		9	Humanities	268	Art History
1927	ART JOURNAL	art journal	0004-3249	1	0	0		9	Humanities	268	Art History
1928	ART_AM	art_am	#N/A	0	0	1		9	Humanities	467	Cross Disciplinary Studies
1929	ART_ASIA	art_asia	#N/A	0	0	1		9	Humanities	391	Asian Studies
1930	ART_BULL	art_bull	#N/A	0	0	1		9	Humanities	112	Classics
1931	ART CRITICISM	art criticism	#N/A	1	0	0		9	Humanities	407	Ethics
1932	ART_HIST	art_hist	#N/A	0	0	1		9	Humanities	268	Art History
1933	ART_INST_CHICAGO_MUS	art_inst_chicago_mus	#N/A	0	0	1		9	Humanities	420	Semiotics
1934	ART_J	art_j	#N/A	0	0	1		9	Humanities	467	Cross Disciplinary Studies
1935	ART_NEWS	art_news	#N/A	0	0	1		9	Humanities	467	Cross Disciplinary Studies
1936	ARTE INDIVIDUO Y SOCIEDAD	arte individuo y sociedad	1988-2408	1	0	0		13	Social Sciences	438	Regional Studies
1937	Arteriosclerosis, Thrombosis, and Vascular Biology	arteriosclerosis, thrombosis, and vascular biology	10795642	1	1	0	22466	3	Medical Specialties	300	Atherosclerosis
1938	ARTFORUM	artforum	#N/A	1	0	0		9	Humanities	467	Cross Disciplinary Studies
1939	ARTHRIT_CARE_RES	arthrit_care_res	#N/A	0	0	1		3	Medical Specialties	16	Rheumatology
1940	ARTHRIT_RHEUM-ARTHR	arthrit_rheum-arthr	#N/A	0	0	1		3	Medical Specialties	16	Rheumatology
1941	Arthritis and Rheumatism	arthritis and rheumatism	00043591	1	1	0	19140	3	Medical Specialties	16	Rheumatology
1942	Arthritis Care and Research	arthritis care and research	08937524	1	1	0	19143	3	Medical Specialties	16	Rheumatology
1943	Arthritis Research	arthritis research	14659905	1	1	0	110039	3	Medical Specialties	16	Rheumatology
1944	Arthritis Research and Therapy	arthritis research and therapy	14786362	1	1	0	27592	3	Medical Specialties	16	Rheumatology
1945	ARTHRITIS_RES	arthritis_res	#N/A	0	0	1		3	Medical Specialties	16	Rheumatology
1946	Arthropod Structure and Development	arthropod structure and development	14678039	1	1	0	19156	1	Biology	180	Comparative Animal Physiology
1947	ARTHROPOD SYSTEMATICS & PHYLOGENY	arthropod systematics & phylogeny	1863-7221	1	0	0		1	Biology	53	Zoology
1948	Arthropod-Plant Interactions	arthropod-plant interactions	1872-8855	1	1	0	11300153311	1	Biology	323	Entomology
1949	Arthroscopy - Journal of Arthroscopic and Related Surgery	arthroscopy - journal of arthroscopic and related surgery	07498063	1	1	0	15222	12	Health Professionals	243	Arthroscopy
1950	Arthroskopie	arthroskopie	09337946	0	1	0	144914	12	Health Professionals	243	Arthroscopy
1951	ARTHURIANA	arthuriana	1078-6279	1	0	0		9	Humanities	209	English Literature
1952	ARTIBUS ASIAE	artibus asiae	0004-3648	1	0	0		9	Humanities	391	Asian Studies
1953	ARTIBUS ET HISTORIAE	artibus et historiae	0391-9064	1	0	0		9	Humanities	268	Art History
1954	ARTIF_INTELL_ENG	artif_intell_eng	#N/A	0	0	1		7	Electrical Engineering & Computer Science	474	Computer Modeling and Animation
1955	Artificial Cells, Blood Substitutes, and Immobilization Biotechnology	artificial cells, blood substitutes, and immobilization biotechnology	10731199	1	1	0	29027	3	Medical Specialties	297	Transfusion
1956	Artificial Intelligence	artificial intelligence	00043702	1	1	0	23675	7	Electrical Engineering & Computer Science	160	Artificial Intelligence
1957	Artificial Intelligence for Engineering Design, Analysis and Manufacturing: AIEDAM	artificial intelligence for engineering design, analysis and manufacturing: aiedam	08900604	1	1	0	23678	7	Electrical Engineering & Computer Science	474	Computer Modeling and Animation
1958	Artificial Intelligence in Engineering	artificial intelligence in engineering	09541810	1	1	0	38658	4	Chemical, Mechanical, & Civil Engineering	111	Mechanical Design Engineering
1959	Artificial Intelligence in Medicine	artificial intelligence in medicine	09333657	1	1	0	24140	7	Electrical Engineering & Computer Science	3	Data Mining
1960	Artificial Intelligence Review	artificial intelligence review	02692821	1	1	0	24141	7	Electrical Engineering & Computer Science	160	Artificial Intelligence
1961	Artificial Life	artificial life	10645462	1	1	0	24142	7	Electrical Engineering & Computer Science	208	Artificial Evolution
1962	Artificial Life and Robotics	artificial life and robotics	14335298	0	1	0	144653	7	Electrical Engineering & Computer Science	208	Artificial Evolution
1963	Artificial Organs	artificial organs	0160564X	1	1	0	26779	12	Health Professionals	504	Artificial Organs
1964	ARTNEWS	artnews	0004-3273	1	0	0		9	Humanities	183	Poetry
1965	Artroplasti Artroskopik Cerrahi	artroplasti artroskopik cerrahi	13000594	0	1	0	15223	12	Health Professionals	62	Bone Joint Surgery
1966	Artroscopia	artroscopia	15911489	0	1	0	20508	12	Health Professionals	243	Arthroscopy
1967	Arts in Psychotherapy	arts in psychotherapy	01974556	1	1	0	12054	12	Health Professionals	71	Psychoanalysis
1968	ARTS OF ASIA	arts of asia	0004-4083	1	0	0		9	Humanities	268	Art History
1969	Arzneimittel-Forschung/Drug Research	arzneimittel-forschung/drug research	00044172	1	1	0	19979	12	Health Professionals	402	Molecular Medicine
1970	Arzteblatt Thuringen	arzteblatt thuringen	08635412	0	1	0	26933	3	Medical Specialties	89	Surgery
1971	Arztezeitschrift fur Naturheilverfahren	arztezeitschrift fur naturheilverfahren	07206003	0	1	0	98785	3	Medical Specialties	422	Drug Safety
1972	Arztezeitschrift fur Naturheilverfahren und Regulationsmedizin	arztezeitschrift fur naturheilverfahren und regulationsmedizin	16148339	0	1	0	144714	12	Health Professionals	140	Alternative Complementary Medicine
1973	Arztliche Praxis Dermatologie	arztliche praxis dermatologie	09390448	0	1	0	53055	3	Medical Specialties	24	Dermatology
1974	Arztliche Praxis Neurologie Psychiatrie	arztliche praxis neurologie psychiatrie	09353224	0	1	0	50069	8	Brain Research	485	Headache
1975	Arztliche Praxis Urologie Nephrologie	arztliche praxis urologie nephrologie	14351080	0	1	0	19347	3	Medical Specialties	8	Urology
1976	ASAE Annual International Meeting 2004	asae annual international meeting 2004	#N/A	0	1	0	1800147103	4	Chemical, Mechanical, & Civil Engineering	172	Agricultural Engineering
1977	ASAIO Journal	asaio journal	10582916	1	1	0	26471	12	Health Professionals	504	Artificial Organs
1978	ASCE Specialty Conference, Proceedings	asce specialty conference, proceedings	#N/A	0	1	0	70819	4	Chemical, Mechanical, & Civil Engineering	437	Dams & Tunnels
1979	ASCLEPIO-REVISTA DE HISTORIA DE LA MEDICINA Y DE LA CIENCIA	asclepio-revista de historia de la medicina y de la ciencia	0210-4466	1	0	0		9	Humanities	182	Science History
1980	ASDAM 2004 - Conference Proceedings, 5th International Conference on Semiconductor Devices and Microsystmes	asdam 2004 - conference proceedings, 5th international conference on semiconductor devices and microsystmes	#N/A	0	1	0	800147105	11	Math & Physics	38	Semiconducting Materials
1981	ASDC journal of dentistry for children	asdc journal of dentistry for children	00220353	0	1	0	64007	12	Health Professionals	194	Dental Research
1982	ASEE Annual Conference and Exposition, Conference Proceedings	asee annual conference and exposition, conference proceedings	#N/A	0	1	0	144728	13	Social Sciences	444	Engineering Education
1983	ASEE ANNUAL CONFERENCE PROCEEDINGS	asee annual conference proceedings	01901052	0	1	0	13926	13	Social Sciences	212	Higher Education
1984	ASHRAE Journal	ashrae journal	00012491	1	1	0	15445	4	Chemical, Mechanical, & Civil Engineering	416	Solar & Wind Power
1985	ASHRAE Transactions	ashrae transactions	00012505	0	1	0	110421	4	Chemical, Mechanical, & Civil Engineering	416	Solar & Wind Power
1986	Asia Europe Journal	asia europe journal	16102932	1	1	0	145207	13	Social Sciences	431	Public Policy
1987	ASIA LIFE SCIENCES	asia life sciences	0117-3375	1	0	0		1	Biology	325	Plant Ecology
1988	Asia Pacific Business Review	asia pacific business review	11743792	0	1	0	18803	13	Social Sciences	403	Human Resource Management
1989	Asia Pacific Education Review	asia pacific education review	1598-1037	1	1	0	4400151601	13	Social Sciences	444	Engineering Education
1990	ASIA PACIFIC JOURNAL OF ANTHROPOLOGY	asia pacific journal of anthropology	1444-2213	1	0	0		13	Social Sciences	250	Ethnology
1991	Asia Pacific Journal of Clinical Nutrition	asia pacific journal of clinical nutrition	09647058	1	1	0	29997	3	Medical Specialties	83	Dietetics
1992	ASIA PACIFIC JOURNAL OF EDUCATION	asia pacific journal of education	0218-8791	1	0	0		13	Social Sciences	496	Education
1993	Asia Pacific Journal of Human Resources	asia pacific journal of human resources	1038-4111	1	1	0	11400153332	13	Social Sciences	171	Leadership & Organizational Behavior
1994	Asia Pacific Journal of Management	asia pacific journal of management	02174561	1	1	0	145211	13	Social Sciences	403	Human Resource Management
1995	Asia Pacific Journal of Pharmacology	asia pacific journal of pharmacology	0217-9687	1	1	0	19982	5	Chemistry	257	EthnoPharmacology
1996	Asian Pacific Journal of Social Work	asian pacific journal of social work	#N/A	1	1	0	28227	13	Social Sciences	271	Social Work
1997	Asia Pacific Journal of Tourism Research	asia pacific journal of tourism research	10941665	0	1	0	12117	13	Social Sciences	527	Tourism
1998	ASIA PACIFIC LAW REVIEW	asia pacific law review	1019-2557	1	0	0		13	Social Sciences	388	Environmental Law
1999	Asia Pacific Papermaker	asia pacific papermaker	13209787	0	1	0	94753	4	Chemical, Mechanical, & Civil Engineering	60	Pulp & Paper
2000	Asia Pacific Shipping	asia pacific shipping	14444976	0	1	0	27915	4	Chemical, Mechanical, & Civil Engineering	368	Naval Architecture
2001	Asia Pacific Viewpoint	asia pacific viewpoint	13607456	1	1	0	13490	13	Social Sciences	198	Political Geography
2002	Asian Agri-History	asian agri-history	09717730	0	1	0	16228	13	Social Sciences	516	Rural Studies
2003	Asian American and Pacific Islander journal of health	asian american and pacific islander journal of health	10720367	0	1	0	19599	13	Social Sciences	265	Vocational Counseling
2004	Asian and Pacific Migration Journal	asian and pacific migration journal	01171968	1	1	0	26245	13	Social Sciences	246	Ethnic Migration
2005	ASIAN BIOMEDICINE	asian biomedicine	1905-7415	1	0	0		3	Medical Specialties	41	Ophthalmology
2006	ASIAN BUSINESS & MANAGEMENT	asian business & management	1472-4782	1	0	0		13	Social Sciences	126	Strategic Management
2007	Asian Cardiovascular and Thoracic Annals	asian cardiovascular and thoracic annals	02184923	0	1	0	22470	3	Medical Specialties	114	Thoracic Surgery
2008	ASIAN CASE RESEARCH JOURNAL	asian case research journal	0218-9275	1	0	0		13	Social Sciences	126	Strategic Management
2009	Asian Chemical News	asian chemical news	13565389	0	1	0	16344	4	Chemical, Mechanical, & Civil Engineering	417	Ocean Engineering
2010	Asian Economic Journal	asian economic journal	13513958	1	1	0	28407	13	Social Sciences	95	Applied Economics
2011	ASIAN ECONOMIC PAPERS	asian economic papers	1535-3516	1	0	0		13	Social Sciences	377	International Economics
2012	ASIAN ECONOMIC POLICY REVIEW	asian economic policy review	1832-8105	1	0	0		13	Social Sciences	377	International Economics
2013	ASIAN ETHNOLOGY	asian ethnology	1882-6865	1	0	0		9	Humanities	391	Asian Studies
2014	ASIAN FOLKLORE STUDIES	asian folklore studies	0385-2342	1	0	0		13	Social Sciences	250	Ethnology
2015	Asian Journal of Andrology	asian journal of andrology	1008682X	1	1	0	27642	3	Medical Specialties	135	Stem Cells
2016	Asian Journal of Animal and Veterinary Advances	asian journal of animal and veterinary advances	1683-9919	1	1	0	10600153337	10	Infectious Diseases	107	Animal Science
2017	Asian Journal of Chemistry	asian journal of chemistry	09707077	1	1	0	22703	5	Chemistry	415	Thermal Analysis
2018	Asian Journal of Communication	asian journal of communication	0129-2986	1	1	0	17730	13	Social Sciences	145	Communication Research
2019	Asian Journal of Control	asian journal of control	15618625	1	1	0	12221	7	Electrical Engineering & Computer Science	96	Automatic Control
2020	Asian Journal of Mathematics	asian journal of mathematics	1093-6106	1	1	0	6700153281	11	Math & Physics	337	Mathematics Research
2021	Asian Journal of Microbiology, Biotechnology and Environmental Sciences	asian journal of microbiology, biotechnology and environmental sciences	09723005	0	1	0	19632	4	Chemical, Mechanical, & Civil Engineering	305	Environmental Protection
2022	Asian Journal of Ophthalmology	asian journal of ophthalmology	15602133	0	1	0	13303	3	Medical Specialties	41	Ophthalmology
[truncated: 23,259 more rows]

## Sheet: UCSD_subd_journal
journ_id	subd_id	jfraction
1	41	1
2	319	1
3	447	1
5	19	1
6	66	1
7	266	1
8	97	1
9	66	1
10	458	1
11	439	1
12	242	1
13	404	1
14	5	1
15	404	1
16	417	1
17	65	1
18	404	1
19	404	1
20	90	1
21	507	1
22	458	1
23	5	1
24	5	1
25	370	1
26	458	1
27	428	1
28	13	1
29	448	1
30	60	1
31	448	1
32	448	1
33	153	1
34	332	1
35	38	1
36	507	1
37	439	1
38	153	1
39	92	1
40	46	1
41	219	1
42	193	1
43	455	1
44	455	1
45	450	1
46	526	1
47	185	1
48	223	1
49	193	1
50	65	1
51	65	1
52	5	1
53	96	1
54	409	1
55	433	1
56	5	1
57	417	1
58	417	1
59	416	1
60	65	1
61	280	1
62	428	1
63	5	1
64	526	1
65	193	1
66	299	1
67	70	1
68	428	1
69	136	1
70	428	1
71	280	1
72	450	1
73	370	1
74	398	1
75	398	1
76	136	1
77	434	1
78	428	1
79	219	1
80	382	1
81	398	1
82	193	1
83	5	1
84	480	1
85	5	1
86	439	1
87	398	1
88	398	1
89	5	1
90	253	1
91	186	1
92	136	1
93	121	1
94	446	1
95	382	1
96	5	1
97	118	1
98	5	1
99	5	1
100	398	1
101	448	1
102	65	1
103	65	1
104	439	1
105	5	1
106	137	1
107	437	1
108	440	1
109	155	1
110	480	1
111	385	1
112	159	1
113	416	1
114	118	1
115	118	1
116	118	1
117	118	1
118	159	1
119	455	1
120	428	1
121	417	1
122	522	1
123	440	1
124	153	1
125	46	1
126	428	1
127	459	1
128	412	1
129	437	1
130	385	1
131	146	1
132	219	1
133	208	1
134	455	1
135	253	1
136	455	1
137	118	1
138	450	1
139	3	1
140	153	1
141	225	1
142	186	1
143	66	1
144	484	1
145	225	1
146	428	1
147	3	1
148	108	1
149	58	1
150	118	1
151	508	1
152	141	1
153	56	1
154	299	1
155	439	1
156	185	1
157	38	1
158	437	1
159	38	1
160	507	1
161	141	1
162	266	1
163	480	1
164	480	1
165	484	1
166	370	1
167	34	1
168	34	1
169	396	1
170	522	1
171	404	1
172	97	1
173	223	1
174	409	1
175	458	1
176	455	1
177	412	1
178	406	1
179	409	1
180	212	1
181	409	1
182	398	1
183	3	1
184	481	1
185	70	1
186	86	1
187	404	1
188	74	1
189	249	1
190	141	1
191	409	1
192	406	1
193	232	1
194	484	1
195	404	1
196	385	1
197	385	1
198	552	1
199	428	1
200	36	1
201	97	1
202	552	1
203	186	1
204	27	1
205	70	1
206	409	1
207	5	1
209	467	1
210	222	1
211	160	1
212	160	1
213	302	1
214	123	1
215	123	1
216	67	1
218	17	1
219	363	1
220	363	1
221	402	1
222	37	1
223	37	1
224	493	1
225	410	1
226	421	1
227	27	1
228	360	1
229	153	1
230	28	1
231	435	1
232	14	1
233	47	1
234	489	1
235	444	1
236	360	1
237	466	1
238	519	1
239	451	1
240	367	1
241	451	1
242	28	1
243	126	1
244	126	1
245	126	1
246	126	1
247	126	1
248	126	1
249	420	1
250	454	1
251	258	1
252	447	1
253	98	1
254	444	1
255	360	1
256	360	1
257	403	1
258	360	1
259	360	1
260	360	1
261	403	1
263	18	1
264	195	1
265	326	1
266	129	1
267	436	1
268	371	1
269	395	1
270	188	1
271	330	1
272	5	1
273	136	1
274	430	1
275	458	1
276	430	1
277	474	1
278	188	1
279	291	1
280	188	1
281	371	1
282	152	1
283	331	1
284	395	1
285	430	1
286	359	1
287	121	1
288	330	1
289	474	1
290	395	1
291	446	1
292	3	1
293	501	1
294	74	1
295	317	1
296	458	1
297	395	1
298	395	1
299	446	1
300	121	1
301	481	1
302	516	1
303	186	1
304	497	1
305	186	1
306	497	1
307	497	1
308	319	1
309	420	1
310	365	1
311	523	1
312	54	1
313	508	1
314	470	1
316	523	1
317	185	1
318	508	1
319	538	1
320	508	1
321	73	1
322	497	1
323	497	1
324	343	1
325	107	1
326	120	1
327	49	1
328	7	1
329	7	1
330	7	1
331	7	1
332	7	1
333	122	1
335	59	1
336	393	1
337	468	1
338	435	1
339	409	1
340	103	1
341	1	1
342	4	1
343	124	1
344	404	1
345	425	1
346	21	1
347	165	1
348	303	1
349	241	1
350	315	1
351	477	1
352	196	1
353	53	1
354	419	1
355	325	1
356	404	1
357	2	1
358	114	1
359	548	1
360	470	1
361	415	1
362	524	1
363	62	1
364	210	1
365	405	1
366	59	1
367	478	1
368	75	1
369	178	1
371	167	1
372	112	1
373	39	1
374	485	1
375	4	1
376	500	1
377	500	1
378	500	1
379	4	1
380	500	1
381	471	1
382	24	1
383	24	1
384	24	1
385	39	1
386	404	1
387	82	1
388	309	1
389	53	1
390	250	1
391	401	1
392	257	1
393	32	1
394	349	1
395	372	1
396	364	1
397	61	1
398	364	1
399	404	1
400	527	1
401	426	1
402	426	1
403	426	1
404	413	1
405	413	1
406	374	1
407	61	1
408	61	1
409	239	1
410	239	1
411	50	1
412	19	1
413	424	1
414	349	1
415	113	1
416	48	1
417	48	1
418	379	1
419	488	1
420	236	1
421	206	1
422	343	1
423	458	1
424	222	1
425	23	1
426	337	1
427	435	1
428	435	1
429	14	1
430	14	1
431	435	1
432	14	1
433	147	1
434	147	1
435	147	1
436	399	1
437	530	1
438	41	1
439	554	1
440	6	1
441	116	1
442	24	1
443	425	1
444	405	1
445	349	1
446	44	1
447	7	1
448	23	1
449	293	1
450	315	1
451	84	1
452	84	1
453	132	1
454	364	1
455	142	1
456	142	1
457	445	1
458	413	1
459	40	1
460	44	1
461	44	1
462	63	1
463	63	1
464	324	1
465	63	1
466	445	1
467	11	1
468	251	1
469	50	1
470	72	1
471	457	1
472	213	1
473	375	1
474	191	1
475	286	1
476	41	1
477	68	1
478	41	1
479	391	1
480	461	1
481	62	1
482	62	1
483	414	1
484	414	1
485	62	1
486	424	1
487	243	1
488	110	1
489	226	1
491	478	1
492	478	1
493	76	1
494	76	1
495	76	1
496	166	1
497	78	1
498	528	1
499	138	1
500	76	1
502	413	1
503	255	1
504	37	1
505	255	1
506	26	1
507	544	1
508	376	1
509	176	1
510	13	1
511	125	1
512	463	1
513	470	1
514	21	1
515	215	1
516	505	1
517	73	1
518	278	1
519	6	1
520	373	1
521	196	1
522	261	1
523	381	1
525	402	1
526	402	1
527	10	1
528	239	1
529	419	1
530	318	1
531	418	1
532	144	1
533	28	1
534	16	1
535	499	1
536	53	1
537	456	1
539	284	1
540	227	1
541	249	1
542	442	1
543	442	1
544	419	1
545	403	1
546	128	1
547	279	1
548	524	1
549	524	1
550	116	1
551	438	1
552	493	1
553	8	1
554	304	1
556	304	1
557	341	1
558	341	1
559	20	1
560	180	1
561	423	1
562	548	1
563	376	1
564	379	1
565	24	1
566	150	1
567	8	1
568	283	1
569	126	1
570	66	1
571	43	1
572	18	1
573	85	1
574	7	1
575	313	1
576	140	1
578	51	1
579	7	1
580	395	1
581	159	1
582	468	1
583	419	1
584	542	1
585	477	1
586	104	1
587	533	1
588	367	1
589	104	1
590	367	1
591	104	1
592	432	1
594	440	1
595	106	1
596	440	1
597	104	1
598	355	1
599	314	1
600	271	1
601	27	1
602	126	1
603	408	1
604	408	1
605	443	1
606	235	1
607	470	1
608	277	1
609	134	1
610	462	1
611	168	1
612	168	1
613	10	1
614	37	1
615	123	1
616	23	1
617	185	1
618	344	1
619	185	1
620	521	1
621	23	1
622	102	1
623	263	1
624	396	1
625	439	1
626	14	1
627	223	1
628	36	1
629	225	1
630	125	1
631	52	1
632	39	1
633	18	1
634	120	1
635	404	1
636	406	1
637	130	1
638	215	1
639	90	1
640	337	1
641	156	1
642	147	1
643	449	1
644	476	1
645	436	1
646	293	1
647	176	1
648	176	1
649	5	1
650	217	1
651	178	1
652	523	1
653	196	1
654	1	1
655	514	1
656	91	1
657	199	1
658	129	1
659	179	1
660	312	1
661	519	1
662	25	1
663	384	1
664	241	1
665	365	1
666	446	1
667	108	1
668	178	1
669	351	1
670	3	1
671	536	1
672	465	1
673	535	1
674	457	1
675	14	1
676	14	1
677	52	1
678	325	1
679	427	1
680	536	1
681	281	1
682	56	1
683	455	1
684	484	1
685	223	1
686	256	1
687	287	1
688	1	1
689	345	1
690	278	1
691	124	1
692	497	1
693	37	1
694	156	1
695	97	1
696	97	1
697	239	1
698	354	1
699	451	1
700	18	1
701	125	1
702	284	1
703	441	1
704	9	1
705	35	1
706	454	1
707	2	1
708	386	1
709	487	1
710	548	1
711	64	1
712	299	1
713	32	1
714	304	1
715	304	1
716	412	1
717	370	1
718	96	1
719	393	1
720	77	1
721	462	1
722	25	1
723	137	1
724	445	1
725	376	1
726	547	1
727	530	1
728	35	1
729	510	1
730	264	1
731	504	1
732	441	1
733	422	1
734	88	1
735	13	1
736	350	1
737	432	1
738	432	1
739	406	1
740	4	1
741	390	1
742	425	1
743	179	1
744	25	1
745	447	1
746	202	1
747	322	1
748	126	1
749	52	1
750	23	1
751	405	1
752	446	1
753	421	1
754	409	1
755	23	1
756	401	1
757	435	1
758	80	1
759	34	1
760	248	1
761	20	1
762	374	1
763	439	1
764	205	1
765	435	1
766	419	1
767	409	1
768	486	1
769	275	1
770	92	1
772	92	1
773	92	1
774	409	1
775	186	1
776	210	1
777	210	1
778	5	1
780	112	1
781	541	1
782	436	1
783	271	1
784	415	1
785	410	1
786	467	1
787	431	1
788	420	1
789	431	1
790	410	1
791	431	1
792	468	1
793	431	1
794	95	1
795	431	1
796	53	1
797	403	1
798	53	1
799	227	1
800	431	1
801	245	1
802	372	1
803	126	1
804	520	1
805	520	1
806	423	1
807	164	1
808	343	1
809	203	1
810	117	1
811	44	1
812	257	1
813	318	1
814	520	1
815	352	1
816	257	1
817	548	1
818	431	1
819	431	1
820	177	1
821	343	1
822	222	1
823	431	1
824	459	1
825	270	1
826	402	1
827	174	1
828	154	1
829	402	1
830	420	1
831	408	1
832	312	1
833	174	1
834	154	1
835	402	1
836	525	1
837	154	1
838	247	1
839	523	1
840	444	1
841	107	1
842	325	1
843	296	1
844	270	1
845	224	1
846	270	1
847	404	1
848	227	1
849	294	1
850	49	1
851	429	1
852	323	1
853	404	1
854	270	1
855	270	1
856	270	1
857	420	1
858	488	1
859	294	1
860	429	1
861	427	1
862	516	1
863	227	1
864	42	1
865	429	1
866	120	1
867	429	1
868	227	1
869	429	1
870	429	1
871	227	1
872	15	1
873	409	1
874	409	1
875	105	1
876	331	1
878	160	1
879	252	1
880	70	1
881	70	1
882	92	1
883	250	1
884	346	1
885	36	1
886	417	1
887	36	1
888	417	1
889	85	1
890	91	1
891	271	1
892	298	1
893	443	1
894	91	1
895	298	1
896	443	1
897	91	1
898	298	1
899	91	1
900	443	1
901	443	1
902	298	1
903	443	1
904	17	1
906	17	1
907	463	1
908	492	1
909	92	1
910	466	1
911	404	1
912	275	1
913	409	1
914	34	1
915	92	1
916	406	1
917	439	1
918	406	1
919	464	1
920	452	1
921	28	1
922	283	1
923	24	1
924	405	1
925	63	1
926	16	1
927	414	1
928	8	1
929	140	1
930	140	1
931	50	1
932	183	1
933	461	1
934	134	1
935	447	1
936	488	1
937	489	1
938	78	1
939	533	1
940	533	1
941	533	1
942	104	1
943	533	1
944	18	1
945	182	1
946	22	1
947	22	1
948	22	1
949	337	1
950	393	1
951	64	1
952	331	1
953	337	1
954	64	1
955	291	1
956	146	1
957	32	1
958	32	1
959	32	1
960	429	1
961	22	1
962	22	1
963	22	1
964	22	1
965	22	1
966	22	1
967	22	1
968	22	1
969	22	1
970	231	1
971	122	1
972	375	1
973	230	1
974	407	1
975	140	1
976	42	1
977	412	1
978	492	1
979	527	1
980	402	1
981	402	1
982	406	1
983	396	1
984	247	1
985	247	1
986	445	1
987	348	1
988	407	1
989	142	1
990	170	1
991	468	1
992	81	1
993	510	1
994	112	1
995	502	1
996	410	1
997	410	1
998	410	1
999	142	1
1000	122	1
1001	410	1
1002	420	1
1003	180	1
1004	172	1
1005	206	1
1006	404	1
1007	182	1
1008	464	1
1009	469	1
1010	7	1
1011	78	1
1012	511	1
1013	418	1
1014	250	1
1015	468	1
1016	170	1
1017	363	1
1018	409	1
1019	27	1
1020	544	1
1021	145	1
1022	290	1
1023	515	1
1024	527	1
1025	27	1
1026	122	1
1027	406	1
1028	470	1
1029	453	1
1030	410	1
1031	27	1
1032	79	1
1033	79	1
1034	79	1
1035	79	1
1036	79	1
1037	134	1
1038	250	1
1039	451	1
1040	196	1
1041	487	1
1042	155	1
1043	2	1
1044	170	1
1045	304	1
1046	71	1
1047	367	1
1048	250	1
1049	554	1
1050	440	1
1051	279	1
1052	174	1
1053	270	1
1054	516	1
1055	247	1
1056	154	1
1057	468	1
1058	71	1
1059	226	1
1060	151	1
1061	196	1
1062	12	1
1063	2	1
1064	2	1
1065	405	1
1066	24	1
1067	425	1
1068	42	1
1069	12	1
1070	130	1
1071	408	1
1072	27	1
1073	460	1
1074	139	1
1075	194	1
1076	460	1
1077	104	1
1078	37	1
1079	513	1
1080	134	1
1081	40	1
1082	466	1
1083	404	1
1084	311	1
1085	469	1
1086	408	1
1087	354	1
1088	328	1
1089	328	1
1090	32	1
1091	258	1
1092	247	1
1093	197	1
1094	469	1
1095	469	1
1096	148	1
1097	19	1
1098	292	1
1099	530	1
1100	81	1
1101	80	1
1102	17	1
1103	453	1
1104	543	1
1105	25	1
1106	151	1
1107	170	1
1108	272	1
1109	94	1
1110	337	1
1111	204	1
1112	81	1
1113	204	1
1114	272	1
1115	2	1
1116	525	1
1117	464	1
1118	25	1
1119	67	1
1120	50	1
1121	412	1
1122	68	1
1123	192	1
1124	414	1
1125	336	1
1126	478	1
1127	110	1
1128	1	1
1129	534	1
1130	422	1
1131	402	1
1132	112	1
1133	321	1
1134	350	1
1135	125	1
1136	238	1
1137	444	1
1138	441	1
1139	238	1
1140	441	1
1141	77	1
1142	506	1
1143	77	1
1144	25	1
1145	181	1
1146	429	1
1147	469	1
1148	321	1
1149	150	1
1150	71	1
1151	143	1
1152	71	1
1153	197	1
1154	135	1
1155	51	1
1156	506	1
1157	51	1
1158	478	1
1159	110	1
1160	158	1
1161	302	1
1162	243	1
1163	89	1
1164	130	1
1165	25	1
1166	485	1
1167	101	1
1168	116	1
1169	8	1
1170	499	1
1171	104	1
1172	75	1
1173	43	1
1174	209	1
1175	209	1
1176	209	1
1177	201	1
1178	419	1
1179	435	1
1180	357	1
1181	413	1
1182	78	1
1183	410	1
1184	423	1
1185	488	1
1186	170	1
1187	229	1
1188	522	1
1189	106	1
1190	106	1
1191	122	1
1192	420	1
1193	181	1
1194	181	1
1195	181	1
1196	344	1
1197	124	1
1198	209	1
1199	492	1
1200	314	1
1201	209	1
1202	23	1
1203	283	1
1204	498	1
1205	99	1
1206	170	1
1207	488	1
1208	89	1
1209	209	1
1210	423	1
1211	468	1
1212	527	1
1213	93	1
1214	456	1
1215	171	1
1216	346	1
1217	423	1
1218	445	1
1219	445	1
1220	230	1
1221	2	1
1222	289	1
1223	418	1
1224	449	1
1225	7	1
1226	7	1
1227	7	1
1228	7	1
1229	7	1
1230	406	1
1231	24	1
1232	413	1
1233	14	1
1234	14	1
1235	380	1
1236	59	1
1237	380	1
1238	419	1
1239	402	1
1240	80	1
1241	76	1
1242	171	1
1243	150	1
1244	196	1
1245	334	1
1246	479	1
1247	405	1
1248	478	1
1249	66	1
1250	415	1
1251	122	1
1252	337	1
1253	14	1
1254	435	1
1255	221	1
1256	161	1
1257	161	1
1258	195	0.5
1258	389	0.5
1259	471	1
1260	75	1
1261	471	1
1262	75	0.5
1262	161	0.5
1263	161	1
1264	165	1
1265	161	1
1266	71	1
1267	297	1
1268	7	1
1269	7	1
1270	31	1
1271	31	1
1272	31	1
1273	414	1
1274	6	1
1275	444	1
1276	31	1
1277	468	1
1278	261	1
1279	363	1
1280	135	1
1281	135	1
1282	7	1
1283	139	1
1284	7	1
1285	7	1
1286	7	1
1287	7	1
1288	441	1
1289	162	1
1290	7	1
1291	7	1
1292	59	1
1293	334	1
1294	18	0.2
1294	35	0.2
1294	88	0.2
1294	185	0.2
1294	310	0.2
1295	1	1
1296	59	1
1297	59	1
1298	479	1
1299	192	1
1300	420	1
1301	222	1
1302	519	1
1303	107	1
1304	401	1
1305	357	1
1306	401	1
1307	424	1
1308	523	1
1309	477	1
1310	113	1
1311	107	1
1312	424	1
1313	133	1
1314	477	1
1315	107	1
1316	107	1
1317	499	1
1318	107	1
1319	107	1
1320	107	1
1321	107	1
1322	503	1
1323	410	1
1324	257	1
1325	499	1
1326	495	1
1327	167	1
1328	404	1
1329	61	1
1330	322	1
1331	495	1
1332	56	1
1333	463	1
1334	258	1
1335	192	1
1336	221	1
1337	325	1
1338	405	1
1339	241	1
1340	488	1
1341	2	1
1342	102	1
1343	167	1
1344	210	1
1345	24	1
1346	204	1
1347	438	1
1348	53	1
1349	206	1
1350	337	1
1351	476	1
1352	14	1
1353	22	1
1354	205	1
1355	133	1
1356	468	1
1357	130	1
1358	376	1
1359	350	1
1360	107	1
1361	82	1
1362	403	1
1363	548	1
1364	5	1
1365	8	1
1366	7	1
1367	322	1
1368	435	1
1369	488	1
1370	11	1
1371	478	1
1372	148	1
1373	337	1
1374	337	1
1375	363	1
1376	194	1
1377	53	1
1378	401	1
1379	527	1
1380	14	1
1382	506	1
1383	339	1
1384	61	1
1385	148	1
1386	14	1
1387	530	1
1388	89	1
1389	460	1
1390	447	1
1391	525	1
1392	429	1
1393	554	1
1394	22	1
1395	31	1
1396	107	1
1397	373	1
1398	476	1
1399	94	1
1400	520	1
1401	197	1
1402	429	1
1403	178	1
1404	196	1
1405	405	1
1406	78	1
1407	57	1
1408	300	1
1409	241	1
1410	84	1
1412	11	1
1413	156	1
1414	460	1
1415	130	1
1416	418	1
1417	43	1
1418	466	1
1419	311	1
1420	451	1
1421	231	1
1422	537	1
1423	61	1
1424	493	1
1425	435	1
1426	19	1
1427	19	1
1428	20	1
1429	530	1
1430	81	1
1431	445	1
1432	2	1
1433	174	1
1434	337	1
1435	160	1
1436	337	1
1437	324	1
1438	81	1
1439	117	1
1440	445	1
1441	258	1
1442	47	1
1443	184	1
1444	42	1
1445	17	1
1446	12	1
1447	74	1
1448	41	1
1449	110	1
1450	203	1
1451	148	1
1452	463	1
1453	210	1
1454	476	1
1455	331	1
1456	438	1
1457	405	1
1458	182	1
1459	458	1
1460	94	1
1461	405	1
1462	399	1
1463	466	1
1464	327	1
1465	198	1
1466	89	1
1467	323	1
1468	94	1
1469	196	1
1470	6	0.333333
1470	9	0.333333
1470	262	0.333333
1471	16	1
1472	457	1
1473	89	1
1474	114	1
1475	51	1
1476	114	1
1477	527	1
1478	101	1
1479	116	1
1480	405	1
1481	59	1
1482	143	1
1483	416	1
1484	260	1
1485	21	1
1486	407	1
1487	430	1
1488	291	1
1489	47	1
1490	526	1
1491	175	1
1492	409	1
1493	409	1
1494	482	1
1495	439	1
1496	450	1
1497	417	1
1498	60	1
1499	480	1
1500	119	1
1501	98	1
1502	439	1
1503	454	1
1504	486	1
1506	253	1
1507	54	1
1508	88	1
1509	389	1
1510	250	1
1511	169	1
1512	103	1
1513	1	1
1514	178	1
1515	523	1
1516	4	1
1517	48	1
1518	260	1
1519	425	1
1520	147	1
1521	353	1
1522	218	1
1523	423	1
1524	79	1
1525	486	1
1526	131	1
1527	237	1
1528	43	1
1529	187	1
1530	514	1
1531	1	1
1532	127	1
1533	9	1
1534	9	1
1535	276	1
1536	27	1
1537	374	1
1538	260	1
1539	223	1
1540	424	1
1541	29	1
1542	6	1
1543	376	1
1544	42	1
1545	394	1
1546	402	1
1547	179	1
1548	441	1
1549	449	1
1550	21	1
1551	181	1
1552	65	1
1553	418	1
1554	197	1
1555	270	1
1556	283	1
1557	435	1
1559	10	1
1560	209	1
1561	420	1
1562	157	1
1563	30	1
1564	250	1
1565	525	1
1566	250	1
1567	321	1
1568	250	1
1569	468	1
1570	321	1
1571	410	1
1572	234	1
1573	403	1
1574	250	1
1575	250	1
1576	403	1
1577	55	1
1578	55	1
1579	54	1
1580	12	1
1581	1	1
1582	54	1
1583	132	1
1584	112	1
1585	55	1
1586	222	1
1587	402	1
1588	198	1
1589	468	1
1590	127	1
1591	411	1
1592	20	1
1593	20	1
1594	91	1
1595	449	1
1596	198	1
1597	182	1
1598	302	1
1599	334	1
1600	289	1
1601	89	1
1602	454	1
1603	228	1
1604	453	1
1605	440	1
1606	388	1
1607	125	1
1608	467	1
1609	412	1
1610	544	1
1611	16	1
1612	424	1
1613	424	1
1614	268	1
1615	1	1
1616	170	1
1617	421	1
1618	83	1
1619	480	1
1620	332	1
1621	332	1
1622	489	1
1623	433	1
1624	14	1
1625	14	1
1626	351	1
1627	497	1
1628	435	1
1629	392	1
1630	369	0.5
1630	554	0.5
1631	289	1
1632	503	1
1633	3	1
1634	163	1
1635	394	1
1636	449	1
1637	146	1
1638	199	1
1639	269	1
1640	435	1
1641	413	1
1642	143	1
1643	168	1
1644	65	1
1645	65	1
1646	526	1
1647	312	1
1648	429	1
1649	270	1
1650	95	1
1651	95	1
1652	416	1
1653	172	1
1654	454	1
1655	430	1
1656	43	1
1657	158	1
1658	87	1
1659	442	1
1660	473	1
1661	545	1
1662	130	1
1663	130	1
1664	208	1
1665	169	1
1666	452	1
1667	256	1
1668	392	1
1669	501	1
1670	147	1
1671	96	1
1672	14	1
1673	14	1
1674	351	1
1675	535	1
1676	465	1
1677	147	1
1678	361	1
1679	65	1
1680	412	1
1681	351	1
1682	492	1
1683	17	1
1684	417	1
1685	46	1
1686	500	1
1687	38	1
1688	46	1
1689	38	1
1690	38	1
1691	73	1
1692	418	1
1693	535	1
1694	171	1
1695	40	1
1696	200	1
1697	28	1
1698	432	1
1699	5	1
1700	208	1
1701	315	1
1702	416	1
1703	415	1
1704	195	1
1705	536	1
1706	38	1
1707	416	1
1708	325	1
1709	435	1
1710	528	1
1711	217	1
1712	217	1
1713	217	1
1714	217	1
1715	217	1
1716	30	1
1717	548	1
1718	30	1
1719	30	1
1720	206	1
1721	487	1
1722	158	1
1723	53	1
1724	343	1
1725	524	1
1726	369	1
1727	426	1
1728	109	1
1729	138	1
1730	544	1
1731	321	1
1732	468	1
1733	64	1
1734	363	1
1735	407	1
1736	394	1
1737	22	1
1738	430	1
1739	407	1
1740	105	1
1741	183	1
1742	420	1
1743	407	1
1744	451	1
1745	142	1
1746	379	1
1747	407	1
1748	183	1
1749	468	1
1750	468	1
1751	468	1
1752	468	1
1753	391	1
1754	468	1
1755	468	1
1756	391	1
1757	468	1
1758	468	1
1759	410	1
1760	467	1
1761	467	1
1762	407	1
1763	467	1
1764	529	1
1765	536	1
1766	70	1
1767	268	1
1768	453	1
1769	529	1
1770	123	1
1771	436	1
1772	198	1
1773	268	1
1774	467	1
1775	64	1
1776	54	1
1777	183	1
1778	503	1
1779	334	1
1780	206	1
1781	354	1
1782	117	1
1783	419	1
1784	142	1
1785	488	1
1786	107	1
1787	169	1
1788	182	1
1789	331	1
1790	14	1
1791	147	1
1792	72	1
1793	12	1
1794	405	1
1795	334	1
1796	2	1
1797	2	1
1798	554	1
1799	363	1
1800	246	1
1801	215	1
1802	497	1
1803	120	1
1804	268	1
1805	135	1
1806	341	1
1807	4	1
1808	325	1
1809	73	1
1810	479	1
1811	396	1
1812	436	1
1813	412	1
1814	256	1
1815	460	1
1816	24	1
1817	76	1
1818	485	1
1819	76	1
1820	398	1
1821	109	1
1822	17	1
1823	342	1
1824	210	1
1825	390	1
1826	32	1
1827	150	1
1828	247	1
1829	447	1
1830	50	1
1831	414	1
1832	31	1
1833	239	1
1834	435	1
1835	454	1
1836	2	1
1837	402	1
1838	147	1
1839	19	1
1840	479	1
1841	23	1
1842	23	1
1843	29	1
1844	239	1
1845	63	1
1846	68	1
1847	194	1
1848	62	1
1849	110	1
1850	130	1
1851	469	1
1852	115	1
1853	350	1
1854	278	1
1855	373	1
1856	390	1
1857	425	1
1858	17	1
1859	525	1
1860	408	1
1861	89	1
1862	533	1
1863	33	1
1864	20	1
1865	20	1
1866	244	1
1867	164	1
1868	8	1
1869	541	1
1870	468	1
1871	268	1
1872	479	1
1873	22	1
1874	512	1
1875	114	1
1876	41	1
1877	73	1
1878	341	1
1879	44	1
1880	318	1
1881	8	1
1882	42	1
1883	9	1
1884	354	1
1885	524	1
1886	468	1
1887	166	1
1888	461	1
1889	461	1
1890	516	1
1892	112	1
1893	222	1
1894	126	1
1895	511	1
1896	468	1
1897	243	1
1898	520	1
1899	520	1
1900	209	1
1901	420	1
1902	112	1
1903	112	1
1904	502	1
1905	170	1
1906	130	1
1907	221	1
1908	18	1
1909	492	1
1910	488	1
1911	468	1
1912	549	1
1913	160	1
1914	107	1
1915	2	1
1916	530	1
1917	41	1
1918	32	1
1919	525	1
1920	324	1
1921	156	1
1922	255	1
1923	268	1
1924	268	1
1925	268	1
1926	268	1
1927	268	1
1928	467	1
1929	391	1
1930	112	1
1931	407	1
1932	268	1
1933	420	1
1934	467	1
1935	467	1
1936	438	1
1937	300	1
1938	467	1
1939	16	1
1940	16	1
1941	16	1
1942	16	1
1943	16	1
1944	16	1
1945	16	1
1946	180	1
1947	53	1
1948	323	1
1949	243	1
1950	243	1
1951	209	1
1952	391	1
1953	268	1
1954	474	1
1955	297	1
1956	160	1
1957	474	1
1958	111	1
1959	3	1
1960	160	1
1961	208	1
1962	208	1
1963	504	1
1964	183	1
1965	62	1
1966	243	1
1967	71	1
1968	268	1
1969	402	1
1970	89	1
1971	422	1
1972	140	1
1973	24	1
1974	485	1
1975	8	1
1976	172	1
1977	504	1
1978	437	1
1979	182	1
1980	38	1
1981	194	1
1982	444	1
1983	212	1
1984	416	1
1985	416	1
1986	431	1
1987	325	1
1988	403	1
1989	444	1
1990	250	1
1991	83	1
1992	496	1
1993	171	1
1994	403	1
1995	257	1
1996	271	1
1997	527	1
1998	388	1
1999	60	1
2000	368	1
2001	198	1
2002	516	1
2003	265	1
2004	246	1
2005	41	1
2006	126	1
2007	114	1
2008	126	1
2009	417	1
2010	95	1
2011	377	1
2012	377	1
2013	391	1
[truncated: 23,829 more rows]

## Sheet: UCSD_MultiDisciplinary
journ_id
1258
1262
1294
1470
1630
2128
2706
3508
5640
5650
5661
5667
6776
7497
8004
9252
9701
9849
11536
11553
11797
12186
12298
13439
13598
14760
15459
15868
17041
17311
17345
17695
19286
19291
