# Supplementary material for: Introducing the open biomedical map of science
Source: Front Res Metr Anal. 2023 Oct 4;8:1274793. doi: 10.3389/frma.2023.1274793 (PMC10582702; doi:10.3389/frma.2023.1274793)
Supplement: Supplementary file 4 [file Table_4.csv]

journal_nlmuniqueid	count
00140360R	153
01210290R	4
01510020R	429
01510040R	1
01920610R	80
04040350R	1
100036	3
100626	361
100714	3635
100725	2773
100762	215
100883278	147
100883319	3808
100883360	610
100883395	1233
100883413	730
100883415	15
100883416	1177
100883417	1649
100883428	35
100883432	199
100883448	10091
100883450	1207
100883489	3
100883492	2
100883500	33
100883501	5812
100883502	2
100883503	1489
100883508	786
100883537	1845
100883581	199
100883590	749
100883596	1138
100883601	6
100883603	693
100883604	585
100883611	3888
100883612	7
100883645	2749
100883647	403
100883649	3940
100883657	2
100883685	540
100883688	1921
100883690	3
100883691	1331
100883692	3853
100883818	6946
100884139	5889
100884209	2
100885136	1101
100885357	1659
100885360	4
100885761	354
100886002	3131
100886103	280
100886162	876
100886202	899
100886238	1223
100886455	395
100886482	456
100886502	250
100886617	386
100886622	1061
100886647	533
100886721	4399
100886823	388
100887028	4
100887272	1
100887289	3
100887300	16
100887374	1008
100887377	1045
100887391	424
100887419	475
100887420	2401
100887452	2612
100887595	2721
100887625	22
100887967	458
100888004	504
100888143	583
100888160	30269
100888170	493
100888201	1126
100888264	105
100888268	461
100888280	41
100888334	1653
100888373	29
100888552	618
100888553	186
100888554	2475
100888555	33
100888581	6
100888641	188
100888704	2660
100888706	1373
100888751	1531
100888783	459
100888796	1088
100888800	2344
100888833	5
100888872	89
100888896	601
100888899	2290
100888957	78
100888960	1076
100888967	1059
100888969	1479
100888970	845
100888977	1269
100888980	52
100888982	934
100888983	517
100889025	1653
100889067	330
100889074	12
100889084	1643
100889097	277
100889184	6
100889186	1030
100889644	1612
100889708	2
100890099	926
100890160	1
100890164	8
100890177	69
100890196	59
100890344	76
100890393	18303
100890575	1967
100890578	691
100890581	2743
100890582	44
100890591	2
100890606	887
100890607	276
100890609	1347
100890625	72
100890634	6
100890690	722
100891112	1059
100891385	69
100891504	244
100891616	19
100891806	11
100891808	1
100891853	921
100891857	905
100892005	3745
100892086	853
100892202	905
100892382	23
100892390	175
100892561	276
100892621	1
100892712	741
100892832	708
100892845	187
100892849	4847
100892857	550
100892858	5272
100893225	1405
100893237	1413
100893243	3295
100893321	5
100893366	1701
100893612	1075
100893704	1210
100893864	10
100893959	10760
100894030	1
100894081	15
100894201	3583
100894376	7
100894530	1
100894552	2
100894597	1
100894724	1142
100895125	4
100895165	3
100895290	723
100895309	1501
100895787	36
100895790	3
100895847	26
100895975	326
100896262	2
100896471	2147
100896531	1667
100896771	8
100896915	1579
100897261	369
100897327	677
100897329	1626
100897346	2472
100897350	1701
100897390	740
100897392	1134
100897394	367
100897395	1463
100897685	821
100898077	1
100898201	35
100898209	194
100898211	800
100898657	1434
100898731	1392
100898738	3135
100898743	5
100898744	3549
100898759	3470
100898843	1314
100898849	825
100898941	689
100899009	394
100899230	91
100899351	138
100899600	7360
100899955	12
100900466	616
100900815	64
100900900	1030
100900921	1933
100900943	865
100900946	800
100901141	718
100901183	666
100901225	2263
100901226	2219
100901227	2002
100901228	3438
100901229	2266
100901230	2406
100901315	457
100901316	210
100901626	31
100901990	3026
100908968	90
100909039	57
100909185	2558
100909359	973
100909377	1
100909380	657
100909394	572
100909407	741
100909652	1
100909747	8187
100909956	2532
100910415	7
100910628	73
100910681	23
100910685	40
100910760	13
100911021	1203
100911100	96
100911134	16
100911167	8
100911316	4
100911346	224
100911381	2
100911591	786
100911700	4
100912060	14
100912301	2
100912309	1
100912421	34
100912837	2262
100913117	750
100913944	956
100927353	1606
100927390	9
100927562	4
100927567	922
100927603	1
100927946	1082
100929017	1246
100930043	611
100930740	2084
100931242	673
100931679	224
100931761	395
100931790	964
100935589	716
100935741	4640
100935935	1
100936305	760
100936348	240
100936353	472
100936359	903
100936377	98
100936959	60
100937320	231
100937360	3874
100937750	290
100938016	1876
100938297	1
100939340	831
100939343	620
100939345	1372
100939725	161
100939802	3
100939812	722
100940031	1
100940058	41
100940059	79
100940513	1000
100940562	1415
100940588	519
100940627	17
100940729	1429
100941067	10
100941354	2477
100941457	2
100941564	1
100941611	5
100942132	459
100953417	491
100953583	1338
100953980	476
100954211	4491
100954394	1123
100954576	707
100954591	102
100954653	3388
100954728	1212
100954729	3
100954790	2960
100954946	1
100954969	1249
100954988	2
100955024	2
100955036	691
100955049	1557
100955199	3
100955200	6
100955205	3
100955208	3
100955210	13
100955213	29
100955220	1
100955222	10
100955296	6
100955298	3
100955301	1
100955310	1
100955313	6
100955314	10
100955315	6
100955323	1
100955326	8
100955338	1579
100955348	1
100955350	1
100955352	2
100955367	1
100955368	3
100955370	5
100955475	1
100955483	9
100955485	1
100955487	5
100955490	35
100955497	6
100955502	1
100955503	6
100955504	9
100955507	19
100955511	2
100955514	5
100955517	1
100955518	10
100955521	8
100955578	24
100955692	72
100955699	13
100955707	1
100955711	7
100955716	30
100955717	13
100955719	3
100955720	1
100955721	1
100955724	12
100955727	4
100955730	29
100955807	631
100956087	2045
100956096	595
100956211	1421
100956395	1
100956422	1180
100956435	683
100956732	9
100956805	1623
100957246	5696
100957268	577
100957463	1
100957634	15
100957850	427
100958216	2
100958329	3
100958373	387
100958385	3016
100958626	240
100959103	1
100959175	5315
100959226	1994
100959228	530
100959245	1
100959313	1
100959418	1375
100959500	1261
100959580	15
100959585	590
100959882	5894
100959949	1848
100959971	1
100960007	592
100960027	569
100960029	82
100960111	2550
100960527	554
100960529	919
100960530	1641
100960531	1680
100960533	1028
100960562	1460
100960660	2825
100960938	126
100960995	1126
100961008	2
100961305	232
100961452	1
100961485	4
100961499	363
100961504	4009
100961513	1
100961515	10
100961517	4
100961530	7
100961631	215
100961658	2
100961709	1
100961734	4
100961908	18
100961937	1
100961983	1
100962645	3
100962680	1
100962752	788
100962779	1389
100962781	1548
100962782	1409
100962988	31
100962994	30
100963000	73
100963049	2572
100963089	2580
100963218	9
100963688	534
100963710	5
100963717	182
100963739	2603
100963897	1070
100964009	33857
100964185	864
100964435	58
100964694	1
100964771	404
100965121	779
100965194	6145
100965211	4
100965258	10693
100965259	6047
100965417	269
100965420	173
100965525	1368
100966015	2
100966032	1011
100966034	1179
100966035	1056
100966036	1649
100966133	1241
100966163	1
100966385	1
100966387	1
100966473	1
100966490	1
100966531	2
100966576	2
100966626	1
100966666	1
100966769	587
100966799	1
100966936	869
100966947	6
100966955	10
100966972	268
100966973	318
100966975	2249
100966978	1210
100966980	633
100966981	3162
100966983	197
100966986	1023
100967001	2
100967057	4
100967087	1
100967098	2
100967146	12
100967158	1
100967160	1
100967168	4
100967174	4
100967181	1
100967184	2
100967213	2
100967218	1
100967244	1
100967245	1
100967254	2
100967402	5
100967410	21
100967455	4
100967488	6
100967532	1
100967552	1
100967562	13
100967568	9
100967572	1
100967604	1
100967627	3497
100967641	5
100967657	2
100967737	36
100967755	563
100967778	2
100967792	1930
100967793	3475
100967799	5182
100967800	10863
100967802	2774
100967804	3766
100967806	8
100967807	4102
100967853	3
100967859	2
100967874	1
100967901	6
100967908	11
100967934	2
100968095	8
100968109	1
100968114	6
100968143	1
100968191	10
100968196	1
100968199	7
100968202	1
100968205	1
100968207	2
100968214	1
100968231	3
100968246	47
100968290	10
100968296	1
100968351	1
100968357	2
100968506	2
100968535	1929
100968539	3114
100968541	152
100968543	708
100968545	2112
100968547	2681
100968548	3492
100968550	11
100968551	8484
100968552	1422
100968553	900
100968555	3088
100968559	4558
100968562	15829
100968563	2356
100968565	6061
100968567	1949
100968571	1242
100968589	1
100968590	9
100968593	3
100968603	1
100968638	5035
100968656	3
100968659	2
100968688	342
100968691	1
100968724	5
100968751	1058
100968761	50
100968783	2
100968784	2
100968789	10
100968792	1
100968793	2
100968794	8
100968805	1
100968810	1
100968814	1
100968894	1
100968931	3
100968936	3
100969157	1
100969177	5
100969251	4
100969256	7
100969260	1
100969265	1
100969318	3
100969383	2
100969404	8
100969434	4
100969481	2
100969626	21
100969716	2684
100969731	3
100969758	5
100969765	4
100969796	3
100969799	4
100969869	1
100969871	4
100969874	2
100969875	12
100969942	3
100970070	431
100970115	4
100970146	4
100970230	4
100970246	1
100970256	5
100970384	1
100970388	2
100970413	1988
100970420	1
100970461	1
100970472	3
100970476	2
100970478	10
100970479	9
100970488	5
100970492	1
100970548	1
100970551	9
100970552	39
100970569	4
100970590	2
100970604	118
100970605	563
100970607	42
100970618	19
100970666	817
100970679	2
100970693	1
100970798	2
100970884	1753
100970957	147
100970959	1
100971271	2
100971281	10
100971283	1
100971291	2
100971304	121
100971306	3
100971315	9
100971316	25
100971318	5
100971319	52
100971322	3
100971324	1
100971327	28
100971328	27
100971333	16
100971335	3
100971341	20
100971345	23
100971354	1
100971357	1
100971369	1
100971378	7
100971385	29
100971389	4
100971390	1
100971391	19
100971395	52
100971397	3
100971398	76
100971400	26
100971401	3
100971402	2
100971404	2
100971411	9
100971414	14
100971443	1034
100971454	2
100971455	3
100971458	70
100971465	3
100971468	2
100971471	2
100971475	3
100971487	1
100971502	1
100971508	1
100971523	1
100971529	51
100971530	6
100971531	1
100971532	1
100971555	1163
100971564	327
100971565	4
100971574	3802
100971577	3
100971578	2
100971588	6
100971590	39
100971602	3
100971603	3
100971607	40
100971609	1
100971621	5
100971627	62
100971636	427
100971774	3
100971776	1
100971802	6
100971819	1
100971821	1
100971838	1
100971884	1
100971889	10
100971905	1
100971922	4
100971924	4
100971942	1
100971946	12
100971953	3
100971955	1
100971963	1
100971968	9
100971977	2
100972021	1
100972031	3
100972033	1
100972039	1
100972052	1
100972053	1
100972056	2
100972148	50
100972154	89
100972177	1
100972178	2
100972194	1
100972232	579
100972237	1
100972259	6
100972330	3
100972333	10
100972346	21
100972367	2
100972369	1
100972397	7
100972487	3
100972519	1
100972560	1
100972575	30
100972611	17
100972646	2
100972663	1
100972695	11
100972703	2
100972707	49
100972747	7
100972755	9
100972772	3
100972774	21
100972822	10
100972833	4
100972851	29
100972852	3
100972854	14
100972901	3
100972903	5
100972977	2
100973048	1
100973049	1
100973050	10
100973080	4
100973094	31
100973095	16
100973096	1
100973097	1
100973103	1
100973172	1
100973201	46
100973295	1
100973331	125
100973344	1
100973347	4
100973387	9
100973390	9
100973394	164
100973395	9
100973405	692
100973416	517
100973461	204
100973463	1998
101032	3701
101082681	26
101082699	4
101082763	17
101082834	616
101082906	3
101082954	4
101083072	200
101083101	778
101083157	20
101083179	11
101083217	191
101083321	1
101083500	1
101083580	14
101083777	5413
101083919	3
101083946	944
101083949	797
101083956	1
101083979	2
101084025	50
101084039	8
101084098	171
101084138	3955
101084156	1083
101084157	584
101084218	6
101084221	54
101084288	70
101084333	7
101084345	6
101084355	10
101084377	170
101084386	21
101084401	9
101084424	3461
101084425	2
101084429	2
101084432	6
101084438	26
101084445	92
101084446	11
101084447	4
101084492	57
101084496	592
101084531	4
101084535	29
101084547	4
101084552	7
101084555	19
101084559	10
101084563	2
101084578	2
101084604	7
101084630	5
101084640	13
101084657	11
101084660	72
101084672	3
101084684	10
101084699	3
101084730	12
101084734	19
101084743	2
101084751	3
101084787	44
101084788	1
101084795	17
101084845	6
101084857	6
101084948	17
101084957	1
101085015	79
101085045	27
101085068	20
101085092	8
101085110	8
101085114	1
101085117	36
101085119	60
101085131	92
101085138	12
101085165	5
101085207	30
101085245	1
101085257	4
101085258	1
101085270	8
101085272	4
101085293	1
101085302	10
101085311	5
101085316	17
101085345	7
101085360	431
101085375	6
101085384	1033
101085389	2
101085391	1
101085418	1
101085489	9
101085492	1
101085539	1
101085550	1141
101085558	1
101085574	2
101085599	1
101085610	1
101085680	2
101085698	3
101085716	8
101085775	2
101085806	10
101085807	1
101085809	2
101085812	18
101085818	38
101085827	32
101085873	7
101085890	1
101085909	6
101085910	2
101085944	18
101085960	33
101085963	6
101085973	1
101085999	1
101086004	2
101086008	12
101086011	1
101086019	1
101086031	60
101086035	1
101086093	3
101086096	12
101086175	45
101086192	14
101086280	6
101086294	1
101086396	4
101086399	104
101086485	2
101086496	1
101086507	3
101086509	1
101086515	11
101086541	119
101086542	2
101086555	5
101086612	185
101086634	5302
101086664	2
101086677	18
101086721	6
101086933	1
101086969	2
101087008	2
101087031	4
101087100	215
101087110	1
101087145	10
101087199	4
101087204	11
101087247	8
101087359	1
101087373	2
101087374	19
101087398	2
101087470	3
101087507	106
101087557	20
101087559	4
101087566	1
101087593	10
101087595	2
101087650	4
101087652	29
101087687	568
101087690	31
101087695	4
101087697	2153
101087715	1
101087740	1
101087744	6
101087747	73
101087764	1
101087768	7
101087803	4
101087821	1
101087832	1
101087974	18
101087977	2
101087982	2
101088070	12321
101088075	170
101088083	1005
101088088	1
101088169	1366
101088170	52
101088195	11501
101088210	4
101088290	1
101088393	5
101088505	2131
101088554	4888
101088661	3397
101088663	947
101088664	5
101088665	189
101088667	13
101088673	90
101088674	412
101088676	1240
101088677	9121
101088678	328
101088679	3775
101088680	984
101088682	2226
101088683	958
101088684	2553
101088685	1109
101088687	67
101088689	179
101088690	1869
101088724	51
101088822	4
101089134	4
101089166	726
101089176	2531
101089178	7336
101089443	1128
101089851	387
101090048	1000
101090220	1464
101090552	2146
101090633	2313
101090644	102
101090650	34
101090746	83
101090757	5
101090761	1
101090774	2
101090797	64
101090848	1586
101090931	445
101091002	1
101091018	6
101091305	859
101091309	1
101091407	7
101091496	24
101091564	19
101091633	1
101091810	475
101091831	3
101091834	4
101091835	1
101091908	9
101091992	3
101092261	18
101092294	1
101092352	9
101092359	10
101092368	19
101092391	32
101092570	40
101092658	110
101092661	6
101092707	2645
101092711	1
101092722	5
101092742	335
101092768	15
101092791	50305
101092853	2342
101092857	1
101092871	4
101092924	8
101092952	3573
101092973	3
101093076	1058
101093088	8
101093320	1229
101093457	34
101093592	1784
101093743	51
101093791	1204
101093910	1101
101094003	3
101094182	6
101094211	815
101094212	1553
101094318	4
101094685	2
101094824	1
101094990	5
101094994	5
101095069	800
101095192	869
101095330	2
101095458	1441
101095653	2045
101095748	11
101095751	118
101095753	1
101095924	1482
101096396	1529
101096440	788
101096515	738
101096520	566
101096596	69
101097023	2085
101102	8
101119673	2416
101119871	33
101120023	781
101120028	3097
101120118	208
101120121	1272
101120122	334
101120605	492
101120659	418
101120682	719
101120693	745
101120777	1174
101121149	639
101121166	555
101121446	455
101121516	2
101121542	2
101121543	247
101121544	1
101121582	980
101121603	187
101121613	39
101121743	58
101121847	498
101121881	650
101121949	1916
101122095	91
101122185	2
101122284	61
101122473	2320
101122696	22
101122979	14
101123	172
101123037	794
101123071	60
101123173	2
101123324	11
101123358	1405
101123500	39
101124082	16
101124168	1385
101124169	1702
101124171	2429
101124273	2
101124451	2177
101124748	483
101124843	3
101124846	5
101124922	56
101125056	2
101125284	1970
101125414	1646
101125446	477
101125473	1074
101125608	499
101125610	1238
101125644	887
101125647	2397
101125678	1413
101125795	966
101125969	596
101125977	201
101126037	12
101126308	804
101126433	1440
101126473	1
101126515	1
101126530	1377
101126664	2535
101126728	482
101126895	821
101126979	1888
101127675	3
101127723	512
101127833	1157
101128185	91
101128359	819
101128385	886
101128698	1057
101128757	546
101128775	4825
101128793	944
101128797	6
101128833	7
101128834	452
101128940	224
101128948	4991
101128963	1064
101128966	1695
101128967	1621
101128968	846
101129542	1547
101129617	832
101129621	2
101129713	1
101129937	170
101129944	1299
101130150	4681
101130373	53
101130513	2
101130615	689
101130617	1939
101130625	9433
101130731	575
101130732	3611
101130733	17
101130835	1118
101130839	1643
101130840	60
101130961	1162
101130964	2912
101130981	227
101131135	775
101131163	7735
101131275	406
101131740	1
101132257	964
101132357	27
101132535	2746
101132622	903
101132685	1
101132728	746
101132980	98
101132981	1
101132988	53
101132991	78
101132995	2248
101133002	460
101133385	3634
101133503	1
101133845	1
101133858	502
101133951	145
101134004	10
101134327	8464
101134359	93
101134362	50
101134371	10
101134377	5
101134380	502
101134521	882
101134613	490
101134735	2
101134822	689
101134827	44
101134845	1
101134867	1162
101134876	114
101135037	47
101135325	1278
101135365	538
101135366	1
101135662	376
101135701	13
101135738	2429
101135740	485
101135751	435
101135818	613
101135941	1795
101135954	351
101136361	1
101136371	15
101136419	706
101136421	1164
101136452	9685
101136878	1513
101136916	7141
101137068	8
101137070	2
101137071	26
101137072	13
101137074	4
101137075	3
101137082	3
101137083	17
101137089	15
101137096	136
101137100	60
101137102	45
101137103	32907
101137115	3
101137122	2
101137270	462
101137288	12
101137555	6
101137599	1658
101137600	26
101137604	806
101137683	4374
101137841	4447
101137842	1553
101138477	405
101138582	1017
101138956	190
101139110	1987
101139138	1379
101139309	2751
101139554	5057
101139795	2737
101139802	5062
101139812	2118
101139857	17
101139986	4
101139988	1
101140017	1541
101140022	1804
101140025	78
101140040	419
101140092	12
101140127	307
101140142	793
101140323	522
101140517	440
101140527	1077
101140654	265
101140655	67
101140941	812
101140988	3692
101141239	1
101141257	310
101141280	1027
101141485	1
101141506	26
101141667	1084
101141792	849
101141858	475
101142015	130
101142025	338
101142028	67
101142062	4
101142069	458
101142157	556
101142169	35
101142172	21
101142469	473
101142614	174
101142708	838
101143078	397
101143317	370
101143839	2
101144015	310
101144297	520
101144324	940
101144384	405
101144385	1664
101144387	572
101144735	1
101144944	662
101144973	1817
101145354	9
101145872	1
101146178	720
101146480	4
101146510	401
101146672	3
101146739	1568
101146940	282
101147009	359
101147064	653
101147197	2681
101147219	52
101147228	234
101147518	1425
101147637	1846
101147643	5
101147645	1220
101147692	1838
101147696	2211
101147698	1830
101148081	6
101148145	19
101148399	1
101148810	1111
101148822	44
101148923	3
101148924	10
101148926	1515
101148927	14
101148934	3
101148936	12
101148937	4
101149237	23
101149327	207
101149451	1773
101149751	6
101149755	195
101149757	7
101149758	18
101149765	40
101150032	1536
101150042	1751
101150138	66
101150203	1834
101150304	323
101150314	745
101150318	764
101151220	5
101151352	857
101151385	1
101151457	1077
101151468	362
101151802	17
101151806	2
101151810	7
101152152	579
101152195	178
101152198	474
101152208	1538
101152210	110
101152213	1191
101152234	6
101152341	1277
101152804	705
101152865	1
101152869	806
101153368	577
101153623	115
101153624	712
101153626	2357
101153627	1314
101154029	10
101154140	555
101154157	29
101154361	1143
101154438	3243
101154995	12242
101155056	484
101155107	523
101155115	182
101155137	1230
101155373	2
101155398	12
101155446	1
101155470	1
101155473	2848
101155475	1374
101155626	49
101155780	43
101155885	185
101156059	1
101156063	750
101156072	86
101156081	413
101156085	112
101156086	1905
101156268	70
101156357	609
101156917	2
101156990	597
101157207	151
101157208	885
101157212	424
101157239	991
101157243	1
101157298	8
101157306	39
101157394	1351
101157530	14298
101157830	177
101158091	40
101158399	4502
101158402	675
101159118	1
101159262	2084
101159382	8
101159763	314
101159770	88
101159772	26
101159790	5
101159952	431
101160013	1
101160020	2383
101160100	1
101160225	3
101160382	6
101160518	619
101160559	583
101160560	1
101160775	5358
101160857	3305
101160862	3046
101160941	1074
101161182	4
101162515	1865
101162596	1419
101162609	1846
101163027	1495
101163270	578
101163424	4
101163587	613
101163637	396
101164708	3746
101164773	671
101165242	1
101165244	6
101165248	9840
101165251	5
101165285	24
101165286	351
101165754	1
101166135	737
101167001	1356
101167278	316
101167473	328
101167637	254
101167661	1453
101167665	130
101167762	649
101167768	521
101167786	88
101167924	6501
101168070	611
101168228	571
101168327	228
101168329	830
101168330	2
101168357	1098
101168558	1
101168776	3398
101169387	6153
101169627	936
101170415	3
101170418	2
101170464	1017
101170476	379
101170481	1017
101170508	3703
101170535	941
101170539	353
101170542	431
101170544	3198
101171796	2
101171970	2
101171971	10
101172422	5
101172931	588
101172973	7
101174621	1
101174623	1
101174629	1011
101174817	1744
101174860	736
101174880	51
101175110	2
101175315	4
101175339	1548
101175349	2
101175532	934
101175716	76
101175815	5
101175887	237
101176023	315
101176026	20581
101176125	3
101176127	2
101176252	142
101176417	551
101176443	1
101176492	635
101176511	9
101176690	3
101177550	16
101177553	23
101177561	4
101177984	662
101177990	2415
101178227	6
101178352	378
101178411	338
101178414	10
101179020	3
101179386	20164
101179473	615
101179615	73
101179619	2
101179805	4
101179870	203
101180799	3
101180874	17
101180951	193
101181180	1638
101181252	1257
101181284	1339
101181305	27
101181310	2
101181344	509
101181368	1982
101182136	146
101182171	57
101182328	1315
101182345	230
101182651	1
101182773	6
101183464	21
101183617	1
101183692	622
101183746	1
101183747	6
101183751	10
101183754	16
101183755	3410
101183835	142
101184055	5
101184586	359
101184773	3
101184882	701
101185239	6
101185241	34
101185242	804
101185265	41
101185267	576
101185420	911
101185434	4
101185472	455
101185815	1
101186077	4
101186153	27
101186374	1918
101186431	17
101186484	607
101186624	5674
101186693	1
101187344	616
101187590	21
101187603	8
101188418	411
101188638	2082
101188739	1
101188791	17
101189034	451
101189112	197
101189384	788
101189416	1116
101189457	1834
101189458	1083
101189487	13
101189491	1
101189508	36
101189510	35
101189513	58
101189566	14
101189643	1045
101189664	112
101189728	950
101189774	465
101189891	62
101189931	43
101190261	1751
101190325	41
101190326	3873
101190390	391
101190720	1545
101190723	2801
101190741	4007
101190915	266
101190976	12
101191279	133
101193278	26
101193313	493
101193365	380
101193653	703
101194111	1
101194732	1
101194794	670
101194919	1
101195273	7
101195509	79
101196303	451
101196487	478
101196722	1278
101196755	438
101196966	394
101197107	2064
101197195	1
101197408	272
101197449	2408
101197451	973
101197452	5
101197454	778
101197457	120
101197608	616
101197676	126
101197681	7
101197791	4546
101197794	2057
101197857	79
101197881	392
101198162	53
101198195	591
101198241	187
101199488	23
101199657	207
101199824	1818
101199896	4
101200317	4037
101200320	596
101200389	77
101200445	364
101200947	642
101201025	1417
101201068	108
101201084	15
101201192	447
101201501	419
101201591	611
101201889	1832
101201919	1
101201960	231
101201961	1
101202124	364
101202209	2
101202210	434
101203596	53
101203687	1
101204366	39815
101204393	10
101204394	59
101204400	17
101204402	50
101204403	2
101204404	10
101204965	1
101205018	1782
101205285	1
101205290	23
101205669	7
101206517	812
101206627	349
101206716	1620
101207301	17
101207321	10
101207332	626
101207333	2072
101207335	101
101207337	406
101208144	2
101208185	498
101208192	660
101208407	1771
101208422	1612
101208431	6
101208439	562
101208441	1219
101208443	7
101208451	5
101208455	1119
101208457	284
101208459	1
101208624	610
101208863	2210
101209213	1393
101209214	681
101209491	1
101209557	2
101210279	14
101210419	15
101210563	3
101210565	3
101210710	17
101210713	1
101210732	2
101210745	5
101210890	3
101210898	3
101210909	2
101210915	2
101210978	5
101211028	2
101211769	927
101211861	8
101211947	15
101212014	4
101212023	11
101212027	7
101212092	674
101212324	3
101212333	1
101212336	3
101212340	5
101212343	4
101212345	1
101212349	17
101212357	81
101212678	19
101212681	24
101212687	25
101212761	243
101212774	4
101212780	2
101212784	2
101212823	4
101213033	579
101213117	7
101213160	1
101213161	5
101213162	9
101213163	11
101213164	1
101213166	5
101213169	3
101213170	3
101213171	17
101213247	11
101213260	40
101213278	421
101213328	15
101213381	719
101213385	212
101213729	4786
101213733	1
101213739	11
101213819	2005
101213861	499
101213922	10
101213954	2193
101214002	6
101214316	796
101214362	5
101214388	131
101214391	1
101214405	1
101214424	435
101214428	6
101214432	47
101214606	28
101214718	219
101214741	87
101214868	35
101214894	32
101214913	62
101214918	203
101214977	277
101215021	10317
101215093	555
101215374	698
101215603	10
101215604	3258
101215688	44
101215702	31
101216358	2
101216893	865
101217089	1586
101217269	3052
101217379	1
101217933	2197
101218222	2476
101218362	3
101219148	7143
101219332	1
101219668	239
101219871	239
101220059	22
101220159	265
101220458	89
101220684	946
101221755	79
101222144	730
101222195	8
101222274	437
101222340	751
101222431	980
101222433	350
101222974	2906
101222976	1
101223106	16
101223209	1390
101223545	2655
101223547	4
101223548	749
101223637	229
101223638	1
101223836	422
101224106	17
101224380	1653
101224383	334
101224773	889
101224774	6
101224806	44
101225070	648
101225105	13
101225175	2
101225178	69
101225394	4
101225439	1
101225531	1109
101226117	686
101226123	2431
101226212	201
101226299	5
101226346	271
101226721	205
101226876	620
101227192	25
101227436	198
101227511	1388
101227560	11
101227566	372
101227575	105
101227682	22
101227686	156
101227779	14
101227890	503
101227995	481
101228183	238
101228232	4117
101228421	1282
101228422	1216
101229003	570
101229024	448
101229224	345
101229261	2
101229263	1
101229646	4206
101229715	25
101229718	1033
101229721	4
101229728	4
101229731	3
101230034	1
101230058	826
101230060	3818
101230445	1011
101230541	626
101230586	2187
101230653	2
101230693	3005
101230758	140
101230869	1836
101230907	1902
101230972	757
101231005	634
101231007	613
101231046	2
101231049	1
101231179	262
101231284	1
101231360	2644
101231512	1344
101231526	12
101231642	323
101231644	901
101231645	2493
101231646	3
101231669	573
101231694	1230
101231818	2500
101231934	601
101231951	171
101231974	1112
101231976	2294
101231977	2950
101231978	2781
101232233	1396
101232234	384
101232337	589
101232377	2
101232529	1180
101232636	4
101232704	6074
101232986	132
101232990	639
101233054	2
101233055	2
101233061	7
101233132	950
[truncated: 16,192 more rows]
